# Supplementary material for: Genetic mutation of Cep76 results in male infertility due to abnormal sperm tail composition
Source: Life Sci Alliance. 2024 Apr 3;7(6):e202302452. doi: 10.26508/lsa.202302452 (PMC10992998; doi:10.26508/lsa.202302452)
Supplement: Supplementary file 2 [file LSA-2023-02452_TableS1.xlsx]

## Sheet: Total list of proteins
Total IDS in one list (-WT3)	MT_1	MT_2	MT_3	WT_1	WT_2	WT_3	p-value
A-kinase anchor protein 4 OS=Mus musculus OX=10090 GN=Akap4 PE=1 SV=1	60	68	63	54	57	34	0.113353
Isoform 6 of Outer dense fiber protein 2 OS=Mus musculus OX=10090 GN=Odf2	52	56	53	53	50	30	0.271216
Isoform 7 of Outer dense fiber protein 2 OS=Mus musculus OX=10090 GN=Odf2	50	55	52	52	49	0	0.331787
Tubulin beta-4B chain OS=Mus musculus OX=10090 GN=Tubb4b PE=1 SV=1	25	27	26	26	27	24	0.767644
A-kinase anchor protein 3 OS=Mus musculus OX=10090 GN=Akap3 PE=1 SV=2	32	40	35	29	33	25	0.112124
Dynein heavy chain 17, axonemal OS=Mus musculus OX=10090 GN=Dnah17 PE=1 SV=2	77	68	58	49	65	28	0.166441
Tubulin alpha-3 chain OS=Mus musculus OX=10090 GN=Tuba3a PE=1 SV=1	23	24	22	25	25	22	0.435331
Tubulin beta-5 chain OS=Mus musculus OX=10090 GN=Tubb5 PE=1 SV=1	23	23	24	21	23	22	0.116117
Hexokinase-1 OS=Mus musculus OX=10090 GN=Hk1 PE=1 SV=3	46	42	46	45	42	19	0.324737
ATP synthase subunit beta, mitochondrial OS=Mus musculus OX=10090 GN=Atp5f1b PE=1 SV=2	22	25	24	24	23	20	0.421648
Tubulin alpha-1A chain OS=Mus musculus OX=10090 GN=Tuba1a PE=1 SV=1	20	0	20	21	0	23	0.899647
Tubulin beta-2B chain OS=Mus musculus OX=10090 GN=Tubb2b PE=1 SV=1	22	24	0	21	23	18	0.532899
Tubulin beta-2A chain OS=Mus musculus OX=10090 GN=Tubb2a PE=1 SV=1	22	24	22	21	23	0	0.339687
L-lactate dehydrogenase C chain OS=Mus musculus OX=10090 GN=Ldhc PE=1 SV=2	25	24	24	25	25	21	0.652994
Phosphoglycerate kinase 2 OS=Mus musculus OX=10090 GN=Pgk2 PE=1 SV=4	29	27	24	29	29	21	0.917883
Succinyl-CoA:3-ketoacid coenzyme A transferase 2A, mitochondrial OS=Mus musculus OX=10090 GN=Oxct2a PE=2 SV=2	26	24	26	24	24	17	0.205323
Aconitate hydratase, mitochondrial OS=Mus musculus OX=10090 GN=Aco2 PE=1 SV=1	39	38	36	40	40	30	0.786214
Fibrous sheath-interacting protein 2 OS=Mus musculus OX=10090 GN=Fsip2 PE=1 SV=3	62	79	79	76	74	4	0.417225
Zonadhesin OS=Mus musculus OX=10090 GN=Zan PE=1 SV=1	59	55	57	58	54	7	0.350543
Coiled-coil domain-containing protein 136 OS=Mus musculus OX=10090 GN=Ccdc136 PE=1 SV=2	36	48	39	43	42	15	0.480027
Fructose-bisphosphate aldolase A OS=Mus musculus OX=10090 GN=Aldoa PE=1 SV=2	22	22	23	22	22	18	0.291974
Isoform 2 of Coiled-coil domain-containing protein 136 OS=Mus musculus OX=10090 GN=Ccdc136	34	45	37	41	40	0	0.448412
Heat shock-related 70 kDa protein 2 OS=Mus musculus OX=10090 GN=Hspa2 PE=1 SV=2	34	38	34	26	25	39	0.32007
2-oxoglutarate dehydrogenase, mitochondrial OS=Mus musculus OX=10090 GN=Ogdh PE=1 SV=3	41	38	30	34	37	19	0.382639
60 kDa heat shock protein, mitochondrial OS=Mus musculus OX=10090 GN=Hspd1 PE=1 SV=1	27	32	32	33	32	23	0.794402
Isoform 2 of Cytosolic 5'-nucleotidase 1B OS=Mus musculus OX=10090 GN=Nt5c1b	29	28	29	27	29	0	0.345407
Cytosolic 5'-nucleotidase 1B OS=Mus musculus OX=10090 GN=Nt5c1b PE=2 SV=2	30	28	30	27	30	9	0.32824
Glycerol-3-phosphate dehydrogenase, mitochondrial OS=Mus musculus OX=10090 GN=Gpd2 PE=1 SV=2	35	40	35	34	40	22	0.447595
Lactotransferrin OS=Mus musculus OX=10090 GN=Ltf PE=1 SV=4	13	14	14	0	0	0	2.11493e-06
Isoform M1 of Pyruvate kinase PKM OS=Mus musculus OX=10090 GN=Pkm	29	31	30	31	30	22	0.467
Pyruvate kinase PKM OS=Mus musculus OX=10090 GN=Pkm PE=1 SV=4	27	28	0	0	0	23	0.422642
Cytochrome b-c1 complex subunit 1, mitochondrial OS=Mus musculus OX=10090 GN=Uqcrc1 PE=1 SV=2	20	20	19	20	20	15	0.476621
Alpha-enolase OS=Mus musculus OX=10090 GN=Eno1 PE=1 SV=3	24	24	27	23	24	14	0.234101
Pyruvate dehydrogenase E1 component subunit beta, mitochondrial OS=Mus musculus OX=10090 GN=Pdhb PE=1 SV=1	16	14	13	14	15	14	1
Pyruvate dehydrogenase E1 component subunit alpha, testis-specific form, mitochondrial OS=Mus musculus OX=10090 GN=Pdha2 PE=1 SV=1	20	20	20	21	20	12	0.458628
Dynein heavy chain 8, axonemal OS=Mus musculus OX=10090 GN=Dnah8 PE=1 SV=2	50	51	42	32	49	22	0.186794
Tripeptidyl-peptidase 2 OS=Mus musculus OX=10090 GN=Tpp2 PE=1 SV=3	37	35	28	39	38	43	0.099982
Cytochrome b-c1 complex subunit 2, mitochondrial OS=Mus musculus OX=10090 GN=Uqcrc2 PE=1 SV=1	19	19	18	20	19	15	0.691761
Isoform Short of Tripeptidyl-peptidase 2 OS=Mus musculus OX=10090 GN=Tpp2	37	36	28	40	38	44	0.104881
Heat shock 70 kDa protein 1-like OS=Mus musculus OX=10090 GN=Hspa1l PE=1 SV=4	27	27	25	27	23	24	0.291974
Glucose-6-phosphate isomerase OS=Mus musculus OX=10090 GN=Gpi PE=1 SV=4	20	17	15	25	25	16	0.234101
Tubulin beta-6 chain OS=Mus musculus OX=10090 GN=Tubb6 PE=1 SV=1	10	12	10	0	0	0	8.92165e-05
Endoplasmic reticulum chaperone BiP OS=Mus musculus OX=10090 GN=Hspa5 PE=1 SV=3	27	23	23	18	19	33	0.851883
Tubulin beta-3 chain OS=Mus musculus OX=10090 GN=Tubb3 PE=1 SV=1	13	16	14	12	15	18	0.748868
Calcium-binding tyrosine phosphorylation-regulated protein OS=Mus musculus OX=10090 GN=Cabyr PE=1 SV=1	17	18	16	18	18	7	0.512225
Phosphatidylethanolamine-binding protein 1 OS=Mus musculus OX=10090 GN=Pebp1 PE=1 SV=3	12	11	11	13	13	11	0.250815
Sodium/potassium-transporting ATPase subunit alpha-4 OS=Mus musculus OX=10090 GN=Atp1a4 PE=1 SV=3	28	32	31	33	29	11	0.431876
Fibrous sheath CABYR-binding protein OS=Mus musculus OX=10090 GN=Fscb PE=1 SV=1	22	24	25	30	26	14	0.9489
Sorbitol dehydrogenase OS=Mus musculus OX=10090 GN=Sord PE=1 SV=3	16	15	14	19	18	10	0.829799
T-complex protein 1 subunit gamma OS=Mus musculus OX=10090 GN=Cct3 PE=1 SV=1	26	27	27	27	26	30	0.467605
Stress-70 protein, mitochondrial OS=Mus musculus OX=10090 GN=Hspa9 PE=1 SV=3	24	27	29	24	23	18	0.101192
Protein disulfide-isomerase A3 OS=Mus musculus OX=10090 GN=Pdia3 PE=1 SV=2	25	27	25	21	19	32	0.704917
Malate dehydrogenase, mitochondrial OS=Mus musculus OX=10090 GN=Mdh2 PE=1 SV=3	19	18	19	18	17	15	0.101192
EF-hand calcium-binding domain-containing protein 6 OS=Mus musculus OX=10090 GN=Efcab6 PE=1 SV=2	25	27	26	26	29	4	0.467769
Transitional endoplasmic reticulum ATPase OS=Mus musculus OX=10090 GN=Vcp PE=1 SV=4	30	36	32	34	30	37	0.72869
Long-chain-fatty-acid--CoA ligase 1 OS=Mus musculus OX=10090 GN=Acsl1 PE=1 SV=2	29	31	27	27	29	7	0.323941
Succinate dehydrogenase [ubiquinone] flavoprotein subunit, mitochondrial OS=Mus musculus OX=10090 GN=Sdha PE=1 SV=1	23	23	21	22	21	15	0.259507
Aldo-keto reductase family 1 member B7 OS=Mus musculus OX=10090 GN=Akr1b7 PE=1 SV=4	13	16	16	12	15	5	0.238062
Dihydrolipoyllysine-residue acetyltransferase component of pyruvate dehydrogenase complex, mitochondrial OS=Mus musculus OX=10090 GN=Dlat PE=1 SV=2	16	16	18	18	17	12	0.638768
Sperm equatorial segment protein 1 OS=Mus musculus OX=10090 GN=Spesp1 PE=1 SV=2	16	16	19	19	21	6	0.746296
MICOS complex subunit Mic60 OS=Mus musculus OX=10090 GN=Immt PE=1 SV=1	28	33	35	29	31	23	0.244632
T-complex protein 1 subunit beta OS=Mus musculus OX=10090 GN=Cct2 PE=1 SV=4	25	27	25	27	28	30	0.0733885
Phosphoglycerate mutase 2 OS=Mus musculus OX=10090 GN=Pgam2 PE=1 SV=3	17	14	13	18	18	12	0.598285
Dihydrolipoyl dehydrogenase, mitochondrial OS=Mus musculus OX=10090 GN=Dld PE=1 SV=2	16	18	21	20	18	13	0.627193
Phospholipase B1, membrane-associated OS=Mus musculus OX=10090 GN=Plb1 PE=1 SV=2	29	29	26	25	22	13	0.0993007
Clusterin OS=Mus musculus OX=10090 GN=Clu PE=1 SV=1	20	24	21	16	17	5	0.0891608
Acetyl-CoA acetyltransferase, mitochondrial OS=Mus musculus OX=10090 GN=Acat1 PE=1 SV=1	18	19	19	19	18	10	0.35451
Actin, cytoplasmic 1 OS=Mus musculus OX=10090 GN=Actb PE=1 SV=1	16	16	16	12	16	18	0.724659
Glyceraldehyde-3-phosphate dehydrogenase, testis-specific OS=Mus musculus OX=10090 GN=Gapdhs PE=1 SV=1	14	19	16	14	15	10	0.189004
Tektin-5 OS=Mus musculus OX=10090 GN=Tekt5 PE=1 SV=1	23	27	27	31	32	10	0.863872
Heat shock cognate 71 kDa protein OS=Mus musculus OX=10090 GN=Hspa8 PE=1 SV=1	19	25	22	16	17	30	0.846106
Plasma membrane calcium-transporting ATPase 4 OS=Mus musculus OX=10090 GN=Atp2b4 PE=1 SV=1	30	29	22	32	30	6	0.645456
Tektin-4 OS=Mus musculus OX=10090 GN=Tekt4 PE=1 SV=2	29	24	26	27	26	14	0.416866
Tektin-1 OS=Mus musculus OX=10090 GN=Tekt1 PE=1 SV=1	21	20	20	22	21	4	0.469706
Fatty acid-binding protein 9 OS=Mus musculus OX=10090 GN=Fabp9 PE=1 SV=2	11	11	11	11	11	10	0.373901
Succinate--CoA ligase [ADP-forming] subunit beta, mitochondrial OS=Mus musculus OX=10090 GN=Sucla2 PE=1 SV=2	24	26	26	27	26	20	0.684271
T-complex protein 1 subunit theta OS=Mus musculus OX=10090 GN=Cct8 PE=1 SV=3	22	22	22	27	23	26	0.0501509
Heat shock 70 kDa protein 4L OS=Mus musculus OX=10090 GN=Hspa4l PE=1 SV=2	28	22	18	18	16	41	0.798001
Zona pellucida sperm-binding protein 3 receptor OS=Mus musculus OX=10090 GN=Zp3r PE=1 SV=1	17	19	19	19	19	13	0.561438
Calreticulin OS=Mus musculus OX=10090 GN=Calr PE=1 SV=1	18	18	19	14	19	23	0.905069
Tektin-2 OS=Mus musculus OX=10090 GN=Tekt2 PE=1 SV=1	22	23	22	23	23	4	0.422089
14-3-3 protein zeta/delta OS=Mus musculus OX=10090 GN=Ywhaz PE=1 SV=1	16	17	16	18	16	15	1
NADH-ubiquinone oxidoreductase 75 kDa subunit, mitochondrial OS=Mus musculus OX=10090 GN=Ndufs1 PE=1 SV=2	27	29	27	26	26	23	0.0907332
Keratin, type I cytoskeletal 19 OS=Mus musculus OX=10090 GN=Krt19 PE=1 SV=1	21	19	24	4	24	0	0.187846
Adenylate kinase isoenzyme 1 OS=Mus musculus OX=10090 GN=Ak1 PE=1 SV=1	14	15	14	14	15	12	0.518519
Superoxide dismutase [Mn], mitochondrial OS=Mus musculus OX=10090 GN=Sod2 PE=1 SV=3	8	10	9	11	9	7	1
Triosephosphate isomerase OS=Mus musculus OX=10090 GN=Tpi1 PE=1 SV=4	14	14	15	14	13	9	0.209875
Acyl-coenzyme A thioesterase 9, mitochondrial OS=Mus musculus OX=10090 GN=Acot9 PE=1 SV=1	22	20	19	19	21	9	0.353603
Testis-specific gene 10 protein OS=Mus musculus OX=10090 GN=Tsga10 PE=1 SV=1	30	34	31	34	27	4	0.33542
Casein kinase II subunit alpha' OS=Mus musculus OX=10090 GN=Csnk2a2 PE=1 SV=1	13	18	13	14	15	11	0.551786
Sperm acrosome membrane-associated protein 1 OS=Mus musculus OX=10090 GN=Spaca1 PE=1 SV=1	7	10	9	8	9	6	0.467605
Keratin, type II cytoskeletal 8 OS=Mus musculus OX=10090 GN=Krt8 PE=1 SV=4	26	23	27	6	22	0	0.0745983
Heat shock protein HSP 90-alpha OS=Mus musculus OX=10090 GN=Hsp90aa1 PE=1 SV=4	22	22	24	22	20	42	0.491767
Ropporin-1 OS=Mus musculus OX=10090 GN=Ropn1 PE=1 SV=1	9	10	10	10	10	7	0.561438
Protein MENT OS=Mus musculus OX=10090 GN=Ment PE=1 SV=1	12	9	12	11	11	0	0.389296
Dynein heavy chain 3, axonemal OS=Mus musculus OX=10090 GN=Dnah3 PE=1 SV=2	28	30	18	17	21	22	0.254669
Calcium-activated chloride channel regulator 3A-1 OS=Mus musculus OX=10090 GN=Clca3a1 PE=1 SV=1	18	19	16	1	2	0	9.34927e-05
Isoform 3 of MICOS complex subunit Mic60 OS=Mus musculus OX=10090 GN=Immt	26	32	33	0	31	20	0.226325
Trifunctional enzyme subunit alpha, mitochondrial OS=Mus musculus OX=10090 GN=Hadha PE=1 SV=1	21	21	14	16	20	19	0.905069
Ras-related protein Rab-2A OS=Mus musculus OX=10090 GN=Rab2a PE=1 SV=1	13	12	13	12	11	9	0.101192
Endoplasmin OS=Mus musculus OX=10090 GN=Hsp90b1 PE=1 SV=2	25	28	24	20	20	43	0.809337
L-amino-acid oxidase OS=Mus musculus OX=10090 GN=Il4i1 PE=1 SV=1	13	14	15	17	16	5	0.748868
Dipeptidase 3 OS=Mus musculus OX=10090 GN=Dpep3 PE=1 SV=1	16	14	15	13	13	17	0.67018
Izumo sperm-egg fusion protein 1 OS=Mus musculus OX=10090 GN=Izumo1 PE=1 SV=1	12	14	12	16	14	6	0.841596
Hemoglobin subunit beta-1 OS=Mus musculus OX=10090 GN=Hbb-b1 PE=1 SV=2	9	1	8	3	0	9	0.613011
T-complex protein 1 subunit alpha OS=Mus musculus OX=10090 GN=Tcp1 PE=1 SV=3	20	20	20	22	17	25	0.598285
Isoleucine--tRNA ligase, mitochondrial OS=Mus musculus OX=10090 GN=Iars2 PE=1 SV=1	22	17	19	21	20	8	0.534737
Tektin-3 OS=Mus musculus OX=10090 GN=Tekt3 PE=2 SV=1	19	18	19	22	21	7	0.701406
T-complex protein 1 subunit epsilon OS=Mus musculus OX=10090 GN=Cct5 PE=1 SV=1	20	20	18	17	19	26	0.659748
Cytochrome c oxidase subunit 4 isoform 1, mitochondrial OS=Mus musculus OX=10090 GN=Cox4i1 PE=1 SV=2	11	11	11	11	12	8	0.608653
Radial spoke head protein 6 homolog A OS=Mus musculus OX=10090 GN=Rsph6a PE=1 SV=1	14	13	15	16	16	7	0.759835
Succinate--CoA ligase [ADP/GDP-forming] subunit alpha, mitochondrial OS=Mus musculus OX=10090 GN=Suclg1 PE=1 SV=4	10	12	11	11	11	7	0.41072
Epididymis-specific alpha-mannosidase OS=Mus musculus OX=10090 GN=Man2b2 PE=1 SV=2	18	14	15	18	17	1	0.550876
ATP-dependent 6-phosphofructokinase, platelet type OS=Mus musculus OX=10090 GN=Pfkp PE=1 SV=1	23	20	20	22	23	14	0.681517
T-complex protein 1 subunit delta OS=Mus musculus OX=10090 GN=Cct4 PE=1 SV=3	22	20	19	20	18	22	0.829799
Trifunctional enzyme subunit beta, mitochondrial OS=Mus musculus OX=10090 GN=Hadhb PE=1 SV=1	15	13	13	14	15	11	0.820294
Adenylate kinase 2, mitochondrial OS=Mus musculus OX=10090 GN=Ak2 PE=1 SV=5	11	12	12	14	13	8	1
Carnitine O-acetyltransferase OS=Mus musculus OX=10090 GN=Crat PE=1 SV=3	21	18	21	24	21	14	0.920238
Unconventional myosin-Ib OS=Mus musculus OX=10090 GN=Myo1b PE=1 SV=3	23	25	15	3	26	0	0.265504
Armadillo repeat-containing protein 4 OS=Mus musculus OX=10090 GN=Armc4 PE=1 SV=1	21	20	22	20	25	13	0.661225
Calmin OS=Mus musculus OX=10090 GN=Clmn PE=1 SV=2	23	17	16	22	20	11	0.816142
T-complex protein 1 subunit eta OS=Mus musculus OX=10090 GN=Cct7 PE=1 SV=1	15	16	14	14	15	20	0.530412
Zona pellucida-binding protein 1 OS=Mus musculus OX=10090 GN=Zpbp PE=1 SV=2	14	14	14	14	14	8	0.373901
cAMP-dependent protein kinase type II-alpha regulatory subunit OS=Mus musculus OX=10090 GN=Prkar2a PE=1 SV=2	17	17	16	18	16	8	0.434504
Dipeptidyl peptidase 3 OS=Mus musculus OX=10090 GN=Dpp3 PE=1 SV=2	7	5	6	12	12	12	0.000484128
Aspartate aminotransferase, mitochondrial OS=Mus musculus OX=10090 GN=Got2 PE=1 SV=1	19	13	18	11	16	5	0.17851
Isoaspartyl peptidase/L-asparaginase OS=Mus musculus OX=10090 GN=Asrgl1 PE=1 SV=1	9	10	11	10	11	10	0.64333
Protein disulfide-isomerase OS=Mus musculus OX=10090 GN=P4hb PE=1 SV=2	20	16	19	14	15	22	0.657541
Choline dehydrogenase, mitochondrial OS=Mus musculus OX=10090 GN=Chdh PE=1 SV=1	15	16	14	16	17	9	0.71826
Clathrin heavy chain 1 OS=Mus musculus OX=10090 GN=Cltc PE=1 SV=3	21	25	14	18	23	44	0.386891
Solute carrier family 2, facilitated glucose transporter member 3 OS=Mus musculus OX=10090 GN=Slc2a3 PE=1 SV=1	8	8	7	9	10	8	0.116117
ATP synthase subunit O, mitochondrial OS=Mus musculus OX=10090 GN=Atp5po PE=1 SV=1	11	11	11	11	11	8	0.373901
Cytosol aminopeptidase OS=Mus musculus OX=10090 GN=Lap3 PE=1 SV=3	18	17	18	19	19	12	0.693197
Myosin-10 OS=Mus musculus OX=10090 GN=Myh10 PE=1 SV=2	14	25	15	2	5	29	0.551416
Triokinase/FMN cyclase OS=Mus musculus OX=10090 GN=Tkfc PE=1 SV=1	15	15	8	16	15	17	0.237796
Aspartyl aminopeptidase OS=Mus musculus OX=10090 GN=Dnpep PE=1 SV=2	17	15	15	17	17	17	0.116117
Sulfite oxidase, mitochondrial OS=Mus musculus OX=10090 GN=Suox PE=1 SV=2	11	8	12	7	9	4	0.12373
ADP/ATP translocase 4 OS=Mus musculus OX=10090 GN=Slc25a31 PE=1 SV=1	18	16	18	17	16	16	0.250815
Serum albumin OS=Mus musculus OX=10090 GN=Alb PE=1 SV=3	14	9	14	4	4	15	0.311061
Membrane-associated progesterone receptor component 1 OS=Mus musculus OX=10090 GN=Pgrmc1 PE=1 SV=4	11	10	11	11	11	8	0.561438
Radial spoke head protein 3 homolog B OS=Mus musculus OX=10090 GN=Rsph3b PE=2 SV=1	13	14	14	14	14	9	0.476621
EF-hand domain-containing family member B OS=Mus musculus OX=10090 GN=Efhb PE=1 SV=2	18	18	24	25	24	1	0.701433
Glutathione S-transferase Mu 5 OS=Mus musculus OX=10090 GN=Gstm5 PE=1 SV=1	13	13	15	14	13	15	0.724659
Calmodulin-2 OS=Mus musculus OX=10090 GN=Calm2 PE=1 SV=1	9	9	9	8	9	9	0.373901
Heterogeneous nuclear ribonucleoprotein K OS=Mus musculus OX=10090 GN=Hnrnpk PE=1 SV=1	6	8	6	1	1	0	0.00129298
Isocitrate dehydrogenase [NAD] subunit alpha, mitochondrial OS=Mus musculus OX=10090 GN=Idh3a PE=1 SV=1	13	11	12	11	12	7	0.287864
Elongation factor 1-gamma OS=Mus musculus OX=10090 GN=Eef1g PE=1 SV=3	15	17	15	15	12	17	0.565533
Importin-5 OS=Mus musculus OX=10090 GN=Ipo5 PE=1 SV=3	16	17	16	6	2	36	0.884131
Acrosin-binding protein OS=Mus musculus OX=10090 GN=Acrbp PE=1 SV=1	13	14	12	12	12	10	0.131778
Pyruvate dehydrogenase protein X component, mitochondrial OS=Mus musculus OX=10090 GN=Pdhx PE=1 SV=1	13	13	13	13	12	8	0.260575
Cullin-3 OS=Mus musculus OX=10090 GN=Cul3 PE=1 SV=1	18	13	11	14	13	14	0.882028
Fructose-1,6-bisphosphatase 1 OS=Mus musculus OX=10090 GN=Fbp1 PE=1 SV=3	15	11	10	16	12	10	0.789282
Protein FAM71B OS=Mus musculus OX=10090 GN=Fam71b PE=3 SV=3	18	17	18	16	17	8	0.235496
Citrate synthase, mitochondrial OS=Mus musculus OX=10090 GN=Cs PE=1 SV=1	18	14	18	18	18	11	0.72869
Prohibitin OS=Mus musculus OX=10090 GN=Phb PE=1 SV=1	14	15	15	13	14	9	0.163279
Sperm surface protein Sp17 OS=Mus musculus OX=10090 GN=Spa17 PE=1 SV=1	8	10	9	10	9	6	0.64333
Isoform 2 of Serine/threonine-protein phosphatase PP1-gamma catalytic subunit OS=Mus musculus OX=10090 GN=Ppp1cc	13	13	10	14	13	15	0.158302
Phosphoglycerate kinase 1 OS=Mus musculus OX=10090 GN=Pgk1 PE=1 SV=4	9	8	7	8	8	12	0.41072
Protein phosphatase 1 regulatory subunit 7 OS=Mus musculus OX=10090 GN=Ppp1r7 PE=1 SV=2	14	11	10	15	14	15	0.0739262
Phospholipid hydroperoxide glutathione peroxidase OS=Mus musculus OX=10090 GN=Gpx4 PE=1 SV=4	11	11	11	12	13	11	0.158302
Protein phosphatase 1A OS=Mus musculus OX=10090 GN=Ppm1a PE=1 SV=1	15	15	14	16	12	8	0.316855
Methylmalonate-semialdehyde dehydrogenase [acylating], mitochondrial OS=Mus musculus OX=10090 GN=Aldh6a1 PE=1 SV=1	17	13	14	8	15	10	0.201846
Ubiquitin carboxyl-terminal hydrolase 7 OS=Mus musculus OX=10090 GN=Usp7 PE=1 SV=1	15	18	11	15	14	20	0.577017
Dynein intermediate chain 2, axonemal OS=Mus musculus OX=10090 GN=Dnai2 PE=1 SV=2	16	17	17	17	17	2	0.404433
Phosphoglycerate mutase 1 OS=Mus musculus OX=10090 GN=Pgam1 PE=1 SV=3	9	9	6	10	9	12	0.155016
Calnexin OS=Mus musculus OX=10090 GN=Canx PE=1 SV=1	15	20	14	9	11	14	0.101192
Saccharopine dehydrogenase-like oxidoreductase OS=Mus musculus OX=10090 GN=Sccpdh PE=1 SV=1	12	11	9	13	12	8	0.859308
26S proteasome non-ATPase regulatory subunit 2 OS=Mus musculus OX=10090 GN=Psmd2 PE=1 SV=1	20	18	17	19	16	26	0.552889
Valine--tRNA ligase OS=Mus musculus OX=10090 GN=Vars PE=1 SV=1	15	17	12	14	10	19	0.916365
NADH dehydrogenase [ubiquinone] flavoprotein 1, mitochondrial OS=Mus musculus OX=10090 GN=Ndufv1 PE=1 SV=1	12	12	12	10	12	7	0.183567
Retinal dehydrogenase 1 OS=Mus musculus OX=10090 GN=Aldh1a1 PE=1 SV=5	12	10	6	3	8	19	0.901236
Fumarylacetoacetate hydrolase domain-containing protein 2A OS=Mus musculus OX=10090 GN=Fahd2 PE=1 SV=1	11	10	11	11	11	7	0.507158
Na(+)/H(+) exchange regulatory cofactor NHE-RF3 OS=Mus musculus OX=10090 GN=Pdzk1 PE=1 SV=1	13	11	8	12	15	7	0.820294
Isoform 2 of Spermatid-specific manchette-related protein 1 OS=Mus musculus OX=10090 GN=Smrp1	16	19	20	20	21	0	0.53839
Protein FAM166A OS=Mus musculus OX=10090 GN=Fam166a PE=2 SV=1	15	20	20	25	23	5	0.924109
L-2-hydroxyglutarate dehydrogenase, mitochondrial OS=Mus musculus OX=10090 GN=L2hgdh PE=1 SV=1	14	15	15	15	16	6	0.505953
NADH dehydrogenase [ubiquinone] iron-sulfur protein 2, mitochondrial OS=Mus musculus OX=10090 GN=Ndufs2 PE=1 SV=1	15	15	15	13	14	5	0.202775
Estradiol 17-beta-dehydrogenase 8 OS=Mus musculus OX=10090 GN=Hsd17b8 PE=1 SV=2	9	8	9	10	9	5	0.691761
Radial spoke head 1 homolog OS=Mus musculus OX=10090 GN=Rsph1 PE=1 SV=2	9	8	9	9	10	13	0.184074
Coiled-coil domain-containing protein 63 OS=Mus musculus OX=10090 GN=Ccdc63 PE=2 SV=2	16	14	14	16	16	1	0.507546
EF-hand domain-containing protein 1 OS=Mus musculus OX=10090 GN=Efhc1 PE=1 SV=1	15	15	14	18	14	1	0.51522
cAMP-dependent protein kinase catalytic subunit alpha OS=Mus musculus OX=10090 GN=Prkaca PE=1 SV=3	14	13	11	12	12	7	0.283601
Superoxide dismutase [Cu-Zn] OS=Mus musculus OX=10090 GN=Sod1 PE=1 SV=2	7	6	7	7	7	7	0.373901
26S proteasome regulatory subunit 7 OS=Mus musculus OX=10090 GN=Psmc2 PE=1 SV=5	14	15	13	15	15	14	0.373901
Isoform 3 of Elongation factor 1-delta OS=Mus musculus OX=10090 GN=Eef1d	10	15	11	8	10	19	0.932761
Heat shock protein HSP 90-beta OS=Mus musculus OX=10090 GN=Hsp90ab1 PE=1 SV=3	17	17	14	13	11	37	0.633655
Angiotensin-converting enzyme OS=Mus musculus OX=10090 GN=Ace PE=1 SV=3	17	16	16	15	14	17	0.348641
Ubiquitin-like modifier-activating enzyme 1 OS=Mus musculus OX=10090 GN=Uba1 PE=1 SV=1	13	13	11	13	14	16	0.144704
Sperm-associated antigen 6 OS=Mus musculus OX=10090 GN=Spag6 PE=1 SV=1	14	14	15	15	15	3	0.452974
Zona pellucida-binding protein 2 OS=Mus musculus OX=10090 GN=Zpbp2 PE=1 SV=2	11	12	13	14	13	3	0.604145
Coiled-coil domain-containing protein 105 OS=Mus musculus OX=10090 GN=Ccdc105 PE=1 SV=3	14	19	16	20	17	0	0.565533
Cullin-associated NEDD8-dissociated protein 1 OS=Mus musculus OX=10090 GN=Cand1 PE=1 SV=2	17	10	12	10	11	31	0.577144
26S proteasome non-ATPase regulatory subunit 1 OS=Mus musculus OX=10090 GN=Psmd1 PE=1 SV=1	14	17	13	14	16	18	0.468527
Spermatid-specific manchette-related protein 1 OS=Mus musculus OX=10090 GN=Smrp1 PE=1 SV=1	14	18	18	19	19	7	0.712807
Aldehyde dehydrogenase, mitochondrial OS=Mus musculus OX=10090 GN=Aldh2 PE=1 SV=1	14	8	8	4	9	15	0.867763
Peptidyl-prolyl cis-trans isomerase F, mitochondrial OS=Mus musculus OX=10090 GN=Ppif PE=1 SV=1	4	3	3	1	1	0	0.00481268
Cytochrome b-c1 complex subunit Rieske, mitochondrial OS=Mus musculus OX=10090 GN=Uqcrfs1 PE=1 SV=1	10	9	10	10	10	6	0.507158
N-acetylglucosamine-6-phosphate deacetylase OS=Mus musculus OX=10090 GN=Amdhd2 PE=1 SV=1	8	5	8	7	8	8	0.561438
Protein disulfide-isomerase A6 OS=Mus musculus OX=10090 GN=Pdia6 PE=1 SV=3	9	8	7	6	6	13	0.896408
Actin, alpha skeletal muscle OS=Mus musculus OX=10090 GN=Acta1 PE=1 SV=1	11	10	10	9	10	0	0.279083
Uncharacterized protein C10orf62 homolog OS=Mus musculus OX=10090 PE=2 SV=1	9	8	9	8	7	0	0.222136
Dynein intermediate chain 1, axonemal OS=Mus musculus OX=10090 GN=Dnai1 PE=1 SV=1	11	10	9	11	10	1	0.45566
26S proteasome regulatory subunit 6A OS=Mus musculus OX=10090 GN=Psmc3 PE=1 SV=2	12	10	9	11	11	15	0.279083
Mitochondria-eating protein OS=Mus musculus OX=10090 GN=Spata18 PE=1 SV=2	15	13	15	12	0	2	0.0624221
UV excision repair protein RAD23 homolog B OS=Mus musculus OX=10090 GN=Rad23b PE=1 SV=2	3	3	2	5	5	6	0.00481268
Carbonic anhydrase 4 OS=Mus musculus OX=10090 GN=Ca4 PE=1 SV=1	8	11	8	7	9	0	0.275589
Hemoglobin subunit alpha OS=Mus musculus OX=10090 GN=Hba PE=1 SV=2	7	1	5	3	0	6	0.61826
Thioredoxin domain-containing protein 3 OS=Mus musculus OX=10090 GN=Nme8 PE=2 SV=1	15	17	16	16	19	4	0.551416
ATP synthase-coupling factor 6, mitochondrial OS=Mus musculus OX=10090 GN=Atp5pf PE=1 SV=1	7	6	6	6	7	3	0.467605
Prostaglandin G/H synthase 2 OS=Mus musculus OX=10090 GN=Ptgs2 PE=1 SV=1	14	17	12	11	15	0	0.295628
Glutamate dehydrogenase 1, mitochondrial OS=Mus musculus OX=10090 GN=Glud1 PE=1 SV=1	12	10	5	6	10	8	0.696008
Elongation factor 1-alpha 1 OS=Mus musculus OX=10090 GN=Eef1a1 PE=1 SV=3	10	12	10	7	8	17	1
Fibronectin type III domain-containing protein 8 OS=Mus musculus OX=10090 GN=Fndc8 PE=2 SV=1	10	11	10	10	9	2	0.259422
Matrilysin OS=Mus musculus OX=10090 GN=Mmp7 PE=2 SV=1	10	11	6	1	1	0	0.00596519
26S proteasome regulatory subunit 10B OS=Mus musculus OX=10090 GN=Psmc6 PE=1 SV=1	15	16	13	17	14	14	0.814902
Cilia- and flagella-associated protein 57 OS=Mus musculus OX=10090 GN=Cfap57 PE=1 SV=3	17	17	14	23	23	4	0.922194
Vesicular integral-membrane protein VIP36 OS=Mus musculus OX=10090 GN=Lman2 PE=1 SV=2	11	12	10	7	9	12	0.34649
Meiosis-specific nuclear structural protein 1 OS=Mus musculus OX=10090 GN=Mns1 PE=1 SV=1	16	18	15	18	18	2	0.534801
Interferon-inducible GTPase 5 OS=Mus musculus OX=10090 GN=Irgc PE=1 SV=1	10	11	11	11	13	11	0.250815
Barrier-to-autointegration factor OS=Mus musculus OX=10090 GN=Banf1 PE=1 SV=1	3	3	4	4	4	5	0.101192
Cysteine-rich secretory protein 1 OS=Mus musculus OX=10090 GN=Crisp1 PE=2 SV=1	10	10	10	6	8	0	0.0907332
Phospholipase B-like 1 OS=Mus musculus OX=10090 GN=Plbd1 PE=1 SV=1	12	8	12	11	12	3	0.559347
NAD(P)H-hydrate epimerase OS=Mus musculus OX=10090 GN=Naxe PE=1 SV=1	8	8	9	8	9	4	0.441823
Prostaglandin G/H synthase 1 OS=Mus musculus OX=10090 GN=Ptgs1 PE=1 SV=1	13	19	11	8	16	0	0.290717
Dolichyl-diphosphooligosaccharide--protein glycosyltransferase subunit 2 OS=Mus musculus OX=10090 GN=Rpn2 PE=1 SV=1	9	12	10	6	10	14	0.899251
DnaJ homolog subfamily A member 4 OS=Mus musculus OX=10090 GN=Dnaja4 PE=1 SV=1	11	9	7	9	8	12	0.709597
MICOS complex subunit Mic25 OS=Mus musculus OX=10090 GN=Chchd6 PE=1 SV=2	11	12	11	10	11	4	0.246364
Serine hydroxymethyltransferase, mitochondrial OS=Mus musculus OX=10090 GN=Shmt2 PE=1 SV=1	17	9	15	3	11	2	0.0890093
Myeloid leukemia factor 1 OS=Mus musculus OX=10090 GN=Mlf1 PE=1 SV=1	10	8	8	9	8	5	0.386912
4-trimethylaminobutyraldehyde dehydrogenase OS=Mus musculus OX=10090 GN=Aldh9a1 PE=1 SV=1	13	12	13	14	12	13	0.64333
Peroxiredoxin-5, mitochondrial OS=Mus musculus OX=10090 GN=Prdx5 PE=1 SV=2	10	10	10	10	11	8	0.724659
Hypoxia up-regulated protein 1 OS=Mus musculus OX=10090 GN=Hyou1 PE=1 SV=1	16	20	13	8	10	32	0.96857
Voltage-dependent anion-selective channel protein 1 OS=Mus musculus OX=10090 GN=Vdac1 PE=1 SV=3	9	11	10	7	11	7	0.315296
T-complex protein 1 subunit zeta OS=Mus musculus OX=10090 GN=Cct6a PE=1 SV=3	13	12	11	13	12	14	0.287864
3-oxoacyl-[acyl-carrier-protein] synthase, mitochondrial OS=Mus musculus OX=10090 GN=Oxsm PE=1 SV=1	8	8	8	9	7	2	0.391076
Protein C1orf194 homolog OS=Mus musculus OX=10090 PE=1 SV=1	7	7	6	8	8	0	0.645821
Isoform 3 of F-actin-capping protein subunit beta OS=Mus musculus OX=10090 GN=Capzb	13	17	14	16	17	10	0.900148
Hsc70-interacting protein OS=Mus musculus OX=10090 GN=St13 PE=1 SV=1	10	9	8	9	8	9	0.64333
Izumo sperm-egg fusion protein 4 OS=Mus musculus OX=10090 GN=Izumo4 PE=1 SV=1	9	10	9	9	10	6	0.467605
Radial spoke head protein 9 homolog OS=Mus musculus OX=10090 GN=Rsph9 PE=1 SV=1	11	12	12	12	11	8	0.345271
Heat shock protein beta-9 OS=Mus musculus OX=10090 GN=Hspb9 PE=2 SV=1	8	9	9	9	9	6	0.561438
Cytochrome c oxidase subunit 5A, mitochondrial OS=Mus musculus OX=10090 GN=Cox5a PE=1 SV=2	7	7	8	6	8	5	0.348641
ATP synthase subunit d, mitochondrial OS=Mus musculus OX=10090 GN=Atp5pd PE=1 SV=3	9	11	11	10	10	7	0.32946
3-hydroxyisobutyrate dehydrogenase, mitochondrial OS=Mus musculus OX=10090 GN=Hibadh PE=1 SV=1	9	10	10	10	9	4	0.348641
Proteasome subunit alpha type-1 OS=Mus musculus OX=10090 GN=Psma1 PE=1 SV=1	12	11	11	11	11	10	0.2302
Serine/threonine-protein phosphatase 2A 65 kDa regulatory subunit A alpha isoform OS=Mus musculus OX=10090 GN=Ppp2r1a PE=1 SV=3	9	9	7	8	7	7	0.250815
Puromycin-sensitive aminopeptidase OS=Mus musculus OX=10090 GN=Npepps PE=1 SV=2	2	2	1	4	5	6	0.00749043
Casein kinase II subunit alpha OS=Mus musculus OX=10090 GN=Csnk2a1 PE=1 SV=2	10	10	10	10	11	6	0.548424
Beta-enolase OS=Mus musculus OX=10090 GN=Eno3 PE=1 SV=3	8	6	8	7	8	3	0.468527
Protein/nucleic acid deglycase DJ-1 OS=Mus musculus OX=10090 GN=Park7 PE=1 SV=1	9	7	6	9	10	9	0.101192
Proteasome subunit alpha type-5 OS=Mus musculus OX=10090 GN=Psma5 PE=1 SV=1	8	7	8	8	7	8	1
Ubiquitin carboxyl-terminal hydrolase isozyme L3 OS=Mus musculus OX=10090 GN=Uchl3 PE=1 SV=2	9	7	5	11	10	9	0.0808001
Putative phospholipase B-like 2 OS=Mus musculus OX=10090 GN=Plbd2 PE=1 SV=2	12	6	8	9	11	7	0.882028
Septin-7 OS=Mus musculus OX=10090 GN=Septin7 PE=1 SV=1	11	10	12	10	12	8	0.481817
Fumarate hydratase, mitochondrial OS=Mus musculus OX=10090 GN=Fh PE=1 SV=3	12	12	11	11	13	7	0.498867
Long-chain-fatty-acid--CoA ligase ACSBG2 OS=Mus musculus OX=10090 GN=Acsbg2 PE=1 SV=1	9	8	8	9	10	3	0.674518
Heat shock protein 75 kDa, mitochondrial OS=Mus musculus OX=10090 GN=Trap1 PE=1 SV=1	12	4	6	4	7	13	0.861129
Isoform 2 of Neutral alpha-glucosidase AB OS=Mus musculus OX=10090 GN=Ganab	14	13	0	0	9	20	0.931935
Dynein heavy chain 1, axonemal OS=Mus musculus OX=10090 GN=Dnah1 PE=1 SV=1	16	15	14	13	21	5	0.68957
Ras-related protein Rab-2B OS=Mus musculus OX=10090 GN=Rab2b PE=1 SV=1	7	6	7	6	6	0	0.258771
Outer dense fiber protein 3 OS=Mus musculus OX=10090 GN=Odf3 PE=1 SV=2	12	16	13	16	15	0	0.564398
Filamin-B OS=Mus musculus OX=10090 GN=Flnb PE=1 SV=3	17	5	16	0	2	16	0.351895
Glutamine amidotransferase-like class 1 domain-containing protein 3A, mitochondrial OS=Mus musculus OX=10090 GN=Gatd3a PE=1 SV=1	7	7	9	8	7	4	0.386912
Mannose-6-phosphate isomerase OS=Mus musculus OX=10090 GN=Mpi PE=1 SV=1	10	7	8	13	10	13	0.0513744
Sperm acrosome-associated protein 9 OS=Mus musculus OX=10090 GN=Spaca9 PE=1 SV=1	5	5	6	6	6	4	1
ATP-dependent 6-phosphofructokinase, muscle type OS=Mus musculus OX=10090 GN=Pfkm PE=1 SV=3	12	11	11	12	9	10	0.348641
Cytochrome b5 type B OS=Mus musculus OX=10090 GN=Cyb5b PE=1 SV=1	6	6	5	6	6	5	1
Acrosin OS=Mus musculus OX=10090 GN=Acr PE=1 SV=1	6	6	7	8	7	4	1
26S proteasome non-ATPase regulatory subunit 11 OS=Mus musculus OX=10090 GN=Psmd11 PE=1 SV=3	13	12	10	13	13	12	0.348641
Mitochondrial import inner membrane translocase subunit TIM44 OS=Mus musculus OX=10090 GN=Timm44 PE=1 SV=2	13	11	12	12	14	6	0.61826
Glycerol-3-phosphate phosphatase OS=Mus musculus OX=10090 GN=Pgp PE=1 SV=1	11	13	10	8	7	12	0.256435
UDP-glucose:glycoprotein glucosyltransferase 1 OS=Mus musculus OX=10090 GN=Uggt1 PE=1 SV=4	17	15	17	5	14	13	0.12476
Disintegrin and metalloproteinase domain-containing protein 5 OS=Mus musculus OX=10090 GN=Adam5 PE=1 SV=1	8	0	0	0	0	0	0.373901
Fructose-bisphosphate aldolase C OS=Mus musculus OX=10090 GN=Aldoc PE=1 SV=4	3	0	0	0	0	4	0.851237
Tetratricopeptide repeat protein 25 OS=Mus musculus OX=10090 GN=Ttc25 PE=1 SV=3	14	12	14	14	15	3	0.531838
Dynein light chain roadblock-type 2 OS=Mus musculus OX=10090 GN=Dynlrb2 PE=1 SV=1	3	4	3	4	4	2	1
Cilia- and flagella-associated protein 52 OS=Mus musculus OX=10090 GN=Cfap52 PE=1 SV=1	15	13	14	14	12	3	0.275302
Arylsulfatase A OS=Mus musculus OX=10090 GN=Arsa PE=1 SV=2	10	8	8	11	9	4	0.77558
Glycerol kinase 2 OS=Mus musculus OX=10090 GN=Gk2 PE=1 SV=1	14	15	17	14	17	11	0.530412
Speriolin OS=Mus musculus OX=10090 GN=Spatc1 PE=1 SV=1	8	9	11	10	11	4	0.693197
D-dopachrome decarboxylase OS=Mus musculus OX=10090 GN=Ddt PE=1 SV=3	6	6	5	6	6	6	0.373901
Keratin, type I cytoskeletal 18 OS=Mus musculus OX=10090 GN=Krt18 PE=1 SV=5	11	10	13	0	9	0	0.0560968
Large proline-rich protein BAG6 OS=Mus musculus OX=10090 GN=Bag6 PE=1 SV=1	11	11	10	12	10	13	0.348641
Pyruvate carboxylase, mitochondrial OS=Mus musculus OX=10090 GN=Pc PE=1 SV=1	11	7	10	4	10	14	1
Cytochrome b-c1 complex subunit 7 OS=Mus musculus OX=10090 GN=Uqcrb PE=1 SV=3	9	9	9	8	8	8	#DIV/0!
Kunitz-type protease inhibitor 4 OS=Mus musculus OX=10090 GN=Spint4 PE=2 SV=1	5	5	5	5	5	0	0.373901
Sperm acrosome membrane-associated protein 3 OS=Mus musculus OX=10090 GN=Spaca3 PE=1 SV=2	6	6	6	6	6	4	0.373901
26S proteasome non-ATPase regulatory subunit 3 OS=Mus musculus OX=10090 GN=Psmd3 PE=1 SV=3	9	12	9	12	13	12	0.0912602
Leucine-rich repeat-containing protein 1 OS=Mus musculus OX=10090 GN=Lrrc1 PE=1 SV=2	4	4	4	2	3	2	0.00749043
Glyceraldehyde-3-phosphate dehydrogenase OS=Mus musculus OX=10090 GN=Gapdh PE=1 SV=2	9	11	8	9	10	12	0.467605
Thimet oligopeptidase OS=Mus musculus OX=10090 GN=Thop1 PE=1 SV=1	12	9	10	9	9	22	0.534737
Carbonic anhydrase 2 OS=Mus musculus OX=10090 GN=Ca2 PE=1 SV=4	7	7	5	9	9	5	0.421648
Sperm-associated antigen 17 OS=Mus musculus OX=10090 GN=Spag17 PE=1 SV=2	13	16	16	19	18	11	0.73064
Brain acid soluble protein 1 OS=Mus musculus OX=10090 GN=Basp1 PE=1 SV=3	8	10	6	2	8	12	0.841596
Mitochondrial proton/calcium exchanger protein OS=Mus musculus OX=10090 GN=Letm1 PE=1 SV=1	10	6	13	11	11	5	0.826414
Coiled-coil domain-containing protein 183 OS=Mus musculus OX=10090 GN=Ccdc183 PE=2 SV=1	12	12	10	13	12	0	0.517295
Uncharacterized protein C17orf47 homolog OS=Mus musculus OX=10090 GN=Gm11492 PE=4 SV=1	9	8	8	10	11	0	0.724659
Sodium/potassium-transporting ATPase subunit beta-3 OS=Mus musculus OX=10090 GN=Atp1b3 PE=1 SV=1	9	9	8	10	9	8	0.64333
B box and SPRY domain-containing protein OS=Mus musculus OX=10090 GN=Bspry PE=1 SV=1	12	17	16	17	13	4	0.425477
Peroxiredoxin-6 OS=Mus musculus OX=10090 GN=Prdx6 PE=1 SV=3	10	10	8	8	9	13	0.709597
Aldehyde dehydrogenase, cytosolic 1 OS=Mus musculus OX=10090 GN=Aldh1a7 PE=1 SV=1	7	6	0	0	0	0	0.118465
Uncharacterized protein C7orf31 homolog OS=Mus musculus OX=10090 PE=2 SV=1	12	12	17	15	14	3	0.513566
Isoform 7 of Ecto-ADP-ribosyltransferase 3 OS=Mus musculus OX=10090 GN=Art3	9	6	7	8	8	10	0.294256
Histone H4 OS=Mus musculus OX=10090 GN=H4c1 PE=1 SV=2	7	7	7	4	7	7	0.373901
14-3-3 protein epsilon OS=Mus musculus OX=10090 GN=Ywhae PE=1 SV=1	7	8	8	7	7	17	0.470585
Serine protease HTRA2, mitochondrial OS=Mus musculus OX=10090 GN=Htra2 PE=1 SV=2	8	8	7	7	9	1	0.456153
NADH dehydrogenase [ubiquinone] iron-sulfur protein 3, mitochondrial OS=Mus musculus OX=10090 GN=Ndufs3 PE=1 SV=2	8	7	8	9	8	7	0.64333
Voltage-dependent anion-selective channel protein 2 OS=Mus musculus OX=10090 GN=Vdac2 PE=1 SV=2	10	12	9	12	12	10	0.416866
Lysosomal Pro-X carboxypeptidase OS=Mus musculus OX=10090 GN=Prcp PE=1 SV=2	10	11	9	12	10	3	0.582285
Elongation factor 2 OS=Mus musculus OX=10090 GN=Eef2 PE=1 SV=2	12	14	10	9	5	27	0.820087
Axonemal dynein light intermediate polypeptide 1 OS=Mus musculus OX=10090 GN=Dnali1 PE=1 SV=1	10	11	12	14	13	7	0.889917
Isoform 2 of B box and SPRY domain-containing protein OS=Mus musculus OX=10090 GN=Bspry	12	0	0	0	0	0	0.373901
Dolichyl-diphosphooligosaccharide--protein glycosyltransferase subunit 1 OS=Mus musculus OX=10090 GN=Rpn1 PE=1 SV=1	11	16	13	9	12	21	0.872158
L-lactate dehydrogenase A chain OS=Mus musculus OX=10090 GN=Ldha PE=1 SV=3	9	10	9	9	9	11	0.677869
MICOS complex subunit Mic19 OS=Mus musculus OX=10090 GN=Chchd3 PE=1 SV=1	6	7	9	7	6	4	0.252401
Ran-binding protein 17 OS=Mus musculus OX=10090 GN=Ranbp17 PE=1 SV=1	12	10	3	13	12	5	0.676675
Isochorismatase domain-containing protein 2A OS=Mus musculus OX=10090 GN=Isoc2a PE=1 SV=1	8	8	8	8	7	2	0.277069
Equatorin OS=Mus musculus OX=10090 GN=Eqtn PE=1 SV=2	8	8	8	8	9	2	0.488251
c-Myc-binding protein OS=Mus musculus OX=10090 GN=Mycbp PE=1 SV=5	6	5	6	5	5	4	0.101192
26S proteasome regulatory subunit 6B OS=Mus musculus OX=10090 GN=Psmc4 PE=1 SV=2	15	11	11	12	13	13	0.820294
UBX domain-containing protein 11 OS=Mus musculus OX=10090 GN=Ubxn11 PE=1 SV=1	9	8	8	10	9	2	0.627193
Ras-related protein Rab-11B OS=Mus musculus OX=10090 GN=Rab11b PE=1 SV=3	9	10	10	10	9	10	1
Protein phosphatase 1 regulatory subunit 32 OS=Mus musculus OX=10090 GN=Ppp1r32 PE=1 SV=1	8	10	10	10	12	6	1
Phosphate carrier protein, mitochondrial OS=Mus musculus OX=10090 GN=Slc25a3 PE=1 SV=1	9	8	8	8	8	7	0.2302
Cilia- and flagella-associated protein 58 OS=Mus musculus OX=10090 GN=Cfap58 PE=2 SV=1	11	11	11	15	14	0	0.796671
BAG family molecular chaperone regulator 5 OS=Mus musculus OX=10090 GN=Bag5 PE=1 SV=1	10	8	9	4	5	9	0.140066
Serine protease inhibitor Kazal-type 2 OS=Mus musculus OX=10090 GN=Spink2 PE=1 SV=1	5	5	4	6	4	3	0.741521
6-phosphogluconolactonase OS=Mus musculus OX=10090 GN=Pgls PE=1 SV=1	10	7	9	10	8	8	1
Ly6/PLAUR domain-containing protein 4 OS=Mus musculus OX=10090 GN=Lypd4 PE=1 SV=1	5	5	5	4	5	5	0.373901
Isoform 2 of Protein FAM205C OS=Mus musculus OX=10090 GN=Fam205c	9	9	9	9	0	0	0.116117
2,4-dienoyl-CoA reductase, mitochondrial OS=Mus musculus OX=10090 GN=Decr1 PE=1 SV=1	6	7	6	6	7	4	0.518519
Hyaluronidase PH-20 OS=Mus musculus OX=10090 GN=Spam1 PE=1 SV=2	11	11	10	11	8	4	0.218071
Nardilysin OS=Mus musculus OX=10090 GN=Nrdc PE=1 SV=1	10	10	10	6	6	26	0.709597
Armadillo repeat-containing protein 3 OS=Mus musculus OX=10090 GN=Armc3 PE=1 SV=1	12	12	13	13	16	4	0.731361
60S ribosomal protein L4 OS=Mus musculus OX=10090 GN=Rpl4 PE=1 SV=3	7	7	6	4	4	14	0.851963
RIB43A-like with coiled-coils protein 2 OS=Mus musculus OX=10090 GN=Ribc2 PE=2 SV=2	8	8	8	8	8	0	0.373901
Dihydrolipoyllysine-residue succinyltransferase component of 2-oxoglutarate dehydrogenase complex, mitochondrial OS=Mus musculus OX=10090 GN=Dlst PE=1 SV=1	8	5	5	4	5	4	0.189004
Protein phosphatase 1B OS=Mus musculus OX=10090 GN=Ppm1b PE=1 SV=1	10	11	10	12	12	12	0.00749043
Very long-chain specific acyl-CoA dehydrogenase, mitochondrial OS=Mus musculus OX=10090 GN=Acadvl PE=1 SV=3	10	10	7	6	8	9	0.373901
DnaJ homolog subfamily B member 6 OS=Mus musculus OX=10090 GN=Dnajb6 PE=1 SV=4	9	10	10	9	10	8	0.373901
Proteasome subunit alpha type-2 OS=Mus musculus OX=10090 GN=Psma2 PE=1 SV=3	5	5	6	6	6	6	0.116117
Membrane metallo-endopeptidase-like 1 OS=Mus musculus OX=10090 GN=Mmel1 PE=1 SV=1	10	7	8	11	9	0	0.658429
E3 ubiquitin-protein ligase TRIM69 OS=Mus musculus OX=10090 GN=Trim69 PE=1 SV=1	13	16	12	16	14	2	0.544341
26S proteasome non-ATPase regulatory subunit 4 OS=Mus musculus OX=10090 GN=Psmd4 PE=1 SV=1	9	8	8	10	8	10	0.250815
Alstrom syndrome protein 1 homolog OS=Mus musculus OX=10090 GN=Alms1 PE=1 SV=2	10	7	12	13	9	0	0.60054
Sperm flagellar protein 2 OS=Mus musculus OX=10090 GN=Spef2 PE=1 SV=3	11	9	8	14	11	0	0.82931
NADH dehydrogenase [ubiquinone] 1 alpha subcomplex subunit 10, mitochondrial OS=Mus musculus OX=10090 GN=Ndufa10 PE=1 SV=1	9	9	9	10	12	6	0.859308
CDGSH iron-sulfur domain-containing protein 1 OS=Mus musculus OX=10090 GN=Cisd1 PE=1 SV=1	5	5	5	5	5	4	0.373901
Acrosomal protein SP-10 OS=Mus musculus OX=10090 GN=Acrv1 PE=1 SV=2	4	3	4	4	3	1	0.348641
Protein disulfide-isomerase-like protein of the testis OS=Mus musculus OX=10090 GN=Pdilt PE=1 SV=2	11	15	12	5	5	23	0.798821
Sperm-associated antigen 8 OS=Mus musculus OX=10090 GN=Spag8 PE=1 SV=1	8	8	9	8	7	4	0.184074
Adenosylhomocysteinase OS=Mus musculus OX=10090 GN=Ahcy PE=1 SV=3	9	6	4	10	9	11	0.0789276
Basigin OS=Mus musculus OX=10090 GN=Bsg PE=1 SV=2	7	7	7	6	6	6	#DIV/0!
Spermatogenesis-associated protein 19, mitochondrial OS=Mus musculus OX=10090 GN=Spata19 PE=1 SV=1	6	7	7	6	6	2	0.219307
Ribose-phosphate pyrophosphokinase 1 OS=Mus musculus OX=10090 GN=Prps1 PE=1 SV=4	10	9	5	6	10	7	0.872158
Dynein heavy chain 12, axonemal OS=Mus musculus OX=10090 GN=Dnah12 PE=1 SV=2	13	11	15	14	14	12	0.814902
Tubulin polymerization-promoting protein family member 2 OS=Mus musculus OX=10090 GN=Tppp2 PE=2 SV=1	8	6	5	9	8	5	0.53908
Carboxylesterase 1D OS=Mus musculus OX=10090 GN=Ces1d PE=1 SV=1	12	8	11	7	7	4	0.0502481
Leucine-rich repeat-containing protein 23 OS=Mus musculus OX=10090 GN=Lrrc23 PE=1 SV=1	11	10	11	13	10	10	0.767644
Complement component 1 Q subcomponent-binding protein, mitochondrial OS=Mus musculus OX=10090 GN=C1qbp PE=1 SV=1	4	4	4	3	4	3	0.116117
Peptidyl-prolyl cis-trans isomerase B OS=Mus musculus OX=10090 GN=Ppib PE=1 SV=2	11	8	11	8	10	12	1
Probable D-lactate dehydrogenase, mitochondrial OS=Mus musculus OX=10090 GN=Ldhd PE=1 SV=1	9	5	7	0	6	1	0.0996484
Spermatid-associated protein OS=Mus musculus OX=10090 GN=Spert PE=1 SV=2	13	14	10	5	4	19	0.580033
Glutamine synthetase OS=Mus musculus OX=10090 GN=Glul PE=1 SV=6	10	11	9	8	11	7	0.373901
Aldo-keto reductase family 1 member B1 OS=Mus musculus OX=10090 GN=Akr1b1 PE=1 SV=3	12	12	9	12	12	13	0.274577
MICOS complex subunit Mic26 OS=Mus musculus OX=10090 GN=Apoo PE=1 SV=2	7	6	7	6	7	4	0.348641
Aflatoxin B1 aldehyde reductase member 2 OS=Mus musculus OX=10090 GN=Akr7a2 PE=1 SV=3	6	6	6	8	8	5	0.373901
Mycophenolic acid acyl-glucuronide esterase, mitochondrial OS=Mus musculus OX=10090 GN=Abhd10 PE=1 SV=1	10	10	7	9	9	7	0.608653
Testis-specific serine/threonine-protein kinase 1 OS=Mus musculus OX=10090 GN=Tssk1b PE=1 SV=2	8	7	9	10	10	3	0.896408
Dynein regulatory complex subunit 7 OS=Mus musculus OX=10090 GN=Drc7 PE=1 SV=4	9	10	8	8	11	1	0.482651
AFG3-like protein 2 OS=Mus musculus OX=10090 GN=Afg3l2 PE=1 SV=1	12	10	9	7	8	9	0.0912602
Calcium-binding and spermatid-specific protein 1 OS=Mus musculus OX=10090 GN=Cabs1 PE=1 SV=1	10	8	9	5	0	18	0.81698
Protein disulfide-isomerase A4 OS=Mus musculus OX=10090 GN=Pdia4 PE=1 SV=3	10	7	8	1	4	21	0.960273
NADH dehydrogenase [ubiquinone] 1 alpha subcomplex subunit 8 OS=Mus musculus OX=10090 GN=Ndufa8 PE=1 SV=3	5	5	6	5	5	4	0.2302
Cytochrome c oxidase subunit 2 OS=Mus musculus OX=10090 GN=Mtco2 PE=1 SV=1	4	5	4	4	4	3	0.2302
Prostaglandin-H2 D-isomerase OS=Mus musculus OX=10090 GN=Ptgds PE=1 SV=1	3	4	4	1	2	1	0.0077626
Delta(3,5)-Delta(2,4)-dienoyl-CoA isomerase, mitochondrial OS=Mus musculus OX=10090 GN=Ech1 PE=1 SV=1	9	6	9	3	8	8	0.439512
CUB and zona pellucida-like domain-containing protein 1 OS=Mus musculus OX=10090 GN=Cuzd1 PE=1 SV=2	10	2	9	3	5	0	0.210174
3-hydroxyisobutyryl-CoA hydrolase, mitochondrial OS=Mus musculus OX=10090 GN=Hibch PE=1 SV=1	8	8	5	11	8	5	0.64333
Prohibitin-2 OS=Mus musculus OX=10090 GN=Phb2 PE=1 SV=1	10	7	8	8	10	8	0.77805
Sodium/potassium-transporting ATPase subunit alpha-2 OS=Mus musculus OX=10090 GN=Atp1a2 PE=1 SV=1	7	0	7	0	0	0	0.116117
Ferritin, mitochondrial OS=Mus musculus OX=10090 GN=Ftmt PE=1 SV=2	7	9	9	8	8	2	0.33046
Casein kinase II subunit beta OS=Mus musculus OX=10090 GN=Csnk2b PE=1 SV=1	6	6	6	5	6	3	0.205106
Peptidyl-prolyl cis-trans isomerase A OS=Mus musculus OX=10090 GN=Ppia PE=1 SV=2	5	4	5	4	4	8	0.652994
Dynein regulatory complex subunit 4 OS=Mus musculus OX=10090 GN=Gas8 PE=1 SV=2	9	11	10	10	12	0	0.516968
Sodium/potassium-transporting ATPase subunit alpha-1 OS=Mus musculus OX=10090 GN=Atp1a1 PE=1 SV=1	7	7	6	0	6	9	0.565856
Bifunctional glutamate/proline--tRNA ligase OS=Mus musculus OX=10090 GN=Eprs PE=1 SV=4	10	12	5	5	3	29	0.718326
Lysozyme-like protein 6 OS=Mus musculus OX=10090 GN=Lyzl6 PE=1 SV=1	3	4	4	4	4	2	0.677869
Normal mucosa of esophagus-specific gene 1 protein OS=Mus musculus OX=10090 GN=Nmes1 PE=1 SV=1	7	7	6	6	7	1	0.348641
Uncharacterized protein C6orf163 homolog OS=Mus musculus OX=10090 GN=Gm136 PE=2 SV=1	7	8	9	6	8	1	0.23724
Proteasome subunit alpha type-3 OS=Mus musculus OX=10090 GN=Psma3 PE=1 SV=3	7	7	7	7	7	6	0.373901
Angiotensin-converting enzyme-like protein Ace3 OS=Mus musculus OX=10090 GN=Ace3 PE=1 SV=1	10	11	13	13	12	0	0.520939
Epididymal-specific lipocalin-5 OS=Mus musculus OX=10090 GN=Lcn5 PE=1 SV=1	3	3	5	1	0	0	0.0110565
Enoyl-[acyl-carrier-protein] reductase, mitochondrial OS=Mus musculus OX=10090 GN=Mecr PE=1 SV=2	9	8	8	10	9	2	0.627193
Endoplasmic reticulum-Golgi intermediate compartment protein 1 OS=Mus musculus OX=10090 GN=Ergic1 PE=1 SV=1	6	10	8	6	8	1	0.276087
Hexokinase-2 OS=Mus musculus OX=10090 GN=Hk2 PE=1 SV=1	6	0	5	0	0	5	0.467605
NADH-cytochrome b5 reductase 3 OS=Mus musculus OX=10090 GN=Cyb5r3 PE=1 SV=3	7	7	6	7	5	9	0.795255
Cilia- and flagella-associated protein 43 OS=Mus musculus OX=10090 GN=Cfap43 PE=1 SV=1	9	8	6	6	11	0	0.577166
Protein FAM162A OS=Mus musculus OX=10090 GN=Fam162a PE=1 SV=1	6	5	5	5	5	5	0.373901
14-3-3 protein theta OS=Mus musculus OX=10090 GN=Ywhaq PE=1 SV=1	7	7	4	5	4	12	0.73064
Coiled-coil domain-containing protein 27 OS=Mus musculus OX=10090 GN=Ccdc27 PE=2 SV=1	8	10	8	11	7	0	0.462207
Proteasome subunit alpha type-6 OS=Mus musculus OX=10090 GN=Psma6 PE=1 SV=1	8	8	7	8	8	7	1
Thioredoxin-dependent peroxide reductase, mitochondrial OS=Mus musculus OX=10090 GN=Prdx3 PE=1 SV=1	7	4	7	3	5	5	0.237796
ATP-dependent (S)-NAD(P)H-hydrate dehydratase OS=Mus musculus OX=10090 GN=Naxd PE=1 SV=1	6	8	8	7	6	4	0.206151
Retinal dehydrogenase 2 OS=Mus musculus OX=10090 GN=Aldh1a2 PE=1 SV=2	9	6	6	6	7	13	0.526232
Isocitrate dehydrogenase [NADP] cytoplasmic OS=Mus musculus OX=10090 GN=Idh1 PE=1 SV=2	10	9	10	11	10	13	0.151835
Coiled-coil domain-containing protein 116 OS=Mus musculus OX=10090 GN=Ccdc116 PE=2 SV=1	7	6	8	8	8	1	0.608653
Aspartate--tRNA ligase, cytoplasmic OS=Mus musculus OX=10090 GN=Dars PE=1 SV=2	9	8	6	6	6	22	0.534801
Peroxiredoxin-4 OS=Mus musculus OX=10090 GN=Prdx4 PE=1 SV=1	6	8	7	5	3	12	0.910624
26S proteasome regulatory subunit 8 OS=Mus musculus OX=10090 GN=Psmc5 PE=1 SV=1	11	8	7	8	10	10	0.652994
EF-hand domain-containing family member C2 OS=Mus musculus OX=10090 GN=Efhc2 PE=2 SV=2	9	11	10	9	13	0	0.530412
Prominin-1 OS=Mus musculus OX=10090 GN=Prom1 PE=1 SV=1	7	7	5	7	6	0	0.430877
Spermatogenesis-associated protein 48 OS=Mus musculus OX=10090 GN=Spata48 PE=2 SV=2	7	10	9	13	12	0	0.941509
Maestro heat-like repeat-containing protein family member 2B OS=Mus musculus OX=10090 GN=Mroh2b PE=1 SV=2	11	10	9	12	14	0	0.77744
Cytochrome c oxidase subunit 6A1, mitochondrial OS=Mus musculus OX=10090 GN=Cox6a1 PE=1 SV=2	3	3	3	3	3	2	0.373901
Patched domain-containing protein 3 OS=Mus musculus OX=10090 GN=Ptchd3 PE=1 SV=1	7	8	8	12	6	0	0.657005
Peroxiredoxin-1 OS=Mus musculus OX=10090 GN=Prdx1 PE=1 SV=1	9	10	10	6	8	12	0.607168
Heme oxygenase 2 OS=Mus musculus OX=10090 GN=Hmox2 PE=1 SV=1	5	7	5	4	6	10	0.623958
Coiled-coil domain-containing protein 173 OS=Mus musculus OX=10090 GN=Ccdc173 PE=2 SV=1	9	9	11	11	12	0	0.63523
Cilia- and flagella-associated protein 91 OS=Mus musculus OX=10090 GN=Maats1 PE=1 SV=3	7	6	8	9	11	2	0.910624
Sperm head and tail associated protein OS=Mus musculus OX=10090 GN=Nsun4 PE=1 SV=1	10	9	9	7	9	3	0.16999
Ras-related protein Rab-14 OS=Mus musculus OX=10090 GN=Rab14 PE=1 SV=3	8	7	8	4	7	9	0.53908
28S ribosomal protein S36, mitochondrial OS=Mus musculus OX=10090 GN=Mrps36 PE=1 SV=1	4	4	4	3	4	1	0.205106
Adenylate kinase 8 OS=Mus musculus OX=10090 GN=Ak8 PE=1 SV=1	12	12	7	14	16	3	0.886177
V-type proton ATPase catalytic subunit A OS=Mus musculus OX=10090 GN=Atp6v1a PE=1 SV=2	10	11	7	11	10	14	0.241746
Histidine triad nucleotide-binding protein 1 OS=Mus musculus OX=10090 GN=Hint1 PE=1 SV=3	5	4	4	4	4	5	1
Glutathione S-transferase Mu 2 OS=Mus musculus OX=10090 GN=Gstm2 PE=1 SV=2	9	10	11	4	8	17	0.935786
Carboxylesterase 5A OS=Mus musculus OX=10090 GN=Ces5a PE=2 SV=1	8	11	9	6	8	0	0.142439
Transmembrane emp24 domain-containing protein 10 OS=Mus musculus OX=10090 GN=Tmed10 PE=1 SV=1	5	5	5	4	5	4	0.116117
Ornithine aminotransferase, mitochondrial OS=Mus musculus OX=10090 GN=Oat PE=1 SV=1	7	5	8	4	8	4	0.451161
T-complex protein 1 subunit zeta-2 OS=Mus musculus OX=10090 GN=Cct6b PE=1 SV=4	7	9	8	8	8	12	0.41072
Prelamin-A/C OS=Mus musculus OX=10090 GN=Lmna PE=1 SV=2	8	7	10	2	10	14	0.931368
Endoplasmic reticulum resident protein 44 OS=Mus musculus OX=10090 GN=Erp44 PE=1 SV=1	6	5	7	2	3	7	0.287864
AP-2 complex subunit beta OS=Mus musculus OX=10090 GN=Ap2b1 PE=1 SV=1	8	10	5	2	2	24	0.834505
Thioredoxin domain-containing protein 2 OS=Mus musculus OX=10090 GN=Txndc2 PE=1 SV=1	8	9	8	8	8	6	0.250815
Testis, prostate and placenta-expressed protein OS=Mus musculus OX=10090 GN=Tepp PE=2 SV=1	9	9	9	9	8	1	0.299118
Annexin A13 OS=Mus musculus OX=10090 GN=Anxa13 PE=1 SV=3	10	17	14	9	18	0	0.449855
Calicin OS=Mus musculus OX=10090 GN=Ccin PE=1 SV=1	8	11	10	10	9	7	0.467605
Isoform 2 of Serine/threonine-protein phosphatase PGAM5, mitochondrial OS=Mus musculus OX=10090 GN=Pgam5	8	12	11	11	10	0	0.41994
Protein arginine N-methyltransferase 5 OS=Mus musculus OX=10090 GN=Prmt5 PE=1 SV=3	9	5	6	6	5	8	0.834019
Testis-specific serine kinase substrate OS=Mus musculus OX=10090 GN=Tsks PE=1 SV=4	6	7	5	3	3	25	0.587465
Serine protease inhibitor Kazal-type 8 OS=Mus musculus OX=10090 GN=Spink8 PE=2 SV=1	1	3	2	1	1	0	0.116117
ADP/ATP translocase 2 OS=Mus musculus OX=10090 GN=Slc25a5 PE=1 SV=3	8	9	8	7	8	11	0.802482
cAMP-dependent protein kinase type I-alpha regulatory subunit OS=Mus musculus OX=10090 GN=Prkar1a PE=1 SV=3	9	9	9	11	10	17	0.168752
Regulator of G-protein signaling 22 OS=Mus musculus OX=10090 GN=Rgs22 PE=1 SV=1	10	13	10	7	13	0	0.327418
26S proteasome non-ATPase regulatory subunit 7 OS=Mus musculus OX=10090 GN=Psmd7 PE=1 SV=2	8	8	7	9	8	9	0.101192
Ubiquitin carboxyl-terminal hydrolase isozyme L1 OS=Mus musculus OX=10090 GN=Uchl1 PE=1 SV=1	4	4	3	4	5	7	0.151835
Succinate--CoA ligase [GDP-forming] subunit beta, mitochondrial OS=Mus musculus OX=10090 GN=Suclg2 PE=1 SV=3	7	1	5	0	2	7	0.650652
Ankyrin repeat and EF-hand domain-containing protein 1 OS=Mus musculus OX=10090 GN=Ankef1 PE=2 SV=1	9	10	10	11	12	0	0.631586
Copper homeostasis protein cutC homolog OS=Mus musculus OX=10090 GN=Cutc PE=1 SV=1	9	6	7	10	8	1	0.744865
85/88 kDa calcium-independent phospholipase A2 OS=Mus musculus OX=10090 GN=Pla2g6 PE=1 SV=3	8	8	4	8	7	8	0.507158
Dehydrogenase/reductase SDR family member 4 OS=Mus musculus OX=10090 GN=Dhrs4 PE=1 SV=3	10	9	8	6	8	4	0.0808001
ATP synthase subunit gamma, mitochondrial OS=Mus musculus OX=10090 GN=Atp5f1c PE=1 SV=1	8	10	7	7	5	4	0.0739262
Uncharacterized protein C19orf71 homolog OS=Mus musculus OX=10090 PE=2 SV=1	5	4	5	5	5	0	0.476621
Mitochondrial import inner membrane translocase subunit TIM50 OS=Mus musculus OX=10090 GN=Timm50 PE=1 SV=1	7	5	6	5	6	4	0.287864
Armadillo repeat-containing protein 12 OS=Mus musculus OX=10090 GN=Armc12 PE=2 SV=1	6	7	6	6	6	5	0.2302
Electron transfer flavoprotein subunit beta OS=Mus musculus OX=10090 GN=Etfb PE=1 SV=3	7	7	7	4	7	7	0.373901
Kelch-like protein 10 OS=Mus musculus OX=10090 GN=Klhl10 PE=1 SV=1	8	6	7	6	4	5	0.070484
Golgi apparatus protein 1 OS=Mus musculus OX=10090 GN=Glg1 PE=1 SV=1	7	10	8	3	7	11	0.61826
10 kDa heat shock protein, mitochondrial OS=Mus musculus OX=10090 GN=Hspe1 PE=1 SV=2	8	9	9	9	8	7	0.373901
Metaxin-2 OS=Mus musculus OX=10090 GN=Mtx2 PE=1 SV=1	7	7	5	6	5	2	0.219307
Monofunctional C1-tetrahydrofolate synthase, mitochondrial OS=Mus musculus OX=10090 GN=Mthfd1l PE=1 SV=2	12	2	2	0	1	2	0.269443
Seminal vesicle secretory protein 3A OS=Mus musculus OX=10090 GN=Svs3a PE=1 SV=1	7	0	5	0	0	0	0.127046
Heat shock 70 kDa protein 4 OS=Mus musculus OX=10090 GN=Hspa4 PE=1 SV=1	7	8	3	2	3	26	0.616217
Threonine synthase-like 1 OS=Mus musculus OX=10090 GN=Thnsl1 PE=1 SV=1	9	8	6	8	10	6	0.829799
Plectin OS=Mus musculus OX=10090 GN=Plec PE=1 SV=3	11	5	8	0	0	45	0.667047
Testicular haploid expressed gene protein OS=Mus musculus OX=10090 GN=Theg PE=1 SV=1	10	11	11	12	13	0	0.607289
NADH dehydrogenase [ubiquinone] flavoprotein 2, mitochondrial OS=Mus musculus OX=10090 GN=Ndufv2 PE=1 SV=2	7	10	8	8	9	6	0.621308
6-phosphogluconate dehydrogenase, decarboxylating OS=Mus musculus OX=10090 GN=Pgd PE=1 SV=3	7	6	4	10	7	9	0.0739262
Protein Flattop OS=Mus musculus OX=10090 GN=Cfap126 PE=1 SV=1	3	3	5	5	5	0	0.86172
Protein FAM170B OS=Mus musculus OX=10090 GN=Fam170b PE=1 SV=1	7	6	9	6	5	7	0.274577
Tubulin alpha-8 chain OS=Mus musculus OX=10090 GN=Tuba8 PE=1 SV=1	17	18	17	19	19	20	0.0132356
Cytochrome b-c1 complex subunit 6, mitochondrial OS=Mus musculus OX=10090 GN=Uqcrh PE=1 SV=2	5	5	5	5	5	4	0.373901
Disintegrin and metalloproteinase domain-containing protein 32 OS=Mus musculus OX=10090 GN=Adam32 PE=1 SV=3	5	7	7	6	5	8	1
60S acidic ribosomal protein P2 OS=Mus musculus OX=10090 GN=Rplp2 PE=1 SV=3	5	4	4	3	4	5	0.64333
Ropporin-1-like protein OS=Mus musculus OX=10090 GN=Ropn1l PE=1 SV=2	6	10	6	9	9	11	0.192579
3-ketodihydrosphingosine reductase OS=Mus musculus OX=10090 GN=Kdsr PE=1 SV=1	3	2	2	0	1	0	0.0132356
Protamine-2 OS=Mus musculus OX=10090 GN=Prm2 PE=1 SV=1	3	3	3	2	2	3	0.116117
Gamma-glutamylcyclotransferase OS=Mus musculus OX=10090 GN=Ggct PE=1 SV=1	1	1	0	3	2	3	0.0132356
Histone H2A type 2-C OS=Mus musculus OX=10090 GN=Hist2h2ac PE=1 SV=3	3	4	4	3	4	4	1
Spermidine/spermine N(1)-acetyltransferase-like protein 1 OS=Mus musculus OX=10090 GN=Satl1 PE=2 SV=2	6	4	6	9	11	0	0.718673
Hemoglobin subunit beta-2 OS=Mus musculus OX=10090 GN=Hbb-b2 PE=1 SV=2	6	0	0	0	0	10	0.748868
Diazepam-binding inhibitor-like 5 OS=Mus musculus OX=10090 GN=Dbil5 PE=1 SV=1	5	5	5	5	5	3	0.373901
Dolichyl-diphosphooligosaccharide--protein glycosyltransferase 48 kDa subunit OS=Mus musculus OX=10090 GN=Ddost PE=1 SV=2	6	7	4	4	6	6	0.77805
Complex I assembly factor ACAD9, mitochondrial OS=Mus musculus OX=10090 GN=Acad9 PE=1 SV=2	5	4	6	7	7	1	1
Immunoglobulin-binding protein 1b OS=Mus musculus OX=10090 GN=Igbp1b PE=1 SV=1	8	7	7	7	8	5	0.518519
NSFL1 cofactor p47 OS=Mus musculus OX=10090 GN=Nsfl1c PE=1 SV=1	7	3	5	6	8	11	0.146912
26S proteasome non-ATPase regulatory subunit 13 OS=Mus musculus OX=10090 GN=Psmd13 PE=1 SV=1	8	9	6	8	7	12	0.491767
Nucleoside diphosphate kinase A OS=Mus musculus OX=10090 GN=Nme1 PE=1 SV=1	6	5	5	5	7	8	0.2302
Phospholipid-transporting ATPase IK OS=Mus musculus OX=10090 GN=Atp8b3 PE=1 SV=1	9	11	7	11	9	0	0.54953
Calcium/calmodulin-dependent protein kinase type IV OS=Mus musculus OX=10090 GN=Camk4 PE=1 SV=2	6	7	8	8	9	2	0.782754
Spermatogenesis-associated protein 20 OS=Mus musculus OX=10090 GN=Spata20 PE=1 SV=1	8	10	9	3	5	22	0.87684
Adenylate kinase 7 OS=Mus musculus OX=10090 GN=Ak7 PE=1 SV=1	7	6	6	9	13	2	0.633251
Beta-defensin 11 OS=Mus musculus OX=10090 GN=Defb11 PE=2 SV=1	2	2	2	2	2	0	0.373901
Haloacid dehalogenase-like hydrolase domain-containing 5 OS=Mus musculus OX=10090 GN=Hdhd5 PE=1 SV=1	5	6	6	7	6	3	0.802482
Casein kinase I isoform alpha OS=Mus musculus OX=10090 GN=Csnk1a1 PE=1 SV=2	8	7	7	6	7	2	0.209875
Secretory carrier-associated membrane protein 1 OS=Mus musculus OX=10090 GN=Scamp1 PE=1 SV=1	3	3	3	3	3	2	0.373901
Acyl-CoA dehydrogenase family member 10 OS=Mus musculus OX=10090 GN=Acad10 PE=1 SV=1	8	8	8	8	7	1	0.289477
Probable isocitrate dehydrogenase [NAD] gamma 2, mitochondrial OS=Mus musculus OX=10090 PE=2 SV=1	6	7	7	7	6	0	0.350815
N-acetyl-D-glucosamine kinase OS=Mus musculus OX=10090 GN=Nagk PE=1 SV=3	6	7	5	7	7	8	0.116117
Insulin-degrading enzyme OS=Mus musculus OX=10090 GN=Ide PE=1 SV=1	7	4	2	9	6	4	0.385505
Glucose-6-phosphate 1-dehydrogenase 2 OS=Mus musculus OX=10090 GN=G6pd2 PE=1 SV=3	9	10	6	12	11	8	0.304559
Actin-like protein 7A OS=Mus musculus OX=10090 GN=Actl7a PE=1 SV=1	6	8	9	9	9	7	0.579015
Cation channel sperm-associated protein 4 OS=Mus musculus OX=10090 GN=Catsper4 PE=1 SV=1	8	4	2	9	7	0	0.847438
NADH dehydrogenase [ubiquinone] 1 beta subcomplex subunit 10 OS=Mus musculus OX=10090 GN=Ndufb10 PE=1 SV=3	5	7	5	6	7	3	0.820294
Leucine-rich repeat and death domain-containing protein 1 OS=Mus musculus OX=10090 GN=Lrrd1 PE=2 SV=2	9	8	7	8	9	0	0.467
Thioredoxin, mitochondrial OS=Mus musculus OX=10090 GN=Txn2 PE=1 SV=1	5	2	5	4	3	2	0.435331
ADP/ATP translocase 1 OS=Mus musculus OX=10090 GN=Slc25a4 PE=1 SV=4	7	6	6	0	6	9	0.64333
Bisphosphoglycerate mutase OS=Mus musculus OX=10090 GN=Bpgm PE=1 SV=2	6	7	2	7	9	7	0.184849
Cytochrome b5 OS=Mus musculus OX=10090 GN=Cyb5a PE=1 SV=2	5	4	4	4	4	5	1
Uncharacterized protein C1orf158 homolog OS=Mus musculus OX=10090 PE=2 SV=2	7	8	5	8	6	0	0.47837
Core histone macro-H2A.1 OS=Mus musculus OX=10090 GN=H2afy PE=1 SV=3	8	6	8	2	6	11	0.72869
40S ribosomal protein SA OS=Mus musculus OX=10090 GN=Rpsa PE=1 SV=4	5	4	4	3	2	8	1
Protein Niban 1 OS=Mus musculus OX=10090 GN=Niban1 PE=1 SV=2	9	18	12	1	13	1	0.170618
Isoform 1 of Glycerol kinase OS=Mus musculus OX=10090 GN=Gk	8	8	8	7	8	0	0.299118
UTP--glucose-1-phosphate uridylyltransferase OS=Mus musculus OX=10090 GN=Ugp2 PE=1 SV=3	7	5	4	7	6	9	0.184074
Peroxiredoxin-like 2A OS=Mus musculus OX=10090 GN=Prxl2a PE=1 SV=2	6	6	5	4	4	9	1
Sperm acrosome membrane-associated protein 4 OS=Mus musculus OX=10090 GN=Spaca4 PE=1 SV=1	3	2	2	2	2	1	0.2302
Proteasome subunit alpha-type 7-like OS=Mus musculus OX=10090 GN=Psma8 PE=1 SV=1	6	8	6	8	8	9	0.0890093
Sulfhydryl oxidase 1 OS=Mus musculus OX=10090 GN=Qsox1 PE=1 SV=1	7	6	9	7	6	0	0.272039
DnaJ homolog subfamily B member 11 OS=Mus musculus OX=10090 GN=Dnajb11 PE=1 SV=1	5	4	4	3	1	9	1
Nucleoside diphosphate kinase 7 OS=Mus musculus OX=10090 GN=Nme7 PE=1 SV=1	8	7	6	6	7	2	0.287864
RIB43A-like with coiled-coils protein 1 OS=Mus musculus OX=10090 GN=Ribc1 PE=2 SV=1	8	12	10	9	11	0	0.403864
Binder of sperm protein homolog 2 OS=Mus musculus OX=10090 GN=Bsph2 PE=2 SV=1	2	3	3	1	1	0	0.0132356
Cilia- and flagella-associated protein 53 OS=Mus musculus OX=10090 GN=Cfap53 PE=2 SV=3	8	9	9	9	7	0	0.291974
Complement decay-accelerating factor, GPI-anchored OS=Mus musculus OX=10090 GN=Cd55 PE=1 SV=2	5	5	6	7	6	4	0.741521
Annexin A5 OS=Mus musculus OX=10090 GN=Anxa5 PE=1 SV=1	6	8	8	3	5	9	0.426686
Lactadherin OS=Mus musculus OX=10090 GN=Mfge8 PE=1 SV=3	7	5	1	1	0	0	0.0897759
Glucosamine-6-phosphate isomerase 1 OS=Mus musculus OX=10090 GN=Gnpda1 PE=1 SV=3	6	3	1	7	6	5	0.163279
Nucleoside diphosphate kinase homolog 5 OS=Mus musculus OX=10090 GN=Nme5 PE=1 SV=2	5	4	4	5	6	1	0.841596
T-complex protein 11 OS=Mus musculus OX=10090 GN=Tcp11 PE=1 SV=1	6	7	5	4	5	11	0.782754
Electron transfer flavoprotein-ubiquinone oxidoreductase, mitochondrial OS=Mus musculus OX=10090 GN=Etfdh PE=1 SV=1	9	7	6	3	5	5	0.0533383
Bifunctional coenzyme A synthase OS=Mus musculus OX=10090 GN=Coasy PE=1 SV=2	1	1	0	2	3	3	0.0132356
Disintegrin and metalloproteinase domain-containing protein 1b OS=Mus musculus OX=10090 GN=Adam1b PE=1 SV=2	5	3	3	4	4	1	0.608653
Serine/threonine-protein phosphatase PGAM5, mitochondrial OS=Mus musculus OX=10090 GN=Pgam5 PE=1 SV=1	8	0	0	0	10	6	0.536039
Peroxisomal acyl-coenzyme A oxidase 1 OS=Mus musculus OX=10090 GN=Acox1 PE=1 SV=5	5	4	8	0	6	2	0.232566
Cilia- and flagella-associated protein 20 OS=Mus musculus OX=10090 GN=Cfap20 PE=1 SV=1	5	5	5	5	4	3	0.158302
Testisin OS=Mus musculus OX=10090 GN=Prss21 PE=1 SV=2	5	7	5	6	4	2	0.27944
WAP four-disulfide core domain protein 6B OS=Mus musculus OX=10090 GN=Wfdc6b PE=2 SV=1	4	6	6	5	5	0	0.327635
Mitochondrial amidoxime reducing component 2 OS=Mus musculus OX=10090 GN=Marc2 PE=1 SV=1	4	5	4	2	3	2	0.0132356
Dynein light chain 1, cytoplasmic OS=Mus musculus OX=10090 GN=Dynll1 PE=1 SV=1	3	3	3	3	3	2	0.373901
Transmembrane emp24 domain-containing protein 4 OS=Mus musculus OX=10090 GN=Tmed4 PE=1 SV=1	4	5	4	3	4	5	0.64333
Alpha-mannosidase 2C1 OS=Mus musculus OX=10090 GN=Man2c1 PE=1 SV=1	6	7	2	7	6	4	0.724659
Phenylalanine--tRNA ligase beta subunit OS=Mus musculus OX=10090 GN=Farsb PE=1 SV=2	8	6	4	5	4	15	0.617227
Testis-expressed protein 101 OS=Mus musculus OX=10090 GN=Tex101 PE=1 SV=1	6	5	5	6	6	6	0.116117
Protein canopy homolog 2 OS=Mus musculus OX=10090 GN=Cnpy2 PE=1 SV=1	5	3	3	3	3	3	0.373901
Histone H2B type 1-B OS=Mus musculus OX=10090 GN=Hist1h2bb PE=1 SV=3	5	5	5	4	6	5	1
E3 ubiquitin-protein ligase PPP1R11 OS=Mus musculus OX=10090 GN=Ppp1r11 PE=1 SV=1	4	1	2	4	3	3	0.348641
CD109 antigen OS=Mus musculus OX=10090 GN=Cd109 PE=1 SV=1	9	8	10	9	8	8	0.373901
5-oxoprolinase OS=Mus musculus OX=10090 GN=Oplah PE=1 SV=1	8	5	1	7	8	2	0.734418
Sperm-associated antigen 16 protein OS=Mus musculus OX=10090 GN=Spag16 PE=1 SV=1	4	7	6	9	8	4	0.491767
Coiled-coil domain-containing protein 151 OS=Mus musculus OX=10090 GN=Ccdc151 PE=2 SV=1	7	9	7	9	10	0	0.702549
Proteasome subunit beta type-4 OS=Mus musculus OX=10090 GN=Psmb4 PE=1 SV=1	4	5	3	5	4	3	1
Calcineurin subunit B type 2 OS=Mus musculus OX=10090 GN=Ppp3r2 PE=1 SV=3	5	6	6	6	5	6	1
Acyl-coenzyme A thioesterase THEM4 OS=Mus musculus OX=10090 GN=Them4 PE=1 SV=1	5	4	7	5	6	3	0.621308
EF-hand calcium-binding domain-containing protein 5 OS=Mus musculus OX=10090 GN=Efcab5 PE=1 SV=2	9	9	8	10	13	0	0.812345
Hydroxyacylglutathione hydrolase, mitochondrial OS=Mus musculus OX=10090 GN=Hagh PE=1 SV=2	4	2	5	4	4	7	0.373901
Dehydrogenase/reductase SDR family member 7B OS=Mus musculus OX=10090 GN=Dhrs7b PE=1 SV=1	3	4	2	4	2	3	1
Kinesin-like protein KIF9 OS=Mus musculus OX=10090 GN=Kif9 PE=1 SV=2	8	7	8	8	11	4	1
Aspartate aminotransferase, cytoplasmic OS=Mus musculus OX=10090 GN=Got1 PE=1 SV=3	7	6	6	7	6	3	0.467605
14-3-3 protein beta/alpha OS=Mus musculus OX=10090 GN=Ywhab PE=1 SV=3	6	6	4	6	5	6	0.677869
Glucosidase 2 subunit beta OS=Mus musculus OX=10090 GN=Prkcsh PE=1 SV=1	7	6	6	2	5	7	0.326164
Cilia- and flagella-associated protein 44 OS=Mus musculus OX=10090 GN=Cfap44 PE=2 SV=1	7	11	11	9	14	0	0.666582
40S ribosomal protein S3 OS=Mus musculus OX=10090 GN=Rps3 PE=1 SV=1	7	7	6	6	4	14	0.686765
NADH dehydrogenase [ubiquinone] 1 alpha subcomplex assembly factor 2 OS=Mus musculus OX=10090 GN=Ndufaf2 PE=1 SV=1	8	7	8	6	7	7	0.101192
Lysozyme-like protein 4 OS=Mus musculus OX=10090 GN=Lyzl4 PE=1 SV=3	4	4	5	4	4	0	0.291974
Cytochrome c, somatic OS=Mus musculus OX=10090 GN=Cycs PE=1 SV=2	4	3	3	3	3	4	1
Cytoskeleton-associated protein 4 OS=Mus musculus OX=10090 GN=Ckap4 PE=1 SV=2	7	12	11	1	5	12	0.323941
NADH dehydrogenase [ubiquinone] 1 alpha subcomplex subunit 6 OS=Mus musculus OX=10090 GN=Ndufa6 PE=1 SV=1	5	5	6	4	5	3	0.116117
NADH dehydrogenase [ubiquinone] iron-sulfur protein 6, mitochondrial OS=Mus musculus OX=10090 GN=Ndufs6 PE=1 SV=2	5	5	6	5	5	4	0.2302
Hyaluronidase-5 OS=Mus musculus OX=10090 GN=Hyal5 PE=1 SV=1	7	6	8	7	7	1	0.391076
DnaJ homolog subfamily B member 13 OS=Mus musculus OX=10090 GN=Dnajb13 PE=1 SV=1	6	8	8	8	7	7	1
Epoxide hydrolase 1 OS=Mus musculus OX=10090 GN=Ephx1 PE=1 SV=2	8	7	6	2	9	12	0.836015
Coiled-coil domain-containing protein 42 OS=Mus musculus OX=10090 GN=Ccdc42 PE=2 SV=2	5	4	5	7	8	0	0.901872
V-type proton ATPase subunit B, brain isoform OS=Mus musculus OX=10090 GN=Atp6v1b2 PE=1 SV=1	6	5	3	5	5	9	0.35601
Sperm acrosome-associated protein 5 OS=Mus musculus OX=10090 GN=Spaca5 PE=1 SV=1	4	4	4	4	4	1	0.373901
Protein angel homolog 2 OS=Mus musculus OX=10090 GN=Angel2 PE=1 SV=1	5	2	4	5	4	2	1
Transmembrane and coiled-coil domain-containing protein 2 OS=Mus musculus OX=10090 GN=Tmco2 PE=1 SV=1	4	5	5	4	4	3	0.101192
Actin-related protein 3 OS=Mus musculus OX=10090 GN=Actr3 PE=1 SV=3	6	5	5	0	2	6	0.211579
Alpha-actinin-4 OS=Mus musculus OX=10090 GN=Actn4 PE=1 SV=1	5	4	8	6	4	4	0.507158
Leucine-rich repeat-containing protein 59 OS=Mus musculus OX=10090 GN=Lrrc59 PE=1 SV=1	5	5	8	1	6	9	0.80582
Enoyl-CoA delta isomerase 1, mitochondrial OS=Mus musculus OX=10090 GN=Eci1 PE=1 SV=2	6	6	6	8	8	2	1
Beta-2-glycoprotein 1 OS=Mus musculus OX=10090 GN=Apoh PE=1 SV=1	6	3	6	6	8	1	1
Ras GTPase-activating-like protein IQGAP2 OS=Mus musculus OX=10090 GN=Iqgap2 PE=1 SV=2	8	9	12	0	11	0	0.194929
Phosphoethanolamine/phosphocholine phosphatase OS=Mus musculus OX=10090 GN=Phospho1 PE=1 SV=1	9	8	9	7	9	0	0.291974
Elongation factor Tu, mitochondrial OS=Mus musculus OX=10090 GN=Tufm PE=1 SV=1	7	2	2	0	2	15	0.708991
Parkin coregulated gene protein homolog OS=Mus musculus OX=10090 GN=Pacrg PE=1 SV=1	6	7	8	6	7	2	0.287864
Dynein regulatory complex subunit 2 OS=Mus musculus OX=10090 GN=Ccdc65 PE=1 SV=1	8	9	7	11	9	3	0.899251
60S acidic ribosomal protein P0 OS=Mus musculus OX=10090 GN=Rplp0 PE=1 SV=3	6	6	7	4	5	6	0.116117
Acyl carrier protein, mitochondrial OS=Mus musculus OX=10090 GN=Ndufab1 PE=1 SV=1	5	5	5	5	4	3	0.158302
Mitochondrial-processing peptidase subunit alpha OS=Mus musculus OX=10090 GN=Pmpca PE=1 SV=1	7	3	5	5	5	9	0.491767
Testis-expressed protein 44 OS=Mus musculus OX=10090 GN=Tex44 PE=2 SV=2	5	5	6	7	5	2	0.677869
Radial spoke head 14 homolog OS=Mus musculus OX=10090 GN=Rsph14 PE=2 SV=1	6	9	6	5	5	0	0.132286
Proteasome subunit beta type-3 OS=Mus musculus OX=10090 GN=Psmb3 PE=1 SV=1	4	5	3	5	5	6	0.116117
Calmegin OS=Mus musculus OX=10090 GN=Clgn PE=1 SV=2	4	9	6	3	1	20	0.801377
Glutathione reductase, mitochondrial OS=Mus musculus OX=10090 GN=Gsr PE=1 SV=3	3	3	3	4	3	6	0.205106
Heterogeneous nuclear ribonucleoprotein A3 OS=Mus musculus OX=10090 GN=Hnrnpa3 PE=1 SV=1	5	0	7	3	7	17	0.343225
Membrane cofactor protein OS=Mus musculus OX=10090 GN=Cd46 PE=1 SV=1	5	5	4	4	5	0	0.34649
Enkurin OS=Mus musculus OX=10090 GN=Enkur PE=1 SV=1	8	8	9	11	8	0	0.577166
Prenylcysteine oxidase OS=Mus musculus OX=10090 GN=Pcyox1 PE=1 SV=1	5	9	4	3	6	1	0.274577
NADH dehydrogenase [ubiquinone] 1 alpha subcomplex subunit 9, mitochondrial OS=Mus musculus OX=10090 GN=Ndufa9 PE=1 SV=2	7	7	7	6	6	4	0.0667665
Nicastrin OS=Mus musculus OX=10090 GN=Ncstn PE=1 SV=3	4	4	4	4	4	3	0.373901
Nuclear pore complex protein Nup93 OS=Mus musculus OX=10090 GN=Nup93 PE=1 SV=1	6	7	5	6	6	13	0.386654
60S ribosomal protein L12 OS=Mus musculus OX=10090 GN=Rpl12 PE=1 SV=2	4	5	4	3	4	6	1
Receptor of activated protein C kinase 1 OS=Mus musculus OX=10090 GN=Rack1 PE=1 SV=3	6	2	2	3	2	8	0.684271
Coiled-coil domain-containing protein 39 OS=Mus musculus OX=10090 GN=Ccdc39 PE=1 SV=1	10	12	12	13	12	12	0.250815
Acylphosphatase-1 OS=Mus musculus OX=10090 GN=Acyp1 PE=1 SV=2	4	4	4	4	4	5	0.373901
UMP-CMP kinase OS=Mus musculus OX=10090 GN=Cmpk1 PE=1 SV=1	6	5	5	5	4	4	0.101192
60S ribosomal protein L17 OS=Mus musculus OX=10090 GN=Rpl17 PE=1 SV=3	4	3	3	3	4	9	0.348641
Glutathione peroxidase 3 OS=Mus musculus OX=10090 GN=Gpx3 PE=1 SV=2	6	6	6	3	3	0	0.0161301
Tetratricopeptide repeat protein 29 OS=Mus musculus OX=10090 GN=Ttc29 PE=2 SV=1	3	5	4	3	3	0	0.158302
Proteasome subunit beta type-5 OS=Mus musculus OX=10090 GN=Psmb5 PE=1 SV=3	6	6	3	6	5	5	0.767644
Elongin-B OS=Mus musculus OX=10090 GN=Elob PE=1 SV=1	7	4	6	6	6	6	0.724659
Synaptogyrin-4 OS=Mus musculus OX=10090 GN=Syngr4 PE=1 SV=2	3	3	3	4	2	1	0.491767
Inositol monophosphatase 1 OS=Mus musculus OX=10090 GN=Impa1 PE=1 SV=1	6	7	5	7	6	5	1
NADH dehydrogenase [ubiquinone] 1 alpha subcomplex subunit 5 OS=Mus musculus OX=10090 GN=Ndufa5 PE=1 SV=3	5	5	5	5	5	5	#DIV/0!
Casein kinase I isoform gamma-2 OS=Mus musculus OX=10090 GN=Csnk1g2 PE=1 SV=1	5	8	6	5	5	1	0.170618
ADP-ribosylation factor-like protein 3 OS=Mus musculus OX=10090 GN=Arl3 PE=1 SV=1	3	4	4	4	3	9	0.426686
Glutathione S-transferase omega-2 OS=Mus musculus OX=10090 GN=Gsto2 PE=1 SV=1	7	7	6	4	4	6	0.0550406
14 kDa phosphohistidine phosphatase OS=Mus musculus OX=10090 GN=Phpt1 PE=1 SV=1	4	5	4	5	5	4	0.518519
Protein ABHD11 OS=Mus musculus OX=10090 GN=Abhd11 PE=1 SV=1	5	7	6	5	4	1	0.116117
Thioredoxin reductase 3 OS=Mus musculus OX=10090 GN=Txnrd3 PE=1 SV=3	5	6	4	0	1	18	0.831419
Proteasome subunit beta type-1 OS=Mus musculus OX=10090 GN=Psmb1 PE=1 SV=1	5	5	4	5	4	5	1
Hydroxyacyl-coenzyme A dehydrogenase, mitochondrial OS=Mus musculus OX=10090 GN=Hadh PE=1 SV=2	6	5	6	5	6	5	0.518519
Ras-related protein Rab-7a OS=Mus musculus OX=10090 GN=Rab7a PE=1 SV=2	5	4	3	4	5	8	0.27944
Inorganic pyrophosphatase 2, mitochondrial OS=Mus musculus OX=10090 GN=Ppa2 PE=1 SV=1	6	6	7	7	7	9	0.148148
Mitochondrial-processing peptidase subunit beta OS=Mus musculus OX=10090 GN=Pmpcb PE=1 SV=1	8	5	6	7	8	7	0.348641
Voltage-dependent anion-selective channel protein 3 OS=Mus musculus OX=10090 GN=Vdac3 PE=1 SV=1	5	7	6	4	6	8	1
Lysine--tRNA ligase OS=Mus musculus OX=10090 GN=Kars1 PE=1 SV=1	7	4	1	0	0	13	0.946485
Serine/threonine-protein phosphatase 2A activator OS=Mus musculus OX=10090 GN=Ptpa PE=1 SV=1	4	5	5	5	6	8	0.151835
Histidine triad nucleotide-binding protein 2, mitochondrial OS=Mus musculus OX=10090 GN=Hint2 PE=1 SV=1	4	4	4	2	3	3	0.0161301
Uncharacterized protein C10orf82 homolog OS=Mus musculus OX=10090 PE=1 SV=2	5	5	7	5	4	1	0.164789
Beta-galactosidase-1-like protein OS=Mus musculus OX=10090 GN=Glb1l PE=1 SV=1	6	4	6	8	7	2	0.873976
Carbonyl reductase [NADPH] 1 OS=Mus musculus OX=10090 GN=Cbr1 PE=1 SV=3	8	8	7	6	9	5	0.467605
Malate dehydrogenase, cytoplasmic OS=Mus musculus OX=10090 GN=Mdh1 PE=1 SV=3	5	6	6	4	5	7	0.741521
Mitochondrial pyruvate carrier 2 OS=Mus musculus OX=10090 GN=Mpc2 PE=1 SV=1	5	5	4	4	4	3	0.101192
WD repeat-containing protein 64 OS=Mus musculus OX=10090 GN=Wdr64 PE=2 SV=2	8	7	3	9	11	0	0.866194
26S proteasome non-ATPase regulatory subunit 12 OS=Mus musculus OX=10090 GN=Psmd12 PE=1 SV=4	6	5	4	5	4	5	0.64333
Transforming protein RhoA OS=Mus musculus OX=10090 GN=Rhoa PE=1 SV=1	4	6	6	4	5	3	0.205106
Glutathione S-transferase P 1 OS=Mus musculus OX=10090 GN=Gstp1 PE=1 SV=2	4	3	5	0	0	7	0.526232
Spectrin alpha chain, non-erythrocytic 1 OS=Mus musculus OX=10090 GN=Sptan1 PE=1 SV=4	6	7	2	1	5	40	0.454253
PGAP2-interacting protein OS=Mus musculus OX=10090 GN=Cwh43 PE=1 SV=1	3	4	4	1	4	0	0.184074
Glutathione S-transferase Mu 1 OS=Mus musculus OX=10090 GN=Gstm1 PE=1 SV=2	5	5	5	4	4	15	0.507341
Nucleoporin p58/p45 OS=Mus musculus OX=10090 GN=Nup58 PE=1 SV=1	5	5	4	5	5	3	0.677869
Oxidoreductase HTATIP2 OS=Mus musculus OX=10090 GN=Htatip2 PE=1 SV=3	7	9	5	6	6	4	0.27944
Cytochrome c oxidase subunit 6B2 OS=Mus musculus OX=10090 GN=Cox6b2 PE=1 SV=1	3	5	4	4	4	5	0.64333
ATP synthase F(0) complex subunit B1, mitochondrial OS=Mus musculus OX=10090 GN=Atp5pb PE=1 SV=1	7	7	6	6	5	2	0.134702
Annexin A6 OS=Mus musculus OX=10090 GN=Anxa6 PE=1 SV=3	6	8	6	2	7	4	0.218172
Phosphatidylethanolamine-binding protein 4 OS=Mus musculus OX=10090 GN=Pebp4 PE=1 SV=1	6	5	5	6	6	6	0.116117
Testis-expressed sequence 37 protein OS=Mus musculus OX=10090 GN=Tex37 PE=2 SV=1	6	7	8	7	7	0	0.386654
Target of Myb protein 1 OS=Mus musculus OX=10090 GN=Tom1 PE=1 SV=1	6	3	3	6	6	7	0.0912602
Glycine dehydrogenase (decarboxylating), mitochondrial OS=Mus musculus OX=10090 GN=Gldc PE=1 SV=1	6	1	7	0	4	0	0.218418
Myosin regulatory light chain 12B OS=Mus musculus OX=10090 GN=Myl12b PE=1 SV=2	6	6	6	1	3	7	0.256435
Mitochondrial import inner membrane translocase subunit TIM16 OS=Mus musculus OX=10090 GN=Pam16 PE=1 SV=1	4	3	2	3	3	3	1
Acid ceramidase OS=Mus musculus OX=10090 GN=Asah1 PE=1 SV=1	6	6	6	0	4	5	0.121004
Keratin, type I cytoskeletal 10 OS=Mus musculus OX=10090 GN=Krt10 PE=1 SV=3	6	8	6	6	5	0	0.202837
NADH dehydrogenase [ubiquinone] 1 beta subcomplex subunit 9 OS=Mus musculus OX=10090 GN=Ndufb9 PE=1 SV=3	5	6	6	6	7	4	1
Heterogeneous nuclear ribonucleoprotein H OS=Mus musculus OX=10090 GN=Hnrnph1 PE=1 SV=3	4	4	4	0	3	11	0.848993
Methylosome protein 50 OS=Mus musculus OX=10090 GN=Wdr77 PE=1 SV=1	5	5	2	5	3	3	0.795255
Epimerase family protein SDR39U1 OS=Mus musculus OX=10090 GN=Sdr39u1 PE=1 SV=2	5	4	2	5	4	4	0.518519
Polyadenylate-binding protein 1 OS=Mus musculus OX=10090 GN=Pabpc1 PE=1 SV=2	6	10	7	4	3	23	0.742145
Ras-related protein Rab-8A OS=Mus musculus OX=10090 GN=Rab8a PE=1 SV=2	5	1	3	2	2	4	0.814902
Alpha-actinin-1 OS=Mus musculus OX=10090 GN=Actn1 PE=1 SV=1	5	0	7	0	0	0	0.127046
Long-chain-fatty-acid--CoA ligase 6 OS=Mus musculus OX=10090 GN=Acsl6 PE=1 SV=1	6	4	3	2	5	11	0.582285
3'(2'),5'-bisphosphate nucleotidase 1 OS=Mus musculus OX=10090 GN=Bpnt1 PE=1 SV=2	5	3	2	5	4	8	0.192579
Dynein light chain 1, axonemal OS=Mus musculus OX=10090 GN=Dnal1 PE=1 SV=2	4	3	3	5	5	1	0.820294
ATP synthase subunit s, mitochondrial OS=Mus musculus OX=10090 GN=Dmac2l PE=1 SV=1	6	5	5	6	6	3	0.767644
High affinity cAMP-specific and IBMX-insensitive 3',5'-cyclic phosphodiesterase 8A OS=Mus musculus OX=10090 GN=Pde8a PE=1 SV=1	4	4	4	5	5	2	1
Secretory carrier-associated membrane protein 2 OS=Mus musculus OX=10090 GN=Scamp2 PE=1 SV=1	2	2	2	4	2	1	0.724659
40S ribosomal protein S3a OS=Mus musculus OX=10090 GN=Rps3a PE=1 SV=3	7	8	7	4	4	11	0.693197
Ras-related protein Rab-1B OS=Mus musculus OX=10090 GN=Rab1b PE=1 SV=1	6	5	5	0	0	9	0.482651
NADH dehydrogenase [ubiquinone] 1 alpha subcomplex subunit 13 OS=Mus musculus OX=10090 GN=Ndufa13 PE=1 SV=3	6	6	6	5	6	3	0.205106
F-actin-capping protein subunit alpha-3 OS=Mus musculus OX=10090 GN=Capza3 PE=2 SV=1	7	10	5	7	8	2	0.518519
Epithelial cell adhesion molecule OS=Mus musculus OX=10090 GN=Epcam PE=1 SV=1	3	4	4	1	4	0	0.184074
Protein-L-isoaspartate(D-aspartate) O-methyltransferase OS=Mus musculus OX=10090 GN=Pcmt1 PE=1 SV=3	4	5	5	5	5	5	0.373901
Cytochrome b-c1 complex subunit 9 OS=Mus musculus OX=10090 GN=Uqcr10 PE=1 SV=1	2	2	2	2	2	2	#DIV/0!
Cytochrome c oxidase subunit 5B, mitochondrial OS=Mus musculus OX=10090 GN=Cox5b PE=1 SV=1	4	4	4	5	5	2	1
UPF0691 protein C9orf116 homolog OS=Mus musculus OX=10090 PE=2 SV=1	3	5	4	4	3	0	0.27944
Aldehyde dehydrogenase family 3 member A2 OS=Mus musculus OX=10090 GN=Aldh3a2 PE=1 SV=2	6	9	5	2	6	5	0.241746
NADH dehydrogenase [ubiquinone] 1 alpha subcomplex subunit 7 OS=Mus musculus OX=10090 GN=Ndufa7 PE=1 SV=3	4	6	5	4	4	3	0.116117
Dynein regulatory complex protein 1 OS=Mus musculus OX=10090 GN=Drc1 PE=1 SV=1	8	8	11	8	10	3	0.435331
Fatty-acid amide hydrolase 1 OS=Mus musculus OX=10090 GN=Faah PE=1 SV=1	3	9	3	2	8	2	0.741521
Aminoacyl tRNA synthase complex-interacting multifunctional protein 2 OS=Mus musculus OX=10090 GN=Aimp2 PE=1 SV=2	4	4	3	2	2	7	1
Heterogeneous nuclear ribonucleoprotein F OS=Mus musculus OX=10090 GN=Hnrnpf PE=1 SV=3	4	4	3	3	3	8	0.587914
Nuclear transport factor 2 OS=Mus musculus OX=10090 GN=Nutf2 PE=1 SV=1	4	2	2	3	2	4	0.724659
Iron-sulfur cluster co-chaperone protein HscB OS=Mus musculus OX=10090 GN=Hscb PE=1 SV=2	6	8	10	7	7	1	0.263751
Ras-related protein Rab-1A OS=Mus musculus OX=10090 GN=Rab1A PE=1 SV=3	6	5	5	2	2	10	0.816295
Coiled-coil domain-containing protein 96 OS=Mus musculus OX=10090 GN=Ccdc96 PE=2 SV=1	7	4	5	9	9	0	0.841596
Syntaxin-12 OS=Mus musculus OX=10090 GN=Stx12 PE=1 SV=1	5	6	4	5	5	6	0.64333
Keratin, type II cytoskeletal 1b OS=Mus musculus OX=10090 GN=Krt77 PE=1 SV=1	3	3	3	3	3	0	0.373901
Succinyl-CoA:3-ketoacid coenzyme A transferase 1, mitochondrial OS=Mus musculus OX=10090 GN=Oxct1 PE=1 SV=1	5	5	5	4	4	3	0.0161301
Lon protease homolog, mitochondrial OS=Mus musculus OX=10090 GN=Lonp1 PE=1 SV=2	6	3	4	3	5	6	0.802482
Receptor expression-enhancing protein 6 OS=Mus musculus OX=10090 GN=Reep6 PE=1 SV=1	4	3	4	4	4	2	0.677869
Histone H2B type 1-A OS=Mus musculus OX=10090 GN=Hist1h2ba PE=1 SV=3	5	5	4	4	5	5	1
Peroxisomal multifunctional enzyme type 2 OS=Mus musculus OX=10090 GN=Hsd17b4 PE=1 SV=3	6	5	5	1	1	12	0.865116
MICOS complex subunit Mic27 OS=Mus musculus OX=10090 GN=Apool PE=1 SV=1	3	3	3	2	2	1	0.0161301
Epididymal secretory glutathione peroxidase OS=Mus musculus OX=10090 GN=Gpx5 PE=2 SV=3	5	5	5	4	4	0	0.155016
Serine/threonine-protein phosphatase with EF-hands 1 OS=Mus musculus OX=10090 GN=Ppef1 PE=2 SV=2	4	4	5	8	7	0	0.80582
Ras-related protein Rab-5C OS=Mus musculus OX=10090 GN=Rab5c PE=1 SV=2	5	5	5	4	5	5	0.373901
Mitochondrial import receptor subunit TOM34 OS=Mus musculus OX=10090 GN=Tomm34 PE=1 SV=1	5	6	4	3	3	17	0.600954
Arginine--tRNA ligase, cytoplasmic OS=Mus musculus OX=10090 GN=Rars PE=1 SV=2	5	4	3	3	3	16	0.488251
Phosphatidylinositide phosphatase SAC1 OS=Mus musculus OX=10090 GN=Sacm1l PE=1 SV=1	8	11	5	1	6	2	0.0963411
ADP-ribose glycohydrolase MACROD1 OS=Mus musculus OX=10090 GN=Macrod1 PE=1 SV=2	3	4	3	4	4	2	1
Testis-specific expressed protein 55 OS=Mus musculus OX=10090 GN=Tex55 PE=2 SV=1	5	4	6	7	7	0	0.896408
Histone H2AX OS=Mus musculus OX=10090 GN=H2afx PE=1 SV=2	3	4	4	3	4	4	1
NAD-dependent malic enzyme, mitochondrial OS=Mus musculus OX=10090 GN=Me2 PE=1 SV=1	5	5	6	6	8	4	0.608653
NADH dehydrogenase [ubiquinone] 1 alpha subcomplex subunit 2 OS=Mus musculus OX=10090 GN=Ndufa2 PE=1 SV=3	2	3	2	3	3	3	0.116117
26S proteasome non-ATPase regulatory subunit 6 OS=Mus musculus OX=10090 GN=Psmd6 PE=1 SV=1	8	6	6	6	8	3	0.565533
Very-long-chain enoyl-CoA reductase OS=Mus musculus OX=10090 GN=Tecr PE=1 SV=1	5	5	4	3	5	2	0.2302
Mesencephalic astrocyte-derived neurotrophic factor OS=Mus musculus OX=10090 GN=Manf PE=1 SV=1	3	3	3	4	3	7	0.237796
L-lactate dehydrogenase B chain OS=Mus musculus OX=10090 GN=Ldhb PE=1 SV=2	4	4	2	0	2	11	0.786214
Beta-galactosidase-1-like protein 2 OS=Mus musculus OX=10090 GN=Glb1l2 PE=1 SV=1	5	4	2	0	3	0	0.116117
Tctex1 domain-containing protein 3 OS=Mus musculus OX=10090 GN=Tcte3 PE=1 SV=2	4	3	2	4	5	3	0.287864
Cytochrome b-c1 complex subunit 8 OS=Mus musculus OX=10090 GN=Uqcrq PE=1 SV=3	5	5	5	4	5	4	0.116117
Inactive serine protease 39 OS=Mus musculus OX=10090 GN=Prss39 PE=2 SV=1	7	7	3	4	6	2	0.398208
Enoyl-CoA hydratase, mitochondrial OS=Mus musculus OX=10090 GN=Echs1 PE=1 SV=1	5	6	5	3	3	6	0.274577
GLIPR1-like protein 2 OS=Mus musculus OX=10090 GN=Glipr1l2 PE=1 SV=1	4	5	7	5	6	2	0.53908
Heterogeneous nuclear ribonucleoproteins A2/B1 OS=Mus musculus OX=10090 GN=Hnrnpa2b1 PE=1 SV=2	6	8	6	5	6	20	0.494855
Delta-1-pyrroline-5-carboxylate dehydrogenase, mitochondrial OS=Mus musculus OX=10090 GN=Aldh4a1 PE=1 SV=3	5	2	2	0	2	2	0.237796
Nucleophosmin OS=Mus musculus OX=10090 GN=Npm1 PE=1 SV=1	5	6	5	1	3	12	1
Integral membrane protein 2B OS=Mus musculus OX=10090 GN=Itm2b PE=1 SV=1	5	6	3	3	2	1	0.0646769
NADH dehydrogenase [ubiquinone] iron-sulfur protein 4, mitochondrial OS=Mus musculus OX=10090 GN=Ndufs4 PE=1 SV=3	4	4	5	4	6	2	0.795255
Epidermal growth factor receptor substrate 15 OS=Mus musculus OX=10090 GN=Eps15 PE=1 SV=1	4	3	2	2	4	14	0.384288
Toll-interacting protein OS=Mus musculus OX=10090 GN=Tollip PE=1 SV=1	4	3	1	3	4	4	0.348641
Acetyl-CoA acetyltransferase, cytosolic OS=Mus musculus OX=10090 GN=Acat2 PE=1 SV=2	5	2	2	4	5	7	0.155016
Dynein light chain 2, cytoplasmic OS=Mus musculus OX=10090 GN=Dynll2 PE=1 SV=1	2	3	2	3	3	0	0.767644
Disintegrin and metalloproteinase domain-containing protein 24 OS=Mus musculus OX=10090 GN=Adam24 PE=1 SV=2	5	5	4	6	7	0	0.887465
Complex III assembly factor LYRM7 OS=Mus musculus OX=10090 GN=Lyrm7 PE=3 SV=2	3	3	3	2	3	2	0.116117
60S ribosomal protein L7 OS=Mus musculus OX=10090 GN=Rpl7 PE=1 SV=2	6	6	4	2	4	7	0.565533
Endophilin-B1 OS=Mus musculus OX=10090 GN=Sh3glb1 PE=1 SV=1	4	4	3	3	4	4	1
60S ribosomal protein L3 OS=Mus musculus OX=10090 GN=Rpl3 PE=1 SV=3	7	7	1	3	1	12	0.936481
Proteasome subunit alpha type-4 OS=Mus musculus OX=10090 GN=Psma4 PE=1 SV=1	4	4	3	4	4	5	0.2302
NADH dehydrogenase [ubiquinone] 1 beta subcomplex subunit 4 OS=Mus musculus OX=10090 GN=Ndufb4 PE=1 SV=3	3	3	3	3	3	2	0.373901
Leucine-rich PPR motif-containing protein, mitochondrial OS=Mus musculus OX=10090 GN=Lrpprc PE=1 SV=2	5	6	1	0	2	15	0.752987
NADH dehydrogenase [ubiquinone] iron-sulfur protein 8, mitochondrial OS=Mus musculus OX=10090 GN=Ndufs8 PE=1 SV=1	4	4	4	4	4	4	#DIV/0!
Annexin A2 OS=Mus musculus OX=10090 GN=Anxa2 PE=1 SV=2	6	5	3	0	4	11	0.925156
Inositol-3-phosphate synthase 1 OS=Mus musculus OX=10090 GN=Isyna1 PE=1 SV=1	6	5	2	6	6	15	0.222236
Phosphoenolpyruvate carboxykinase [GTP], mitochondrial OS=Mus musculus OX=10090 GN=Pck2 PE=1 SV=1	5	2	2	0	3	1	0.27944
Ubiquitin-like protein 4B OS=Mus musculus OX=10090 GN=Ubl4b PE=2 SV=1	3	3	2	3	2	3	1
3-ketoacyl-CoA thiolase A, peroxisomal OS=Mus musculus OX=10090 GN=Acaa1a PE=1 SV=1	6	0	0	0	0	5	0.904299
Frataxin, mitochondrial OS=Mus musculus OX=10090 GN=Fxn PE=1 SV=1	3	3	2	2	3	0	0.348641
Testicular haploid expressed gene protein-like OS=Mus musculus OX=10090 GN=Thegl PE=2 SV=1	6	4	5	6	8	0	0.899251
Protein disulfide isomerase Creld2 OS=Mus musculus OX=10090 GN=Creld2 PE=1 SV=1	5	5	4	1	1	9	0.72869
Serine protease 55 OS=Mus musculus OX=10090 GN=Prss55 PE=2 SV=1	4	5	5	5	3	2	0.2302
Broad substrate specificity ATP-binding cassette transporter ABCG2 OS=Mus musculus OX=10090 GN=Abcg2 PE=1 SV=1	5	8	4	3	5	0	0.186822
ADP-ribosylation factor 4 OS=Mus musculus OX=10090 GN=Arf4 PE=1 SV=2	4	5	4	4	4	5	1
MICOS complex subunit MIC13 OS=Mus musculus OX=10090 GN=Micos13 PE=1 SV=1	2	2	2	1	1	0	0.0161301
Leucine-rich repeat-containing protein 18 OS=Mus musculus OX=10090 GN=Lrrc18 PE=2 SV=1	4	3	1	5	3	0	1
60S ribosomal protein L10a OS=Mus musculus OX=10090 GN=Rpl10a PE=1 SV=3	3	3	4	2	2	6	1
Actin-related protein T3 OS=Mus musculus OX=10090 GN=Actrt3 PE=1 SV=1	5	3	4	5	5	5	0.158302
Proteasome subunit beta type-7 OS=Mus musculus OX=10090 GN=Psmb7 PE=1 SV=1	5	3	3	5	5	7	0.101192
Pyruvate dehydrogenase E1 component subunit alpha, somatic form, mitochondrial OS=Mus musculus OX=10090 GN=Pdha1 PE=1 SV=1	6	4	2	2	4	1	0.315296
Beta-defensin 15 OS=Mus musculus OX=10090 GN=Defb15 PE=2 SV=1	2	2	2	1	1	0	0.0161301
Carbonyl reductase family member 4 OS=Mus musculus OX=10090 GN=Cbr4 PE=1 SV=2	5	4	4	5	5	3	1
O(6)-methylguanine-induced apoptosis 2 OS=Mus musculus OX=10090 GN=Stpg1 PE=2 SV=1	3	2	4	4	4	0	0.829799
Histone H2A.V OS=Mus musculus OX=10090 GN=H2afv PE=1 SV=3	4	4	4	3	4	4	0.373901
WD repeat-containing protein 78 OS=Mus musculus OX=10090 GN=Wdr78 PE=1 SV=1	6	5	7	9	8	2	0.889917
Protein C9orf135 homolog OS=Mus musculus OX=10090 PE=2 SV=1	5	8	8	7	7	0	0.410031
V-type proton ATPase subunit E 2 OS=Mus musculus OX=10090 GN=Atp6v1e2 PE=1 SV=1	5	4	5	5	5	6	0.2302
Erlin-2 OS=Mus musculus OX=10090 GN=Erlin2 PE=1 SV=1	5	6	4	4	5	10	0.530412
Ubiquitin-60S ribosomal protein L40 OS=Mus musculus OX=10090 GN=Uba52 PE=1 SV=2	4	4	4	4	4	5	0.373901
C4b-binding protein OS=Mus musculus OX=10090 GN=C4bpa PE=1 SV=3	3	8	3	5	3	0	0.416866
Apoptosis-inducing factor 1, mitochondrial OS=Mus musculus OX=10090 GN=Aifm1 PE=1 SV=1	3	3	3	1	2	2	0.0161301
Beta-defensin 2 OS=Mus musculus OX=10090 GN=Defb2 PE=2 SV=1	2	4	2	3	2	0	0.416866
60S ribosomal protein L6 OS=Mus musculus OX=10090 GN=Rpl6 PE=1 SV=3	7	7	9	8	4	9	0.709597
Ubiquitin thioesterase OTUB2 OS=Mus musculus OX=10090 GN=Otub2 PE=1 SV=1	3	4	3	2	2	6	1
Lymphocyte antigen 6 complex locus protein G5b OS=Mus musculus OX=10090 GN=Ly6g5b PE=1 SV=1	2	2	1	2	1	0	0.373901
Complement decay-accelerating factor transmembrane isoform OS=Mus musculus OX=10090 GN=Cd55b PE=2 SV=2	4	4	0	0	0	0	0.116117
Lysozyme-like protein 1 OS=Mus musculus OX=10090 GN=Lyzl1 PE=1 SV=1	2	2	2	2	2	1	0.373901
Translationally-controlled tumor protein OS=Mus musculus OX=10090 GN=Tpt1 PE=1 SV=1	1	1	2	1	1	7	0.457253
GLIPR1-like protein 1 OS=Mus musculus OX=10090 GN=Glipr1l1 PE=1 SV=1	5	5	5	3	5	5	0.373901
Cilia- and flagella-associated protein 161 OS=Mus musculus OX=10090 GN=Cfap161 PE=1 SV=1	5	6	6	6	7	0	0.579015
Carnitine O-palmitoyltransferase 1, muscle isoform OS=Mus musculus OX=10090 GN=Cpt1b PE=1 SV=1	4	5	4	5	4	8	0.345271
60S ribosomal protein L18 OS=Mus musculus OX=10090 GN=Rpl18 PE=1 SV=3	4	5	5	2	3	5	0.2302
40S ribosomal protein S19 OS=Mus musculus OX=10090 GN=Rps19 PE=1 SV=3	6	6	6	5	6	9	0.608653
Vesicle-associated membrane protein-associated protein B OS=Mus musculus OX=10090 GN=Vapb PE=1 SV=3	5	3	5	0	4	7	0.770382
Dynein regulatory complex protein 8 OS=Mus musculus OX=10090 GN=Efcab2 PE=1 SV=1	3	3	3	4	4	3	0.116117
Dynein regulatory complex protein 10 OS=Mus musculus OX=10090 GN=Iqcd PE=2 SV=1	5	8	11	9	8	6	0.872158
Vesicle-associated membrane protein-associated protein A OS=Mus musculus OX=10090 GN=Vapa PE=1 SV=2	6	5	7	7	6	8	0.287864
60S ribosomal protein L7a OS=Mus musculus OX=10090 GN=Rpl7a PE=1 SV=2	6	6	7	4	5	10	1
Inactive ribonuclease-like protein 10 OS=Mus musculus OX=10090 GN=Rnase10 PE=1 SV=1	1	2	1	0	0	0	0.0161301
Histone H1.4 OS=Mus musculus OX=10090 GN=Hist1h1e PE=1 SV=2	3	4	3	2	3	6	0.802482
Protein FAM221B OS=Mus musculus OX=10090 GN=Fam221b PE=2 SV=1	2	0	2	4	4	1	0.237796
Nucleobindin-2 OS=Mus musculus OX=10090 GN=Nucb2 PE=1 SV=2	5	3	2	1	1	2	0.101192
Sperm mitochondrial-associated cysteine-rich protein OS=Mus musculus OX=10090 GN=Smcp PE=2 SV=4	3	3	3	3	3	2	0.373901
Very-long-chain (3R)-3-hydroxyacyl-CoA dehydratase 3 OS=Mus musculus OX=10090 GN=Hacd3 PE=1 SV=2	3	4	2	2	4	5	0.561438
Cilia- and flagella-associated protein 61 OS=Mus musculus OX=10090 GN=Cfap61 PE=1 SV=2	5	5	4	3	5	0	0.250815
Dehydrogenase/reductase SDR family member 1 OS=Mus musculus OX=10090 GN=Dhrs1 PE=1 SV=1	6	7	4	5	5	4	0.348641
Endoplasmic reticulum resident protein 29 OS=Mus musculus OX=10090 GN=Erp29 PE=1 SV=2	5	5	3	2	3	8	1
Glucosamine-6-phosphate isomerase 2 OS=Mus musculus OX=10090 GN=Gnpda2 PE=1 SV=1	5	2	2	4	4	1	1
Protein ERGIC-53 OS=Mus musculus OX=10090 GN=Lman1 PE=1 SV=1	3	2	2	1	2	2	0.2302
Probable serine carboxypeptidase CPVL OS=Mus musculus OX=10090 GN=Cpvl PE=2 SV=2	4	4	6	5	5	0	0.498867
Ganglioside GM2 activator OS=Mus musculus OX=10090 GN=Gm2a PE=1 SV=2	4	3	4	4	4	3	1
Transmembrane emp24 domain-containing protein 9 OS=Mus musculus OX=10090 GN=Tmed9 PE=1 SV=2	4	5	3	0	5	3	0.441823
Hormone-sensitive lipase OS=Mus musculus OX=10090 GN=Lipe PE=1 SV=2	2	3	3	4	4	4	0.0161301
40S ribosomal protein S4, X isoform OS=Mus musculus OX=10090 GN=Rps4x PE=1 SV=2	6	5	7	4	4	8	0.67018
BPI fold-containing family A member 3 OS=Mus musculus OX=10090 GN=Bpifa3 PE=2 SV=1	2	1	2	3	3	3	0.0161301
Nuclear pore membrane glycoprotein 210-like OS=Mus musculus OX=10090 GN=Nup210l PE=1 SV=2	5	7	5	7	8	5	0.416866
Proliferation-associated protein 2G4 OS=Mus musculus OX=10090 GN=Pa2g4 PE=1 SV=3	5	4	3	4	0	13	0.690188
STIP1 homology and U box-containing protein 1 OS=Mus musculus OX=10090 GN=Stub1 PE=1 SV=1	5	6	4	4	4	5	0.373901
Malectin OS=Mus musculus OX=10090 GN=Mlec PE=1 SV=2	3	6	4	3	3	4	0.348641
Small glutamine-rich tetratricopeptide repeat-containing protein alpha OS=Mus musculus OX=10090 GN=Sgta PE=1 SV=2	4	5	5	3	4	4	0.101192
DAZ-associated protein 1 OS=Mus musculus OX=10090 GN=Dazap1 PE=1 SV=2	3	3	3	2	3	4	1
Isoform 2 of Tropomyosin alpha-3 chain OS=Mus musculus OX=10090 GN=Tpm3	7	5	5	0	0	11	0.619962
Dynein regulatory complex protein 9 OS=Mus musculus OX=10090 GN=Iqcg PE=1 SV=1	4	4	4	4	4	2	0.373901
Elongation factor 1-beta OS=Mus musculus OX=10090 GN=Eef1b PE=1 SV=5	3	3	3	3	4	5	0.158302
Sortilin OS=Mus musculus OX=10090 GN=Sort1 PE=1 SV=1	5	5	5	3	5	3	0.116117
Electron transfer flavoprotein subunit alpha, mitochondrial OS=Mus musculus OX=10090 GN=Etfa PE=1 SV=2	5	2	4	1	3	7	1
Pyridoxal-dependent decarboxylase domain-containing protein 1 OS=Mus musculus OX=10090 GN=Pdxdc1 PE=1 SV=2	7	9	4	0	5	17	0.905069
UBX domain-containing protein 6 OS=Mus musculus OX=10090 GN=Ubxn6 PE=1 SV=1	6	7	6	4	4	12	0.907271
Uncharacterized protein C12orf60 homolog OS=Mus musculus OX=10090 PE=2 SV=1	5	6	5	6	5	1	0.441823
Ras-related protein Rab-10 OS=Mus musculus OX=10090 GN=Rab10 PE=1 SV=1	5	3	4	3	2	6	0.814902
Acetolactate synthase-like protein OS=Mus musculus OX=10090 GN=Ilvbl PE=1 SV=1	3	5	2	1	3	0	0.184074
Disintegrin and metalloproteinase domain-containing protein 2 OS=Mus musculus OX=10090 GN=Adam2 PE=1 SV=2	4	3	3	2	3	12	0.505953
Choline transporter-like protein 5 OS=Mus musculus OX=10090 GN=Slc44a5 PE=2 SV=1	3	4	3	4	3	0	0.467605
Septin-4 OS=Mus musculus OX=10090 GN=Septin4 PE=1 SV=1	4	5	4	4	4	0	0.291974
AP-1 complex subunit beta-1 OS=Mus musculus OX=10090 GN=Ap1b1 PE=1 SV=2	5	6	0	3	2	26	0.454411
Bactericidal permeability-increasing protein OS=Mus musculus OX=10090 GN=Bpi PE=1 SV=1	4	4	4	5	5	1	0.814902
Mitochondrial 2-oxoglutarate/malate carrier protein OS=Mus musculus OX=10090 GN=Slc25a11 PE=1 SV=3	5	7	4	2	5	1	0.148148
Serine/arginine-rich splicing factor 1 OS=Mus musculus OX=10090 GN=Srsf1 PE=1 SV=3	5	5	3	1	1	12	0.93303
Cilia- and flagella-associated protein 299 OS=Mus musculus OX=10090 GN=Cfap299 PE=2 SV=1	4	5	6	4	5	0	0.287864
Serine hydroxymethyltransferase, cytosolic OS=Mus musculus OX=10090 GN=Shmt1 PE=1 SV=3	5	4	7	6	5	6	0.741521
Single-stranded DNA-binding protein, mitochondrial OS=Mus musculus OX=10090 GN=Ssbp1 PE=1 SV=1	2	2	2	1	0	1	0.0161301
Sterile alpha motif domain-containing protein 15 OS=Mus musculus OX=10090 GN=Samd15 PE=4 SV=2	5	3	5	7	8	0	0.810524
Keratin, type II cytoskeletal 79 OS=Mus musculus OX=10090 GN=Krt79 PE=1 SV=2	3	3	2	2	2	0	0.148148
Nuclear pore glycoprotein p62 OS=Mus musculus OX=10090 GN=Nup62 PE=1 SV=2	4	4	4	4	5	7	0.205106
Eukaryotic initiation factor 4A-I OS=Mus musculus OX=10090 GN=Eif4a1 PE=1 SV=1	3	5	3	1	2	11	0.773601
WAP four-disulfide core domain protein 15B OS=Mus musculus OX=10090 GN=Wfdc15b PE=2 SV=1	3	4	3	3	3	0	0.274577
Protein NipSnap homolog 3B OS=Mus musculus OX=10090 GN=Nipsnap3b PE=1 SV=1	5	5	6	4	6	1	0.326164
Ferritin light chain 1 OS=Mus musculus OX=10090 GN=Ftl1 PE=1 SV=2	3	2	0	3	3	6	0.155016
Amine oxidase [flavin-containing] A OS=Mus musculus OX=10090 GN=Maoa PE=1 SV=3	4	5	6	5	4	1	0.27944
A disintegrin and metallopeptidase domain 3 OS=Mus musculus OX=10090 GN=Adam3 PE=1 SV=1	3	4	3	3	4	7	0.345271
Profilin-3 OS=Mus musculus OX=10090 GN=Pfn3 PE=1 SV=1	6	6	5	8	7	5	0.348641
40S ribosomal protein S18 OS=Mus musculus OX=10090 GN=Rps18 PE=1 SV=3	5	5	6	4	4	7	0.767644
Isoform 2 of Mitochondrial import inner membrane translocase subunit Tim21 OS=Mus musculus OX=10090 GN=Timm21	4	3	4	5	4	0	0.691761
Mitochondrial carnitine/acylcarnitine carrier protein OS=Mus musculus OX=10090 GN=Slc25a20 PE=1 SV=1	7	6	4	5	5	2	0.27944
Tropomyosin alpha-3 chain OS=Mus musculus OX=10090 GN=Tpm3 PE=1 SV=3	6	5	0	0	0	0	0.119393
60S ribosomal protein L15 OS=Mus musculus OX=10090 GN=Rpl15 PE=1 SV=4	3	4	3	2	3	8	0.623958
Isoleucine--tRNA ligase, cytoplasmic OS=Mus musculus OX=10090 GN=Iars PE=1 SV=2	4	7	1	2	2	8	1
GrpE protein homolog 1, mitochondrial OS=Mus musculus OX=10090 GN=Grpel1 PE=1 SV=1	4	4	7	5	5	5	1
Glutamine--tRNA ligase OS=Mus musculus OX=10090 GN=Qars PE=1 SV=1	3	4	3	2	2	12	0.582643
COP9 signalosome complex subunit 4 OS=Mus musculus OX=10090 GN=Cops4 PE=1 SV=1	5	4	2	4	3	11	0.430969
Proteasomal ubiquitin receptor ADRM1 OS=Mus musculus OX=10090 GN=Adrm1 PE=1 SV=2	1	1	0	2	2	2	0.0161301
Acyl-CoA 6-desaturase OS=Mus musculus OX=10090 GN=Fads2 PE=1 SV=1	5	4	5	2	5	3	0.2302
Mannosyl-oligosaccharide glucosidase OS=Mus musculus OX=10090 GN=Mogs PE=1 SV=1	3	7	5	3	6	7	0.851237
Nuclear pore complex protein Nup155 OS=Mus musculus OX=10090 GN=Nup155 PE=1 SV=1	4	4	2	2	4	0	0.373901
Cilia- and flagella-associated protein 157 OS=Mus musculus OX=10090 GN=Cfap157 PE=1 SV=1	4	6	6	6	7	0	0.684271
Protein FAM166C OS=Mus musculus OX=10090 GN=Fam166c PE=2 SV=1	5	5	6	5	5	0	0.304559
Actin-related protein T2 OS=Mus musculus OX=10090 GN=Actrt2 PE=2 SV=1	6	5	6	6	5	4	0.373901
Aminoacyl tRNA synthase complex-interacting multifunctional protein 1 OS=Mus musculus OX=10090 GN=Aimp1 PE=1 SV=2	3	4	4	2	3	6	1
GTP-binding nuclear protein Ran OS=Mus musculus OX=10090 GN=Ran PE=1 SV=3	3	5	5	3	3	8	0.86172
Proteasome subunit alpha type-7 OS=Mus musculus OX=10090 GN=Psma7 PE=1 SV=1	5	4	4	6	4	7	0.2302
NAD kinase 2, mitochondrial OS=Mus musculus OX=10090 GN=Nadk2 PE=1 SV=2	3	3	4	3	3	1	0.250815
Mitochondrial carrier homolog 2 OS=Mus musculus OX=10090 GN=Mtch2 PE=1 SV=1	4	6	5	4	5	9	0.573392
Iron-sulfur cluster assembly 1 homolog, mitochondrial OS=Mus musculus OX=10090 GN=Isca1 PE=2 SV=1	5	3	4	4	4	1	0.435331
Long-chain specific acyl-CoA dehydrogenase, mitochondrial OS=Mus musculus OX=10090 GN=Acadl PE=1 SV=2	3	2	3	1	2	4	0.741521
ATP synthase subunit delta, mitochondrial OS=Mus musculus OX=10090 GN=Atp5f1d PE=1 SV=1	2	2	2	2	2	2	#DIV/0!
Barrier-to-autointegration factor-like protein OS=Mus musculus OX=10090 GN=Banf2 PE=1 SV=1	4	4	6	5	3	4	0.491767
Catenin alpha-1 OS=Mus musculus OX=10090 GN=Ctnna1 PE=1 SV=1	4	2	3	0	2	0	0.0572352
Histone H2A-Bbd type 1 OS=Mus musculus OX=10090 GN=H2afb1 PE=1 SV=1	3	3	3	3	3	3	#DIV/0!
Reticulocalbin-1 OS=Mus musculus OX=10090 GN=Rcn1 PE=1 SV=1	5	6	3	1	4	0	0.114477
Programmed cell death protein 5 OS=Mus musculus OX=10090 GN=Pdcd5 PE=1 SV=3	4	4	2	4	3	6	0.416866
Translin-associated factor X-interacting protein 1 OS=Mus musculus OX=10090 GN=Tsnaxip1 PE=1 SV=2	6	4	6	6	6	0	0.561438
Cysteine desulfurase, mitochondrial OS=Mus musculus OX=10090 GN=Nfs1 PE=1 SV=3	3	2	2	2	3	7	0.34649
Glucose-6-phosphate 1-dehydrogenase X OS=Mus musculus OX=10090 GN=G6pdx PE=1 SV=3	5	8	5	0	7	5	0.435331
ATP-dependent Clp protease proteolytic subunit, mitochondrial OS=Mus musculus OX=10090 GN=Clpp PE=1 SV=1	3	3	3	4	4	1	1
Lymphocyte antigen 6E OS=Mus musculus OX=10090 GN=Ly6e PE=1 SV=2	1	1	1	1	1	0	0.373901
Serine/threonine-protein phosphatase 2A catalytic subunit beta isoform OS=Mus musculus OX=10090 GN=Ppp2cb PE=1 SV=1	5	4	3	3	4	6	0.767644
Mitochondrial dicarboxylate carrier OS=Mus musculus OX=10090 GN=Slc25a10 PE=1 SV=2	3	4	4	3	3	2	0.101192
Arginase-2, mitochondrial OS=Mus musculus OX=10090 GN=Arg2 PE=1 SV=1	3	1	5	0	2	0	0.155016
Protein ATP6V1FNB OS=Mus musculus OX=10090 GN=ATp6v1fnb PE=2 SV=1	4	5	3	8	4	0	1
Cytochrome c oxidase subunit NDUFA4 OS=Mus musculus OX=10090 GN=Ndufa4 PE=1 SV=2	5	4	4	2	5	3	0.348641
NADH dehydrogenase [ubiquinone] 1 alpha subcomplex subunit 12 OS=Mus musculus OX=10090 GN=Ndufa12 PE=1 SV=2	5	5	5	5	4	2	0.205106
Serine protease 46 OS=Mus musculus OX=10090 GN=Prss46 PE=1 SV=2	4	3	4	3	4	2	0.373901
Glutathione S-transferase LANCL1 OS=Mus musculus OX=10090 GN=Lancl1 PE=1 SV=1	4	2	2	1	1	8	0.797136
Glia maturation factor beta OS=Mus musculus OX=10090 GN=Gmfb PE=1 SV=3	2	2	1	3	2	5	0.151835
Selenide, water dikinase 2 OS=Mus musculus OX=10090 GN=Sephs2 PE=1 SV=3	4	3	3	4	5	8	0.134702
BH3-interacting domain death agonist OS=Mus musculus OX=10090 GN=Bid PE=1 SV=2	0	0	0	1	1	2	0.0161301
Xaa-Pro aminopeptidase 1 OS=Mus musculus OX=10090 GN=Xpnpep1 PE=1 SV=1	6	6	3	7	4	16	0.345271
ATP synthase subunit g, mitochondrial OS=Mus musculus OX=10090 GN=Atp5mg PE=1 SV=1	2	2	2	2	2	2	#DIV/0!
Phosducin-like protein 2 OS=Mus musculus OX=10090 GN=Pdcl2 PE=1 SV=1	3	3	2	2	2	7	0.587914
60S ribosomal protein L27 OS=Mus musculus OX=10090 GN=Rpl27 PE=1 SV=2	3	3	3	2	2	5	1
NADH dehydrogenase [ubiquinone] 1 beta subcomplex subunit 8, mitochondrial OS=Mus musculus OX=10090 GN=Ndufb8 PE=1 SV=1	4	3	4	4	4	3	1
Elongin-C OS=Mus musculus OX=10090 GN=Eloc PE=1 SV=1	5	4	5	5	4	5	1
Serine/threonine-protein phosphatase 4 regulatory subunit 1 OS=Mus musculus OX=10090 GN=Ppp4r1 PE=1 SV=2	4	3	3	6	5	10	0.0789276
Epididymal-specific lipocalin-12 OS=Mus musculus OX=10090 GN=Lcn12 PE=2 SV=1	1	2	1	1	1	0	0.2302
Phosphatidylglycerophosphatase and protein-tyrosine phosphatase 1 OS=Mus musculus OX=10090 GN=Ptpmt1 PE=1 SV=1	3	3	2	3	2	1	0.373901
Sterol-4-alpha-carboxylate 3-dehydrogenase, decarboxylating OS=Mus musculus OX=10090 GN=Nsdhl PE=1 SV=1	3	2	2	1	2	3	0.64333
Nucleobindin-1 OS=Mus musculus OX=10090 GN=Nucb1 PE=1 SV=2	5	3	3	2	3	13	0.54953
Ferredoxin-2, mitochondrial OS=Mus musculus OX=10090 GN=Fdx2 PE=1 SV=1	3	3	2	3	2	1	0.373901
Ran guanine nucleotide release factor OS=Mus musculus OX=10090 GN=Rangrf PE=1 SV=1	2	3	3	4	1	2	0.741521
Phenylalanine--tRNA ligase alpha subunit OS=Mus musculus OX=10090 GN=Farsa PE=1 SV=1	3	2	1	1	0	14	0.545372
Ras-related protein Rab-5B OS=Mus musculus OX=10090 GN=Rab5b PE=1 SV=1	4	4	0	0	0	6	0.795255
Prostaglandin E synthase 2 OS=Mus musculus OX=10090 GN=Ptges2 PE=1 SV=3	2	3	4	1	3	4	0.767644
Chitotriosidase-1 OS=Mus musculus OX=10090 GN=Chit1 PE=1 SV=2	5	2	2	5	4	0	1
Sarcoplasmic/endoplasmic reticulum calcium ATPase 2 OS=Mus musculus OX=10090 GN=Atp2a2 PE=1 SV=2	4	10	4	1	4	22	0.684271
Lysophosphatidic acid phosphatase type 6 OS=Mus musculus OX=10090 GN=Acp6 PE=1 SV=1	3	2	3	4	3	1	1
Palmitoyl-protein thioesterase 1 OS=Mus musculus OX=10090 GN=Ppt1 PE=1 SV=2	3	1	1	2	1	6	0.468527
Testis-expressed protein 29 OS=Mus musculus OX=10090 GN=Tex29 PE=1 SV=1	3	3	3	3	4	4	0.116117
Cytosolic acyl coenzyme A thioester hydrolase OS=Mus musculus OX=10090 GN=Acot7 PE=1 SV=2	3	3	1	4	2	0	0.814902
Ubiquitin carboxyl-terminal hydrolase 5 OS=Mus musculus OX=10090 GN=Usp5 PE=1 SV=1	5	3	2	4	4	18	0.32429
Phosphatidylinositol transfer protein alpha isoform OS=Mus musculus OX=10090 GN=Pitpna PE=1 SV=2	1	0	0	2	3	4	0.0161301
40S ribosomal protein S2 OS=Mus musculus OX=10090 GN=Rps2 PE=1 SV=3	4	5	4	5	4	7	0.348641
BolA-like protein 2 OS=Mus musculus OX=10090 GN=Bola2 PE=1 SV=1	4	3	2	1	0	4	0.373901
Lymphocyte antigen 6A-2/6E-1 OS=Mus musculus OX=10090 GN=Ly6a PE=1 SV=1	1	1	1	0	1	0	0.116117
Transmembrane protein 109 OS=Mus musculus OX=10090 GN=Tmem109 PE=1 SV=2	3	3	3	3	2	1	0.158302
Inositol polyphosphate 1-phosphatase OS=Mus musculus OX=10090 GN=Inpp1 PE=1 SV=2	4	2	2	5	5	3	0.151835
Proteasome subunit beta type-2 OS=Mus musculus OX=10090 GN=Psmb2 PE=1 SV=1	4	4	4	5	6	5	0.0161301
Dihydroxyacetone phosphate acyltransferase OS=Mus musculus OX=10090 GN=Gnpat PE=1 SV=1	4	4	2	4	3	2	0.724659
Protein ZNRD2 OS=Mus musculus OX=10090 GN=Znrd2 PE=1 SV=1	2	3	2	2	2	4	0.677869
NEDD8 OS=Mus musculus OX=10090 GN=Nedd8 PE=1 SV=2	2	2	3	3	3	4	0.101192
NADH dehydrogenase [ubiquinone] iron-sulfur protein 5 OS=Mus musculus OX=10090 GN=Ndufs5 PE=1 SV=3	4	5	4	3	5	2	0.348641
ATP synthase subunit f, mitochondrial OS=Mus musculus OX=10090 GN=Atp5mf PE=1 SV=3	2	2	2	1	2	2	0.373901
Transmembrane 9 superfamily member 4 OS=Mus musculus OX=10090 GN=Tm9sf4 PE=1 SV=1	3	2	1	1	3	3	0.724659
UV excision repair protein RAD23 homolog A OS=Mus musculus OX=10090 GN=Rad23a PE=1 SV=2	4	0	0	4	5	5	0.072343
Acylamino-acid-releasing enzyme OS=Mus musculus OX=10090 GN=Apeh PE=1 SV=3	4	1	0	4	2	5	0.250815
Adseverin OS=Mus musculus OX=10090 GN=Scin PE=1 SV=3	5	7	3	0	7	0	0.363597
Glyoxalase domain-containing protein 4 OS=Mus musculus OX=10090 GN=Glod4 PE=1 SV=1	2	3	3	4	5	9	0.099982
Gamma-glutamyl hydrolase OS=Mus musculus OX=10090 GN=Ggh PE=1 SV=2	3	2	3	3	3	0	0.561438
Androglobin OS=Mus musculus OX=10090 GN=Adgb PE=1 SV=1	2	2	2	4	6	1	0.315296
Leucine-rich repeat-containing protein 57 OS=Mus musculus OX=10090 GN=Lrrc57 PE=1 SV=1	3	3	3	4	4	2	0.64333
Cation channel sperm-associated protein subunit zeta OS=Mus musculus OX=10090 GN=Catsperz PE=1 SV=1	5	5	5	4	5	0	0.260575
N(4)-(beta-N-acetylglucosaminyl)-L-asparaginase OS=Mus musculus OX=10090 GN=Aga PE=1 SV=1	4	2	4	0	4	1	0.291974
Inactive serine protease 54 OS=Mus musculus OX=10090 GN=Prss54 PE=2 SV=1	4	2	2	5	3	0	1
Cation channel sperm-associated protein subunit epsilon OS=Mus musculus OX=10090 GN=Catspere PE=1 SV=1	5	7	5	6	6	1	0.498867
1-phosphatidylinositol 4,5-bisphosphate phosphodiesterase zeta-1 OS=Mus musculus OX=10090 GN=Plcz1 PE=1 SV=1	2	2	2	4	4	0	0.64333
EF-hand calcium-binding domain-containing protein 10 OS=Mus musculus OX=10090 GN=Efcab10 PE=1 SV=1	2	2	2	2	2	1	0.373901
Eukaryotic translation initiation factor 3 subunit K OS=Mus musculus OX=10090 GN=Eif3k PE=1 SV=1	3	3	2	1	1	4	0.561438
EF-hand calcium-binding domain-containing protein 3 OS=Mus musculus OX=10090 GN=Efcab3 PE=2 SV=1	4	4	4	6	6	0	1
Keratin, type II cytoskeletal 75 OS=Mus musculus OX=10090 GN=Krt75 PE=1 SV=1	5	0	0	0	0	0	0.373901
Serine/threonine-protein phosphatase 4 catalytic subunit OS=Mus musculus OX=10090 GN=Ppp4c PE=1 SV=2	3	4	2	3	0	4	0.64333
GPI inositol-deacylase OS=Mus musculus OX=10090 GN=Pgap1 PE=1 SV=3	3	6	2	1	3	0	0.192579
Methylmalonyl-CoA mutase, mitochondrial OS=Mus musculus OX=10090 GN=Mmut PE=1 SV=2	3	2	1	0	1	2	0.287864
4F2 cell-surface antigen heavy chain OS=Mus musculus OX=10090 GN=Slc3a2 PE=1 SV=1	3	3	5	4	2	11	0.515752
Regulator of microtubule dynamics protein 1 OS=Mus musculus OX=10090 GN=Rmdn1 PE=1 SV=2	4	1	4	2	2	0	0.237796
Methylglutaconyl-CoA hydratase, mitochondrial OS=Mus musculus OX=10090 GN=Auh PE=1 SV=1	3	1	5	4	3	0	0.709597
Beta-defensin 22 OS=Mus musculus OX=10090 GN=Defb22 PE=1 SV=1	2	4	3	2	2	0	0.131778
Coiled-coil domain-containing protein 40 OS=Mus musculus OX=10090 GN=Ccdc40 PE=1 SV=1	3	5	4	3	4	3	0.373901
Serine/threonine-protein kinase 33 OS=Mus musculus OX=10090 GN=Stk33 PE=1 SV=2	3	3	3	5	3	7	0.158302
Septin-10 OS=Mus musculus OX=10090 GN=Septin10 PE=1 SV=1	3	5	3	2	3	2	0.148148
40S ribosomal protein S16 OS=Mus musculus OX=10090 GN=Rps16 PE=1 SV=4	4	5	4	3	1	5	0.32946
Cilia- and flagella-associated protein 100 OS=Mus musculus OX=10090 GN=Cfap100 PE=2 SV=2	4	3	2	2	4	0	0.481817
Cytochrome c, testis-specific OS=Mus musculus OX=10090 GN=Cyct PE=1 SV=3	3	3	3	4	5	4	0.0161301
Peroxisomal membrane protein PEX14 OS=Mus musculus OX=10090 GN=Pex14 PE=1 SV=1	3	3	4	1	1	5	0.507158
Ras-related protein Rap-1b OS=Mus musculus OX=10090 GN=Rap1b PE=1 SV=2	3	3	3	1	4	6	0.67018
Transcription factor A, mitochondrial OS=Mus musculus OX=10090 GN=Tfam PE=1 SV=2	5	3	2	5	3	3	0.77805
Cysteine-rich secretory protein 2 OS=Mus musculus OX=10090 GN=Crisp2 PE=1 SV=1	4	3	2	3	2	3	0.64333
Stress-induced-phosphoprotein 1 OS=Mus musculus OX=10090 GN=Stip1 PE=1 SV=1	5	6	5	0	0	21	0.823702
26S proteasome non-ATPase regulatory subunit 8 OS=Mus musculus OX=10090 GN=Psmd8 PE=1 SV=2	5	5	4	5	4	2	0.348641
E3 ubiquitin-protein ligase RNF126 OS=Mus musculus OX=10090 GN=Rnf126 PE=1 SV=1	3	2	2	3	2	3	0.518519
Coactosin-like protein OS=Mus musculus OX=10090 GN=Cotl1 PE=1 SV=3	3	5	4	4	6	5	0.287864
Dynein light chain Tctex-type 1 OS=Mus musculus OX=10090 GN=Dynlt1 PE=1 SV=1	2	2	2	2	2	2	#DIV/0!
Ubiquitin domain-containing protein 2 OS=Mus musculus OX=10090 GN=Ubtd2 PE=2 SV=1	3	4	2	4	0	0	0.315296
Ankyrin repeat and SOCS box protein 9 OS=Mus musculus OX=10090 GN=Asb9 PE=1 SV=2	3	2	4	2	2	5	1
Vacuolar protein sorting-associated protein 13A OS=Mus musculus OX=10090 GN=Vps13a PE=1 SV=1	3	6	8	8	5	25	0.335142
Bleomycin hydrolase OS=Mus musculus OX=10090 GN=Blmh PE=1 SV=1	3	1	1	3	3	6	0.12417
DPY30 domain-containing protein 1 OS=Mus musculus OX=10090 GN=Dydc1 PE=2 SV=2	4	4	3	5	4	0	0.691761
ADP-ribosylation factor 3 OS=Mus musculus OX=10090 GN=Arf3 PE=2 SV=2	3	0	3	3	0	6	0.64333
Mitochondrial inner membrane protease subunit 1 OS=Mus musculus OX=10090 GN=Immp1l PE=1 SV=1	2	2	2	2	2	0	0.373901
Polypyrimidine tract-binding protein 1 OS=Mus musculus OX=10090 GN=Ptbp1 PE=1 SV=2	3	2	3	2	2	5	0.767644
Dickkopf-like protein 1 OS=Mus musculus OX=10090 GN=Dkkl1 PE=1 SV=2	4	3	3	3	4	4	0.518519
EF-hand calcium-binding domain-containing protein 1 OS=Mus musculus OX=10090 GN=Efcab1 PE=2 SV=1	4	4	5	3	4	0	0.184074
Programmed cell death protein 6 OS=Mus musculus OX=10090 GN=Pdcd6 PE=1 SV=2	4	2	3	2	1	5	0.814902
Sjoegren syndrome nuclear autoantigen 1 homolog OS=Mus musculus OX=10090 GN=Ssna1 PE=1 SV=1	2	2	2	3	2	4	0.158302
Cilia- and flagella-associated protein 251 OS=Mus musculus OX=10090 GN=Wdr66 PE=1 SV=1	3	6	3	5	7	3	0.548424
Damage-control phosphatase ARMT1 OS=Mus musculus OX=10090 GN=Armt1 PE=1 SV=1	4	4	3	2	3	18	0.483516
Testis-expressed protein 54 OS=Mus musculus OX=10090 GN=Tex54 PE=4 SV=1	4	1	3	3	3	0	0.64333
Eukaryotic translation initiation factor 5A-1 OS=Mus musculus OX=10090 GN=Eif5a PE=1 SV=2	3	5	2	2	3	10	0.565856
ERO1-like protein beta OS=Mus musculus OX=10090 GN=Ero1b PE=1 SV=1	3	3	2	1	0	10	0.770082
Hsp70-binding protein 1 OS=Mus musculus OX=10090 GN=Hspbp1 PE=1 SV=1	4	6	4	4	1	10	0.908657
Calumenin OS=Mus musculus OX=10090 GN=Calu PE=1 SV=1	3	1	1	0	1	6	0.752315
Myosin-9 OS=Mus musculus OX=10090 GN=Myh9 PE=1 SV=4	23	34	25	3	15	6	0.0173886
Alpha-1-antitrypsin 1-6 OS=Mus musculus OX=10090 GN=Serpina1f PE=2 SV=1	6	5	5	2	3	0	0.0177043
Peptide-N(4)-(N-acetyl-beta-glucosaminyl)asparagine amidase OS=Mus musculus OX=10090 GN=Ngly1 PE=1 SV=2	3	3	2	1	1	9	0.72869
CD59B glycoprotein OS=Mus musculus OX=10090 GN=Cd59b PE=2 SV=2	2	2	3	1	1	2	0.101192
Izumo sperm-egg fusion protein 3 OS=Mus musculus OX=10090 GN=Izumo3 PE=1 SV=1	2	3	2	3	2	0	0.518519
Heterogeneous nuclear ribonucleoprotein U OS=Mus musculus OX=10090 GN=Hnrnpu PE=1 SV=1	4	5	4	1	4	16	0.592783
Ras-related protein Rab-5A OS=Mus musculus OX=10090 GN=Rab5a PE=1 SV=1	3	3	3	0	3	3	0.373901
MYCBP-associated protein OS=Mus musculus OX=10090 GN=Mycbpap PE=1 SV=1	4	4	5	3	3	1	0.0550406
Coiled-coil domain-containing protein 58 OS=Mus musculus OX=10090 GN=Ccdc58 PE=1 SV=1	3	3	3	3	3	2	0.373901
RAB11-binding protein RELCH OS=Mus musculus OX=10090 GN=Relch PE=1 SV=1	2	1	0	1	2	6	0.287864
Guanine nucleotide-binding protein G(s) subunit alpha isoforms short OS=Mus musculus OX=10090 GN=Gnas PE=1 SV=1	3	3	3	1	3	2	0.158302
Serine protease inhibitor Kazal-type 10 OS=Mus musculus OX=10090 GN=Spink10 PE=2 SV=1	3	3	3	3	2	0	0.205106
40S ribosomal protein S14 OS=Mus musculus OX=10090 GN=Rps14 PE=1 SV=3	2	1	2	2	1	3	0.64333
Testis-expressed protein 33 OS=Mus musculus OX=10090 GN=Tex33 PE=1 SV=1	3	3	2	4	6	8	0.0501509
ATP synthase subunit e, mitochondrial OS=Mus musculus OX=10090 GN=Atp5me PE=1 SV=2	4	3	4	3	3	0	0.189004
Cytochrome c oxidase subunit 6C OS=Mus musculus OX=10090 GN=Cox6c PE=1 SV=3	5	4	4	5	4	3	0.64333
Haloacid dehalogenase-like hydrolase domain-containing protein 2 OS=Mus musculus OX=10090 GN=Hdhd2 PE=1 SV=2	4	4	3	6	3	4	0.518519
Integrin alpha-2 OS=Mus musculus OX=10090 GN=Itga2 PE=1 SV=2	4	7	3	0	3	0	0.0789276
Cilia- and flagella-associated protein 206 OS=Mus musculus OX=10090 GN=Cfap206 PE=2 SV=2	6	4	3	2	4	5	0.621308
A-kinase anchor protein 12 OS=Mus musculus OX=10090 GN=Akap12 PE=1 SV=1	3	2	3	2	2	35	0.400912
Probable ATP-dependent RNA helicase DDX5 OS=Mus musculus OX=10090 GN=Ddx5 PE=1 SV=2	4	7	7	0	0	20	0.925981
GPI transamidase component PIG-S OS=Mus musculus OX=10090 GN=Pigs PE=1 SV=3	4	5	4	0	3	6	0.491767
SRSF protein kinase 2 OS=Mus musculus OX=10090 GN=Srpk2 PE=1 SV=2	3	3	2	3	1	4	1
ADP-ribosylation factor-like protein 8B OS=Mus musculus OX=10090 GN=Arl8b PE=1 SV=1	4	2	3	1	2	3	0.287864
Keratin, type II cytoskeletal 5 OS=Mus musculus OX=10090 GN=Krt5 PE=1 SV=1	5	7	5	3	0	0	0.0177974
Serine/threonine-protein phosphatase 2B catalytic subunit gamma isoform OS=Mus musculus OX=10090 GN=Ppp3cc PE=1 SV=1	5	5	4	5	7	6	0.116117
Glutathione S-transferase theta-3 OS=Mus musculus OX=10090 GN=Gstt3 PE=1 SV=1	2	3	2	3	3	6	0.189004
Caseinolytic peptidase B protein homolog OS=Mus musculus OX=10090 GN=Clpb PE=1 SV=1	2	2	0	3	2	3	0.148148
RuvB-like 1 OS=Mus musculus OX=10090 GN=Ruvbl1 PE=1 SV=1	2	6	4	0	3	15	0.693907
Phosphoribosyl pyrophosphate synthase-associated protein 2 OS=Mus musculus OX=10090 GN=Prpsap2 PE=1 SV=1	2	2	0	3	3	3	0.0667665
3-hydroxyacyl-CoA dehydrogenase type-2 OS=Mus musculus OX=10090 GN=Hsd17b10 PE=1 SV=4	3	2	2	2	2	2	0.373901
Deaminated glutathione amidase OS=Mus musculus OX=10090 GN=Nit1 PE=1 SV=2	3	7	4	7	6	3	0.714889
UPF0602 protein C4orf47 homolog OS=Mus musculus OX=10090 PE=2 SV=1	5	4	3	8	6	0	0.800747
Myosin-14 OS=Mus musculus OX=10090 GN=Myh14 PE=1 SV=1	2	5	3	0	0	0	0.0194418
Keratin, type II cytoskeletal 2 epidermal OS=Mus musculus OX=10090 GN=Krt2 PE=1 SV=1	3	2	2	1	1	0	0.0241101
V-type proton ATPase subunit D OS=Mus musculus OX=10090 GN=Atp6v1d PE=1 SV=1	3	2	1	2	2	3	0.64333
Transducin beta-like protein 2 OS=Mus musculus OX=10090 GN=Tbl2 PE=1 SV=2	4	4	1	1	4	10	0.518519
Eukaryotic translation initiation factor 3 subunit C OS=Mus musculus OX=10090 GN=Eif3c PE=1 SV=1	4	3	2	1	1	13	0.64664
DnaJ homolog subfamily A member 1 OS=Mus musculus OX=10090 GN=Dnaja1 PE=1 SV=1	2	3	2	1	2	10	0.523914
Centrin-1 OS=Mus musculus OX=10090 GN=Cetn1 PE=1 SV=1	3	4	5	5	4	4	0.64333
Coiled-coil domain-containing protein 38 OS=Mus musculus OX=10090 GN=Ccdc38 PE=2 SV=1	3	3	4	6	3	1	1
Ras GTPase-activating-like protein IQGAP1 OS=Mus musculus OX=10090 GN=Iqgap1 PE=1 SV=2	2	3	2	0	1	15	0.569952
Unconventional myosin-VI OS=Mus musculus OX=10090 GN=Myo6 PE=1 SV=1	3	8	4	0	3	4	0.241982
Ribose-5-phosphate isomerase OS=Mus musculus OX=10090 GN=Rpia PE=1 SV=2	3	2	2	3	3	1	1
Nucleoporin NUP35 OS=Mus musculus OX=10090 GN=Nup35 PE=1 SV=2	1	1	0	2	3	2	0.0241101
Glutamate--cysteine ligase catalytic subunit OS=Mus musculus OX=10090 GN=Gclc PE=1 SV=4	3	1	1	3	3	7	0.148148
Ras-related protein Rab-28 OS=Mus musculus OX=10090 GN=Rab28 PE=1 SV=1	3	2	3	0	3	1	0.2302
Ferritin heavy chain OS=Mus musculus OX=10090 GN=Fth1 PE=1 SV=2	4	1	1	1	1	6	0.748868
NADH dehydrogenase [ubiquinone] iron-sulfur protein 7, mitochondrial OS=Mus musculus OX=10090 GN=Ndufs7 PE=1 SV=1	3	4	2	3	2	1	0.287864
Diablo homolog, mitochondrial OS=Mus musculus OX=10090 GN=Diablo PE=1 SV=2	3	2	2	3	1	4	0.741521
Ornithine decarboxylase antizyme 3 OS=Mus musculus OX=10090 GN=Oaz3 PE=1 SV=2	2	2	1	1	1	1	0.116117
Cytochrome P450 4A12A OS=Mus musculus OX=10090 GN=Cyp4a12a PE=1 SV=2	3	1	0	0	1	0	0.348641
D-beta-hydroxybutyrate dehydrogenase, mitochondrial OS=Mus musculus OX=10090 GN=Bdh1 PE=1 SV=2	3	4	3	3	2	3	0.2302
CXXC motif containing zinc binding protein OS=Mus musculus OX=10090 GN=Czib PE=1 SV=1	3	3	3	2	3	4	1
Ubiquitin-conjugating enzyme E2 L3 OS=Mus musculus OX=10090 GN=Ube2l3 PE=1 SV=1	4	5	4	3	2	8	1
Ubiquitin-conjugating enzyme E2 D3 OS=Mus musculus OX=10090 GN=Ube2d3 PE=1 SV=1	2	2	2	2	4	0	1
45 kDa calcium-binding protein OS=Mus musculus OX=10090 GN=Sdf4 PE=1 SV=1	3	3	1	2	1	7	0.638768
Vesicle-associated membrane protein 3 OS=Mus musculus OX=10090 GN=Vamp3 PE=1 SV=1	2	2	3	2	2	3	1
Epididymal protein 13 OS=Mus musculus OX=10090 GN=Eddm13 PE=2 SV=1	4	6	6	3	3	0	0.0501509
60S ribosomal protein L13 OS=Mus musculus OX=10090 GN=Rpl13 PE=1 SV=3	3	3	2	4	3	5	0.116117
Guanine nucleotide-binding protein G(I)/G(S)/G(T) subunit beta-1 OS=Mus musculus OX=10090 GN=Gnb1 PE=1 SV=3	3	5	0	0	0	7	0.909327
Tripeptidyl-peptidase 1 OS=Mus musculus OX=10090 GN=Tpp1 PE=1 SV=2	3	0	2	0	1	3	0.802482
Keratin, type II cytoskeletal 2 oral OS=Mus musculus OX=10090 GN=Krt76 PE=1 SV=1	4	4	3	2	3	0	0.101192
Glycine--tRNA ligase OS=Mus musculus OX=10090 GN=Gars PE=1 SV=1	4	5	3	1	2	16	0.657267
Na(+)/H(+) exchange regulatory cofactor NHE-RF1 OS=Mus musculus OX=10090 GN=Slc9a3r1 PE=1 SV=3	3	3	0	0	0	3	0.518519
Zinc transporter 9 OS=Mus musculus OX=10090 GN=Slc30a9 PE=1 SV=2	2	1	2	1	2	0	0.373901
Leucine zipper transcription factor-like protein 1 OS=Mus musculus OX=10090 GN=Lztfl1 PE=1 SV=1	3	3	2	2	1	12	0.544489
Leucine-rich repeat and guanylate kinase domain-containing protein OS=Mus musculus OX=10090 GN=Lrguk PE=1 SV=1	3	1	2	3	7	0	0.561438
40S ribosomal protein S20 OS=Mus musculus OX=10090 GN=Rps20 PE=1 SV=1	3	3	3	3	2	3	0.373901
Medium-chain specific acyl-CoA dehydrogenase, mitochondrial OS=Mus musculus OX=10090 GN=Acadm PE=1 SV=1	2	1	2	0	1	5	0.841596
Eukaryotic translation initiation factor 3 subunit I OS=Mus musculus OX=10090 GN=Eif3i PE=1 SV=1	4	2	2	0	1	8	0.904299
B-cell receptor-associated protein 31 OS=Mus musculus OX=10090 GN=Bcap31 PE=1 SV=4	3	2	2	1	2	1	0.101192
Ciliogenesis-associated TTC17-interacting protein OS=Mus musculus OX=10090 GN=Catip PE=2 SV=1	4	5	4	6	6	0	0.87739
Ribosome-binding protein 1 OS=Mus musculus OX=10090 GN=Rrbp1 PE=1 SV=2	3	0	2	0	0	6	0.886177
Ubiquitin-conjugating enzyme E2 N OS=Mus musculus OX=10090 GN=Ube2n PE=1 SV=1	3	0	1	0	0	7	0.708991
Tryptophan--tRNA ligase, cytoplasmic OS=Mus musculus OX=10090 GN=Wars PE=1 SV=2	3	3	3	1	1	4	0.373901
Vesicle-trafficking protein SEC22b OS=Mus musculus OX=10090 GN=Sec22b PE=1 SV=3	3	2	2	1	1	6	0.85408
ATPase Asna1 OS=Mus musculus OX=10090 GN=Asna1 PE=1 SV=2	3	3	2	1	1	8	0.791331
Acylpyruvase FAHD1, mitochondrial OS=Mus musculus OX=10090 GN=Fahd1 PE=1 SV=2	1	0	1	3	2	2	0.0241101
Carboxypeptidase Q OS=Mus musculus OX=10090 GN=Cpq PE=1 SV=1	4	2	3	2	3	2	0.373901
Peroxiredoxin-2 OS=Mus musculus OX=10090 GN=Prdx2 PE=1 SV=3	4	4	3	1	4	7	0.859308
Leucine-rich repeat-containing protein 34 OS=Mus musculus OX=10090 GN=Lrrc34 PE=1 SV=1	2	2	2	2	2	5	0.373901
Inactive serine protease 45 OS=Mus musculus OX=10090 GN=Prss45 PE=2 SV=1	2	2	2	2	2	3	0.373901
Keratin, type II cuticular Hb5 OS=Mus musculus OX=10090 GN=Krt85 PE=1 SV=2	3	3	2	2	0	0	0.0550406
Lysosome-associated membrane glycoprotein 2 OS=Mus musculus OX=10090 GN=Lamp2 PE=1 SV=2	3	4	4	4	4	4	0.373901
Matrin-3 OS=Mus musculus OX=10090 GN=Matr3 PE=1 SV=1	4	2	1	0	0	25	0.513566
Transmembrane 9 superfamily member 2 OS=Mus musculus OX=10090 GN=Tm9sf2 PE=1 SV=1	2	3	2	2	2	5	0.561438
Calcium-binding protein 39 OS=Mus musculus OX=10090 GN=Cab39 PE=1 SV=2	3	3	3	3	2	8	0.512225
Cytochrome b-c1 complex subunit 10 OS=Mus musculus OX=10090 GN=Uqcr11 PE=3 SV=1	1	1	1	1	1	0	0.373901
Xaa-Pro aminopeptidase 3 OS=Mus musculus OX=10090 GN=Xpnpep3 PE=1 SV=1	2	3	2	2	3	3	0.518519
Ubiquitin conjugation factor E4 A OS=Mus musculus OX=10090 GN=Ube4a PE=1 SV=1	2	3	3	2	3	5	0.518519
Membrane-associated progesterone receptor component 2 OS=Mus musculus OX=10090 GN=Pgrmc2 PE=1 SV=2	4	4	4	3	4	8	0.548424
Sperm acrosome-associated protein 7 OS=Mus musculus OX=10090 GN=Spaca7 PE=1 SV=1	2	2	2	2	2	0	0.373901
IQ and AAA domain-containing protein 1-like OS=Mus musculus OX=10090 GN=Iqca1l PE=1 SV=3	3	6	6	5	6	2	0.691761
Proteasome subunit beta type-6 OS=Mus musculus OX=10090 GN=Psmb6 PE=1 SV=3	3	4	4	5	6	5	0.0241101
Retinol dehydrogenase 11 OS=Mus musculus OX=10090 GN=Rdh11 PE=1 SV=2	2	3	2	2	3	6	0.345271
ATP-dependent RNA helicase DDX3Y OS=Mus musculus OX=10090 GN=Ddx3y PE=1 SV=2	3	4	2	2	4	0	0.481817
Myeloid-derived growth factor OS=Mus musculus OX=10090 GN=Mydgf PE=1 SV=1	3	2	2	0	0	3	0.274577
Prosaposin OS=Mus musculus OX=10090 GN=Psap PE=1 SV=2	3	3	4	0	3	8	0.894374
MORN repeat-containing protein 3 OS=Mus musculus OX=10090 GN=Morn3 PE=2 SV=2	3	4	5	6	5	0	0.872158
Radixin OS=Mus musculus OX=10090 GN=Rdx PE=1 SV=3	3	3	3	1	3	5	1
Very-long-chain 3-oxoacyl-CoA reductase OS=Mus musculus OX=10090 GN=Hsd17b12 PE=1 SV=1	2	1	1	0	1	1	0.2302
Non-specific lipid-transfer protein OS=Mus musculus OX=10090 GN=Scp2 PE=1 SV=3	4	1	3	0	2	4	0.67018
LYR motif-containing protein 4 OS=Mus musculus OX=10090 GN=Lyrm4 PE=1 SV=1	2	2	3	1	2	2	0.2302
Platelet-activating factor acetylhydrolase IB subunit beta OS=Mus musculus OX=10090 GN=Pafah1b2 PE=1 SV=2	2	2	2	1	1	3	0.64333
Cysteine-rich secretory protein 3 OS=Mus musculus OX=10090 GN=Crisp3 PE=1 SV=1	2	2	2	0	0	0	#DIV/0!
Keratin, type II cytoskeletal 4 OS=Mus musculus OX=10090 GN=Krt4 PE=1 SV=2	3	0	0	0	0	0	0.373901
F-box-like/WD repeat-containing protein TBL1XR1 OS=Mus musculus OX=10090 GN=Tbl1xr1 PE=1 SV=1	3	3	4	4	4	0	0.652994
60S ribosomal protein L22 OS=Mus musculus OX=10090 GN=Rpl22 PE=1 SV=2	2	1	2	1	2	3	0.64333
Transcription intermediary factor 1-beta OS=Mus musculus OX=10090 GN=Trim28 PE=1 SV=3	4	3	2	0	1	24	0.534651
1-acyl-sn-glycerol-3-phosphate acyltransferase gamma OS=Mus musculus OX=10090 GN=Agpat3 PE=1 SV=2	3	3	1	0	2	5	1
ATP-binding cassette sub-family B member 8, mitochondrial OS=Mus musculus OX=10090 GN=Abcb8 PE=1 SV=1	2	0	2	1	4	1	0.608653
Glyoxylate reductase/hydroxypyruvate reductase OS=Mus musculus OX=10090 GN=Grhpr PE=1 SV=1	3	3	2	4	3	3	0.2302
Alpha-soluble NSF attachment protein OS=Mus musculus OX=10090 GN=Napa PE=1 SV=1	2	5	1	3	1	4	1
m-AAA protease-interacting protein 1, mitochondrial OS=Mus musculus OX=10090 GN=Maip1 PE=1 SV=1	2	1	2	2	1	0	0.373901
CKLF-like MARVEL transmembrane domain-containing protein 2B OS=Mus musculus OX=10090 GN=Cmtm2b PE=2 SV=1	3	3	3	3	3	1	0.373901
Plasma serine protease inhibitor OS=Mus musculus OX=10090 GN=Serpina5 PE=1 SV=2	1	1	0	1	1	1	0.373901
Pseudouridine-5'-phosphatase OS=Mus musculus OX=10090 GN=Pudp PE=1 SV=1	3	4	2	5	5	4	0.0667665
Seminal vesicle secretory protein 4 OS=Mus musculus OX=10090 GN=Svs4 PE=1 SV=2	3	0	0	0	0	0	0.373901
rRNA 2'-O-methyltransferase fibrillarin OS=Mus musculus OX=10090 GN=Fbl PE=1 SV=2	2	0	1	0	1	5	0.573392
Solute carrier family 2, facilitated glucose transporter member 5 OS=Mus musculus OX=10090 GN=Slc2a5 PE=1 SV=2	3	3	2	5	4	1	0.621308
Stromal cell-derived factor 2-like protein 1 OS=Mus musculus OX=10090 GN=Sdf2l1 PE=1 SV=2	2	2	1	0	1	5	0.841596
Sorting and assembly machinery component 50 homolog OS=Mus musculus OX=10090 GN=Samm50 PE=1 SV=1	4	5	4	4	4	6	0.677869
Tubulin-specific chaperone cofactor E-like protein OS=Mus musculus OX=10090 GN=Tbcel PE=1 SV=1	2	2	2	1	1	9	0.565856
Carboxypeptidase A5 OS=Mus musculus OX=10090 GN=Cpa5 PE=2 SV=1	3	3	6	6	5	0	0.882028
Presequence protease, mitochondrial OS=Mus musculus OX=10090 GN=Pitrm1 PE=1 SV=1	3	2	3	4	5	4	0.0241101
40S ribosomal protein S10 OS=Mus musculus OX=10090 GN=Rps10 PE=1 SV=1	4	3	3	4	2	4	1
60S ribosomal protein L23 OS=Mus musculus OX=10090 GN=Rpl23 PE=1 SV=1	4	3	2	2	1	1	0.0667665
60S ribosomal protein L23a OS=Mus musculus OX=10090 GN=Rpl23a PE=1 SV=1	3	1	2	1	1	7	0.656045
Synaptophysin-like protein 1 OS=Mus musculus OX=10090 GN=Sypl1 PE=1 SV=2	2	2	1	1	1	1	0.116117
Embigin OS=Mus musculus OX=10090 GN=Emb PE=1 SV=2	2	3	2	2	2	2	0.373901
Lamin-B2 OS=Mus musculus OX=10090 GN=Lmnb2 PE=1 SV=2	3	0	3	0	0	5	0.872158
NADPH--cytochrome P450 reductase OS=Mus musculus OX=10090 GN=Por PE=1 SV=2	3	4	3	4	6	5	0.0667665
Exportin-7 OS=Mus musculus OX=10090 GN=Xpo7 PE=1 SV=3	4	3	0	7	3	6	0.152317
26S proteasome non-ATPase regulatory subunit 14 OS=Mus musculus OX=10090 GN=Psmd14 PE=1 SV=2	3	5	3	5	5	5	0.116117
Ubiquitin-conjugating enzyme E2 D2B OS=Mus musculus OX=10090 GN=Ube2d2b PE=1 SV=1	2	2	2	2	2	2	#DIV/0!
40S ribosomal protein S25 OS=Mus musculus OX=10090 GN=Rps25 PE=1 SV=1	3	3	3	2	2	5	1
Signal peptide peptidase-like 2B OS=Mus musculus OX=10090 GN=Sppl2b PE=1 SV=2	3	2	2	2	2	2	0.373901
Eukaryotic translation initiation factor 3 subunit B OS=Mus musculus OX=10090 GN=Eif3b PE=1 SV=1	2	3	1	0	0	13	0.621799
Protein CASC1 OS=Mus musculus OX=10090 GN=Casc1 PE=1 SV=1	3	2	2	2	2	0	0.250815
Protein FAM3C OS=Mus musculus OX=10090 GN=Fam3c PE=1 SV=1	4	3	3	0	3	0	0.0912602
Cytochrome c oxidase subunit 6B1 OS=Mus musculus OX=10090 GN=Cox6b1 PE=1 SV=2	3	3	4	2	2	4	0.421648
Histone H2A-like 1 OS=Mus musculus OX=10090 GN=H2al1a PE=2 SV=1	3	3	3	3	3	3	#DIV/0!
Phosphatidate cytidylyltransferase 1 OS=Mus musculus OX=10090 GN=Cds1 PE=1 SV=2	3	3	2	0	3	3	0.561438
Ras-related protein Rab-22A OS=Mus musculus OX=10090 GN=Rab22a PE=1 SV=2	1	2	1	2	2	0	1
RIIa domain-containing protein 1 OS=Mus musculus OX=10090 GN=Riiad1 PE=2 SV=2	1	3	2	3	3	1	0.724659
60S ribosomal protein L13a OS=Mus musculus OX=10090 GN=Rpl13a PE=1 SV=4	3	2	1	0	0	4	0.67018
Ubiquitin-conjugating enzyme E2 R1 OS=Mus musculus OX=10090 GN=Cdc34 PE=1 SV=1	3	4	5	4	5	4	0.64333
DnaJ homolog subfamily A member 2 OS=Mus musculus OX=10090 GN=Dnaja2 PE=1 SV=1	3	8	3	2	2	10	1
NADH dehydrogenase [ubiquinone] 1 alpha subcomplex subunit 3 OS=Mus musculus OX=10090 GN=Ndufa3 PE=1 SV=1	2	2	2	2	2	2	#DIV/0!
Cation channel sperm-associated protein subunit beta OS=Mus musculus OX=10090 GN=Catsperb PE=1 SV=1	3	6	3	9	7	2	0.435331
Putative IQ motif and ankyrin repeat domain-containing protein LOC642574 homolog OS=Mus musculus OX=10090 PE=5 SV=2	2	3	0	3	2	1	0.767644
NADH dehydrogenase [ubiquinone] 1 alpha subcomplex subunit 11 OS=Mus musculus OX=10090 GN=Ndufa11 PE=1 SV=2	1	2	3	3	3	1	0.724659
Testis-expressed protein 43 OS=Mus musculus OX=10090 GN=Tex43 PE=1 SV=2	3	3	5	3	3	0	0.237796
40S ribosomal protein S12 OS=Mus musculus OX=10090 GN=Rps12 PE=1 SV=2	3	2	3	3	3	5	0.250815
Dynein regulatory complex subunit 5 OS=Mus musculus OX=10090 GN=Tcte1 PE=1 SV=1	3	4	4	4	6	0	0.86172
NIF3-like protein 1 OS=Mus musculus OX=10090 GN=Nif3l1 PE=1 SV=4	4	4	0	3	3	1	0.834019
Uncharacterized protein C1orf189 homolog OS=Mus musculus OX=10090 PE=4 SV=2	2	2	3	1	4	0	0.621308
Cytochrome c oxidase subunit 7A2, mitochondrial OS=Mus musculus OX=10090 GN=Cox7a2 PE=1 SV=2	2	2	2	2	2	2	#DIV/0!
Protein FAM49B OS=Mus musculus OX=10090 GN=Fam49b PE=1 SV=1	2	2	1	2	2	10	0.326819
Probable inactive peptidyl-prolyl cis-trans isomerase-like 6 OS=Mus musculus OX=10090 GN=Ppil6 PE=1 SV=1	2	1	1	2	1	0	0.64333
DnaJ homolog subfamily B member 4 OS=Mus musculus OX=10090 GN=Dnajb4 PE=1 SV=1	3	3	4	2	1	0	0.0248962
Histone H2B subacrosomal variant OS=Mus musculus OX=10090 GN=Subh2bv PE=1 SV=3	2	3	3	3	4	2	0.64333
Estradiol 17-beta-dehydrogenase 11 OS=Mus musculus OX=10090 GN=Hsd17b11 PE=1 SV=1	3	4	3	0	3	0	0.0912602
Importin subunit beta-1 OS=Mus musculus OX=10090 GN=Kpnb1 PE=1 SV=2	2	2	2	0	1	24	0.464421
Serine beta-lactamase-like protein LACTB, mitochondrial OS=Mus musculus OX=10090 GN=Lactb PE=1 SV=1	2	3	3	2	3	1	0.373901
OCIA domain-containing protein 1 OS=Mus musculus OX=10090 GN=Ociad1 PE=1 SV=1	3	6	4	5	5	2	0.814902
60S ribosomal protein L10-like OS=Mus musculus OX=10090 GN=Rpl10l PE=2 SV=1	3	2	3	0	0	6	0.758802
Signal peptidase complex subunit 2 OS=Mus musculus OX=10090 GN=Spcs2 PE=1 SV=1	4	6	3	1	2	4	0.184074
[Pyruvate dehydrogenase [acetyl-transferring]]-phosphatase 1, mitochondrial OS=Mus musculus OX=10090 GN=Pdp1 PE=1 SV=1	3	3	2	2	3	1	0.373901
Ubiquinone biosynthesis protein COQ9, mitochondrial OS=Mus musculus OX=10090 GN=Coq9 PE=1 SV=1	3	0	2	0	1	2	0.561438
Cation channel sperm-associated protein 2 OS=Mus musculus OX=10090 GN=Catsper2 PE=1 SV=2	3	4	2	4	4	0	0.829799
Eukaryotic translation initiation factor 6 OS=Mus musculus OX=10090 GN=Eif6 PE=1 SV=2	1	2	1	2	1	3	0.373901
Apoptosis facilitator Bcl-2-like protein 14 OS=Mus musculus OX=10090 GN=Bcl2l14 PE=1 SV=1	3	6	9	2	5	3	0.241982
NPC intracellular cholesterol transporter 2 OS=Mus musculus OX=10090 GN=Npc2 PE=1 SV=1	3	2	4	1	1	0	0.0248962
Monocarboxylate transporter 2 OS=Mus musculus OX=10090 GN=Slc16a7 PE=1 SV=1	3	5	5	7	6	1	0.873976
Transmembrane protein 205 OS=Mus musculus OX=10090 GN=Tmem205 PE=1 SV=1	2	2	1	0	1	1	0.101192
Haloacid dehalogenase-like hydrolase domain-containing protein 3 OS=Mus musculus OX=10090 GN=Hdhd3 PE=1 SV=1	3	1	3	1	2	1	0.250815
60S ribosomal protein L27a OS=Mus musculus OX=10090 GN=Rpl27a PE=1 SV=5	3	3	2	1	2	4	0.741521
Catechol O-methyltransferase OS=Mus musculus OX=10090 GN=Comt PE=1 SV=2	3	2	2	0	2	0	0.0890093
NAD-dependent protein deacetylase sirtuin-2 OS=Mus musculus OX=10090 GN=Sirt2 PE=1 SV=2	3	2	1	0	4	9	0.430969
Atlastin-3 OS=Mus musculus OX=10090 GN=Atl3 PE=1 SV=1	3	4	3	1	1	4	0.274577
Translocon-associated protein subunit delta OS=Mus musculus OX=10090 GN=Ssr4 PE=1 SV=1	2	2	2	1	2	2	0.373901
Ubiquilin-1 OS=Mus musculus OX=10090 GN=Ubqln1 PE=1 SV=1	2	1	1	2	2	3	0.101192
Hydroxysteroid dehydrogenase-like protein 2 OS=Mus musculus OX=10090 GN=Hsdl2 PE=1 SV=1	3	3	0	0	3	3	1
Serine hydrolase-like protein OS=Mus musculus OX=10090 GN=Serhl PE=1 SV=1	3	0	2	0	2	0	0.416866
Protein FAM183B OS=Mus musculus OX=10090 GN=Fam183b PE=1 SV=2	3	5	6	5	6	0	0.651959
Mitochondrial import receptor subunit TOM22 homolog OS=Mus musculus OX=10090 GN=Tomm22 PE=1 SV=3	1	1	1	1	1	1	#DIV/0!
Prostaglandin E synthase OS=Mus musculus OX=10090 GN=Ptges PE=1 SV=1	3	2	2	2	4	0	0.795255
BRI3-binding protein OS=Mus musculus OX=10090 GN=Bri3bp PE=1 SV=1	3	2	1	1	1	0	0.116117
Cofilin-1 OS=Mus musculus OX=10090 GN=Cfl1 PE=1 SV=3	2	3	4	3	3	13	0.380246
NFU1 iron-sulfur cluster scaffold homolog, mitochondrial OS=Mus musculus OX=10090 GN=Nfu1 PE=1 SV=2	2	1	1	1	1	1	0.373901
Pyruvate dehydrogenase phosphatase regulatory subunit, mitochondrial OS=Mus musculus OX=10090 GN=Pdpr PE=1 SV=1	3	0	0	2	2	2	0.373901
Phosphatidate cytidylyltransferase, mitochondrial OS=Mus musculus OX=10090 GN=Tamm41 PE=1 SV=2	2	2	1	4	3	2	0.116117
Eukaryotic translation initiation factor 3 subunit G OS=Mus musculus OX=10090 GN=Eif3g PE=1 SV=2	2	2	1	2	2	4	0.250815
Heterochromatin protein 1-binding protein 3 OS=Mus musculus OX=10090 GN=Hp1bp3 PE=1 SV=1	2	3	4	0	2	2	0.131778
Leucine-rich repeat-containing protein 71 OS=Mus musculus OX=10090 GN=Lrrc71 PE=2 SV=1	3	4	2	2	4	2	0.724659
Insulin-like peptide INSL6 OS=Mus musculus OX=10090 GN=Insl6 PE=2 SV=1	3	4	3	3	3	4	1
Cation channel sperm-associated protein subunit gamma 2 OS=Mus musculus OX=10090 GN=Catsperg2 PE=1 SV=1	4	3	0	5	3	0	0.868274
Protein phosphatase inhibitor 2 OS=Mus musculus OX=10090 GN=Ppp1r2 PE=1 SV=3	5	4	3	6	6	7	0.0248962
Succinate dehydrogenase cytochrome b560 subunit, mitochondrial OS=Mus musculus OX=10090 GN=Sdhc PE=1 SV=1	2	1	1	2	1	1	1
Neutral cholesterol ester hydrolase 1 OS=Mus musculus OX=10090 GN=Nceh1 PE=1 SV=1	4	3	1	0	3	0	0.27944
EF-hand calcium-binding domain-containing protein 9 OS=Mus musculus OX=10090 GN=Efcab9 PE=1 SV=2	1	1	2	2	2	0	1
Spermatogenesis-associated protein 33 OS=Mus musculus OX=10090 GN=Spata33 PE=1 SV=1	4	1	2	4	4	6	0.102424
60S ribosomal protein L14 OS=Mus musculus OX=10090 GN=Rpl14 PE=1 SV=3	2	2	1	2	1	5	0.467605
Coatomer subunit alpha OS=Mus musculus OX=10090 GN=Copa PE=1 SV=2	1	5	1	1	3	21	0.408068
Valacyclovir hydrolase OS=Mus musculus OX=10090 GN=Bphl PE=1 SV=1	3	5	7	5	7	0	0.696008
Tissue alpha-L-fucosidase OS=Mus musculus OX=10090 GN=Fuca1 PE=1 SV=1	2	2	2	3	2	2	0.373901
Synaptosomal-associated protein 23 OS=Mus musculus OX=10090 GN=Snap23 PE=1 SV=1	2	2	2	2	2	2	#DIV/0!
Nuclear protein localization protein 4 homolog OS=Mus musculus OX=10090 GN=Nploc4 PE=1 SV=3	2	2	1	2	2	15	0.343393
Thioredoxin OS=Mus musculus OX=10090 GN=Txn PE=1 SV=3	2	1	0	2	2	3	0.116117
40S ribosomal protein S9 OS=Mus musculus OX=10090 GN=Rps9 PE=1 SV=3	3	4	3	2	3	7	0.691761
Isoform 2 of Phospholipid phosphatase 1 OS=Mus musculus OX=10090 GN=Plpp1	3	3	2	4	3	0	0.802482
40S ribosomal protein S7 OS=Mus musculus OX=10090 GN=Rps7 PE=2 SV=1	3	3	2	2	2	5	0.767644
Nuclear transition protein 2 OS=Mus musculus OX=10090 GN=Tnp2 PE=2 SV=3	1	1	1	0	0	2	0.64333
PC4 and SFRS1-interacting protein OS=Mus musculus OX=10090 GN=Psip1 PE=1 SV=1	3	1	2	1	0	14	0.545372
Mitochondrial peptide methionine sulfoxide reductase OS=Mus musculus OX=10090 GN=Msra PE=1 SV=1	2	1	1	1	2	1	1
NADH dehydrogenase [ubiquinone] 1 beta subcomplex subunit 7 OS=Mus musculus OX=10090 GN=Ndufb7 PE=1 SV=3	3	5	3	3	2	1	0.131778
Lysophosphatidylserine lipase ABHD12 OS=Mus musculus OX=10090 GN=Abhd12 PE=1 SV=2	2	9	6	3	7	3	0.611935
Beta-2-microglobulin OS=Mus musculus OX=10090 GN=B2m PE=1 SV=2	2	4	2	1	1	0	0.0550406
60S ribosomal protein L9 OS=Mus musculus OX=10090 GN=Rpl9 PE=2 SV=2	2	2	2	1	1	4	1
Glycosaminoglycan xylosylkinase OS=Mus musculus OX=10090 GN=Fam20b PE=1 SV=1	3	3	2	1	2	0	0.0667665
Guanine nucleotide-binding protein G(I)/G(S)/G(T) subunit beta-2 OS=Mus musculus OX=10090 GN=Gnb2 PE=1 SV=3	3	4	0	0	3	4	1
Dolichyl-diphosphooligosaccharide--protein glycosyltransferase subunit STT3A OS=Mus musculus OX=10090 GN=Stt3a PE=1 SV=1	2	5	1	1	1	7	0.89331
Vesicle-fusing ATPase OS=Mus musculus OX=10090 GN=Nsf PE=1 SV=2	3	7	3	2	4	11	0.683295
Transmembrane protein 222 OS=Mus musculus OX=10090 GN=Tmem222 PE=1 SV=1	1	0	0	0	1	1	0.518519
Protein FAM3D OS=Mus musculus OX=10090 GN=Fam3d PE=2 SV=2	2	2	0	2	2	0	1
Seminal vesicle secretory protein 5 OS=Mus musculus OX=10090 GN=Svs5 PE=2 SV=1	1	0	1	0	0	0	0.116117
Sigma non-opioid intracellular receptor 1 OS=Mus musculus OX=10090 GN=Sigmar1 PE=1 SV=1	2	2	2	2	2	1	0.373901
Uncharacterized protein C17orf98 homolog OS=Mus musculus OX=10090 PE=2 SV=1	3	2	3	2	3	0	0.348641
Ubiquitin-conjugating enzyme E2 variant 2 OS=Mus musculus OX=10090 GN=Ube2v2 PE=1 SV=4	2	2	2	1	2	5	0.608653
Ubiquitin carboxyl-terminal hydrolase isozyme L5 OS=Mus musculus OX=10090 GN=Uchl5 PE=1 SV=2	3	5	4	6	6	7	0.0248962
Prominin-2 OS=Mus musculus OX=10090 GN=Prom2 PE=1 SV=1	3	2	0	0	0	0	0.131778
Keratin, type II cytoskeletal 1 OS=Mus musculus OX=10090 GN=Krt1 PE=1 SV=4	2	2	2	0	2	0	0.116117
ATP synthase subunit alpha, mitochondrial OS=Mus musculus OX=10090 GN=Atp5f1a PE=1 SV=1	24	24	24	21	23	21	0.0248962
Zinc transporter 1 OS=Mus musculus OX=10090 GN=Slc30a1 PE=1 SV=1	1	3	3	4	1	0	0.652994
Beta-defensin 18 OS=Mus musculus OX=10090 GN=Defb18 PE=3 SV=1	2	1	2	1	1	0	0.101192
Deoxyribonuclease-1-like 2 OS=Mus musculus OX=10090 GN=Dnase1l2 PE=2 SV=1	1	3	2	0	0	0	0.0257214
Profilin-2 OS=Mus musculus OX=10090 GN=Pfn2 PE=1 SV=3	1	2	1	0	0	4	1
Signal peptidase complex subunit 3 OS=Mus musculus OX=10090 GN=Spcs3 PE=1 SV=1	2	4	2	3	3	3	0.64333
Ciliary-associated calcium-binding coiled-coil protein 1 OS=Mus musculus OX=10090 GN=Cabcoco1 PE=1 SV=2	2	3	3	2	3	0	0.348641
DnaJ homolog subfamily B member 8 OS=Mus musculus OX=10090 GN=Dnajb8 PE=2 SV=1	1	2	3	1	1	1	0.158302
2'-deoxynucleoside 5'-phosphate N-hydrolase 1 OS=Mus musculus OX=10090 GN=Dnph1 PE=1 SV=2	2	1	1	1	2	4	0.348641
Rab GDP dissociation inhibitor beta OS=Mus musculus OX=10090 GN=Gdi2 PE=1 SV=1	2	2	1	1	2	13	0.395792
Persulfide dioxygenase ETHE1, mitochondrial OS=Mus musculus OX=10090 GN=Ethe1 PE=1 SV=2	2	0	0	0	0	0	0.373901
Inorganic pyrophosphatase OS=Mus musculus OX=10090 GN=Ppa1 PE=1 SV=1	2	1	2	2	2	10	0.326819
Coiled-coil domain-containing protein 114 OS=Mus musculus OX=10090 GN=Ccdc114 PE=2 SV=1	3	3	2	4	4	1	0.767644
Testis anion transporter 1 OS=Mus musculus OX=10090 GN=Slc26a8 PE=2 SV=2	2	3	3	4	4	0	1
Nucleolin OS=Mus musculus OX=10090 GN=Ncl PE=1 SV=2	2	6	4	0	6	22	0.468527
Nuclear migration protein nudC OS=Mus musculus OX=10090 GN=Nudc PE=1 SV=1	3	1	1	0	0	14	0.559113
Lymphocyte antigen 6F OS=Mus musculus OX=10090 GN=Ly6f PE=3 SV=1	1	1	1	1	0	0	0.116117
Syntaxin-binding protein 2 OS=Mus musculus OX=10090 GN=Stxbp2 PE=1 SV=1	2	3	1	2	4	4	0.205106
Nuclear receptor corepressor 2 OS=Mus musculus OX=10090 GN=Ncor2 PE=1 SV=3	1	0	1	1	1	0	1
Thioredoxin-related transmembrane protein 4 OS=Mus musculus OX=10090 GN=Tmx4 PE=1 SV=2	1	3	3	0	1	5	0.851237
Coatomer subunit beta' OS=Mus musculus OX=10090 GN=Copb2 PE=1 SV=2	2	4	0	0	2	0	0.373901
Geranylgeranyl transferase type-2 subunit alpha OS=Mus musculus OX=10090 GN=Rabggta PE=1 SV=1	2	3	0	3	3	5	0.144704
Ubiquitin-like protein 4A OS=Mus musculus OX=10090 GN=Ubl4a PE=1 SV=1	2	3	3	4	3	4	0.101192
NADH dehydrogenase [ubiquinone] 1 beta subcomplex subunit 5, mitochondrial OS=Mus musculus OX=10090 GN=Ndufb5 PE=1 SV=1	2	3	2	2	2	1	0.2302
Putative malate dehydrogenase 1B OS=Mus musculus OX=10090 GN=Mdh1b PE=2 SV=1	2	2	2	4	4	0	0.64333
Nuclear pore complex protein Nup54 OS=Mus musculus OX=10090 GN=Nup54 PE=1 SV=1	2	5	1	4	5	4	0.252401
Glutathione S-transferase kappa 1 OS=Mus musculus OX=10090 GN=Gstk1 PE=1 SV=3	2	0	1	0	0	3	1
Multidrug resistance-associated protein 9 OS=Mus musculus OX=10090 GN=Abcc12 PE=2 SV=1	1	1	0	1	1	0	1
GMP synthase [glutamine-hydrolyzing] OS=Mus musculus OX=10090 GN=Gmps PE=1 SV=2	2	3	0	1	0	25	0.442387
Histone H1.2 OS=Mus musculus OX=10090 GN=Hist1h1c PE=1 SV=2	2	3	2	0	0	5	0.714889
Cell cycle control protein 50A OS=Mus musculus OX=10090 GN=Tmem30a PE=1 SV=1	2	5	3	3	4	0	0.53908
Glycogen synthase kinase-3 alpha OS=Mus musculus OX=10090 GN=Gsk3a PE=1 SV=2	3	2	1	3	2	4	0.287864
Lamin-B1 OS=Mus musculus OX=10090 GN=Lmnb1 PE=1 SV=3	3	0	0	0	2	14	0.388622
Thioredoxin reductase 1, cytoplasmic OS=Mus musculus OX=10090 GN=Txnrd1 PE=1 SV=3	3	2	1	3	1	4	0.561438
Leucine--tRNA ligase, cytoplasmic OS=Mus musculus OX=10090 GN=Lars PE=1 SV=2	1	4	1	0	0	15	0.587914
Integrin beta-1 OS=Mus musculus OX=10090 GN=Itgb1 PE=1 SV=1	2	4	1	2	2	1	0.518519
Ubiquitin-associated domain-containing protein 1 OS=Mus musculus OX=10090 GN=Ubac1 PE=1 SV=2	1	1	1	1	1	2	0.373901
NEDD8-conjugating enzyme Ubc12 OS=Mus musculus OX=10090 GN=Ube2m PE=1 SV=1	2	0	1	1	0	6	0.530412
Ubiquitin-protein ligase E3A OS=Mus musculus OX=10090 GN=Ube3a PE=1 SV=2	2	0	0	3	1	6	0.170618
Ubiquitin-conjugating enzyme E2 J1 OS=Mus musculus OX=10090 GN=Ube2j1 PE=1 SV=2	1	0	1	1	1	2	0.2302
Ras-related protein Rab-18 OS=Mus musculus OX=10090 GN=Rab18 PE=1 SV=2	2	4	2	2	3	6	0.507158
Eukaryotic translation initiation factor 2 subunit 2 OS=Mus musculus OX=10090 GN=Eif2s2 PE=1 SV=1	1	0	0	0	0	8	0.43425
Cysteine-rich protein 1 OS=Mus musculus OX=10090 GN=Crip1 PE=1 SV=2	3	3	3	0	3	0	0.116117
Testis-specific serine/threonine-protein kinase 4 OS=Mus musculus OX=10090 GN=Tssk4 PE=1 SV=1	3	1	2	7	7	0	0.32946
60S ribosomal protein L26 OS=Mus musculus OX=10090 GN=Rpl26 PE=1 SV=1	3	2	3	2	3	6	0.467605
Glutamine-rich protein 2 OS=Mus musculus OX=10090 GN=Qrich2 PE=2 SV=1	2	3	3	6	4	0	0.729182
Glutamate--cysteine ligase regulatory subunit OS=Mus musculus OX=10090 GN=Gclm PE=1 SV=1	3	3	3	3	3	3	#DIV/0!
Glia-derived nexin OS=Mus musculus OX=10090 GN=Serpine2 PE=1 SV=2	3	2	1	0	0	0	0.0257214
DnaJ homolog subfamily B member 3 OS=Mus musculus OX=10090 GN=Dnajb3 PE=2 SV=1	1	2	2	4	1	3	0.348641
Alcohol dehydrogenase class-3 OS=Mus musculus OX=10090 GN=Adh5 PE=1 SV=3	2	0	0	0	0	4	0.677869
Protein lin-7 homolog C OS=Mus musculus OX=10090 GN=Lin7c PE=1 SV=2	1	1	0	1	1	1	0.373901
GTP-binding protein SAR1b OS=Mus musculus OX=10090 GN=Sar1b PE=1 SV=1	3	4	1	1	3	3	0.77805
Prostaglandin reductase 2 OS=Mus musculus OX=10090 GN=Ptgr2 PE=1 SV=2	2	3	1	2	1	6	0.573392
Putative uncharacterized protein ZNRD1-AS1 OS=Mus musculus OX=10090 GN=Znrd1-as PE=2 SV=2	1	1	1	2	1	0	1
Testis-expressed protein 47 OS=Mus musculus OX=10090 GN=Tex47 PE=2 SV=1	2	2	2	2	3	0	0.724659
Probable C-mannosyltransferase DPY19L2 OS=Mus musculus OX=10090 GN=Dpy19l2 PE=1 SV=1	2	2	2	2	2	2	#DIV/0!
60S ribosomal protein L8 OS=Mus musculus OX=10090 GN=Rpl8 PE=1 SV=2	2	3	2	1	1	3	0.421648
Endophilin-A3 OS=Mus musculus OX=10090 GN=Sh3gl3 PE=1 SV=1	2	1	2	1	3	5	0.32946
Ras-related protein Rab-4B OS=Mus musculus OX=10090 GN=Rab4b PE=1 SV=2	3	2	3	1	2	3	0.373901
Spermatogenesis-associated protein 4 OS=Mus musculus OX=10090 GN=Spata4 PE=1 SV=1	1	3	2	2	3	0	0.767644
Cytochrome b5 domain-containing protein 1 OS=Mus musculus OX=10090 GN=Cyb5d1 PE=2 SV=1	1	3	3	5	3	0	0.845015
Intracellular hyaluronan-binding protein 4 OS=Mus musculus OX=10090 GN=Habp4 PE=1 SV=2	1	1	1	1	1	3	0.373901
Leukotriene A-4 hydrolase OS=Mus musculus OX=10090 GN=Lta4h PE=1 SV=4	5	3	0	10	7	12	0.0271108
Enolase-phosphatase E1 OS=Mus musculus OX=10090 GN=Enoph1 PE=1 SV=1	2	1	1	1	2	3	0.373901
Cathepsin D OS=Mus musculus OX=10090 GN=Ctsd PE=1 SV=1	2	2	5	0	2	7	1
Sodium/hydrogen exchanger 9B1 OS=Mus musculus OX=10090 GN=Slc9b1 PE=1 SV=1	3	2	4	5	4	0	1
Lanosterol 14-alpha demethylase OS=Mus musculus OX=10090 GN=Cyp51a1 PE=1 SV=1	2	1	0	0	2	0	0.724659
Thioredoxin domain-containing protein 8 OS=Mus musculus OX=10090 GN=Txndc8 PE=1 SV=1	2	2	2	2	1	0	0.158302
ATP-dependent RNA helicase A OS=Mus musculus OX=10090 GN=Dhx9 PE=1 SV=2	2	2	1	0	2	0	0.250815
Serine/threonine-protein phosphatase 5 OS=Mus musculus OX=10090 GN=Ppp5c PE=1 SV=3	2	1	1	1	1	14	0.409468
Keratin, type I cytoskeletal 28 OS=Mus musculus OX=10090 GN=Krt28 PE=1 SV=1	3	0	2	1	2	0	0.561438
FAS-associated factor 2 OS=Mus musculus OX=10090 GN=Faf2 PE=1 SV=2	3	2	0	0	1	7	0.693197
Coilin OS=Mus musculus OX=10090 GN=Coil PE=1 SV=1	3	4	3	4	4	2	1
Disintegrin and metalloproteinase domain-containing protein 7 OS=Mus musculus OX=10090 GN=Adam7 PE=2 SV=2	2	1	0	0	0	0	0.158302
Poly(rC)-binding protein 1 OS=Mus musculus OX=10090 GN=Pcbp1 PE=1 SV=1	3	3	2	2	3	10	0.410031
Peptidyl-prolyl cis-trans isomerase D OS=Mus musculus OX=10090 GN=Ppid PE=1 SV=3	2	4	4	0	0	16	0.72869
F-actin-capping protein subunit alpha-2 OS=Mus musculus OX=10090 GN=Capza2 PE=1 SV=3	2	2	2	1	1	8	0.598285
40S ribosomal protein S15a OS=Mus musculus OX=10090 GN=Rps15a PE=1 SV=2	2	3	3	2	3	5	0.518519
Thioredoxin domain-containing protein 5 OS=Mus musculus OX=10090 GN=Txndc5 PE=1 SV=2	3	1	1	0	0	7	0.797136
Eukaryotic translation initiation factor 3 subunit D OS=Mus musculus OX=10090 GN=Eif3d PE=1 SV=2	1	1	1	1	1	4	0.373901
ER membrane protein complex subunit 7 OS=Mus musculus OX=10090 GN=Emc7 PE=1 SV=1	1	1	1	1	2	1	0.373901
Eukaryotic translation initiation factor 3 subunit F OS=Mus musculus OX=10090 GN=Eif3f PE=1 SV=2	2	2	2	1	1	7	0.64333
Serine protease HTRA1 OS=Mus musculus OX=10090 GN=Htra1 PE=1 SV=2	4	5	5	3	2	0	0.0334717
Coiled-coil domain-containing protein 113 OS=Mus musculus OX=10090 GN=Ccdc113 PE=2 SV=1	3	1	1	4	3	0	0.652994
Ubiquitin carboxyl-terminal hydrolase 14 OS=Mus musculus OX=10090 GN=Usp14 PE=1 SV=3	2	2	1	1	1	7	0.546715
Isoform 4 of Lipoma-preferred partner homolog OS=Mus musculus OX=10090 GN=Lpp	3	0	2	2	1	0	0.561438
26S proteasome non-ATPase regulatory subunit 5 OS=Mus musculus OX=10090 GN=Psmd5 PE=1 SV=4	2	2	2	2	2	5	0.373901
Synaptojanin-2-binding protein OS=Mus musculus OX=10090 GN=Synj2bp PE=1 SV=1	2	3	2	1	3	3	1
Zinc transporter SLC39A7 OS=Mus musculus OX=10090 GN=Slc39a7 PE=1 SV=2	2	1	1	0	2	1	0.64333
Protein FAM24A OS=Mus musculus OX=10090 GN=Fam24a PE=3 SV=1	2	2	2	2	2	2	#DIV/0!
Prolyl endopeptidase OS=Mus musculus OX=10090 GN=Prep PE=1 SV=1	3	2	1	5	4	7	0.0341094
Monoglyceride lipase OS=Mus musculus OX=10090 GN=Mgll PE=1 SV=1	2	7	3	1	5	2	0.530412
Transmembrane protein 190 OS=Mus musculus OX=10090 GN=Tmem190 PE=1 SV=1	2	2	2	3	2	1	1
40S ribosomal protein S13 OS=Mus musculus OX=10090 GN=Rps13 PE=1 SV=2	2	2	4	2	1	4	0.77805
Glutaredoxin-3 OS=Mus musculus OX=10090 GN=Glrx3 PE=1 SV=1	3	3	1	0	0	10	0.783259
Isocitrate dehydrogenase [NADP], mitochondrial OS=Mus musculus OX=10090 GN=Idh2 PE=1 SV=3	2	0	1	0	1	6	0.530412
Proenkephalin-A OS=Mus musculus OX=10090 GN=Penk PE=1 SV=2	1	1	1	0	0	2	0.64333
Histone H3.3 OS=Mus musculus OX=10090 GN=H3-3a PE=1 SV=2	4	3	3	2	2	4	0.421648
NADH dehydrogenase [ubiquinone] flavoprotein 3, mitochondrial OS=Mus musculus OX=10090 GN=Ndufv3 PE=1 SV=1	2	2	3	2	2	3	1
Apoptotic chromatin condensation inducer in the nucleus OS=Mus musculus OX=10090 GN=Acin1 PE=1 SV=3	2	1	1	0	1	13	0.470831
Uncharacterized protein C20orf85 homolog OS=Mus musculus OX=10090 PE=2 SV=2	2	3	2	4	3	0	1
Lymphocyte antigen 6C1 OS=Mus musculus OX=10090 GN=Ly6c1 PE=2 SV=1	2	0	0	0	0	0	0.373901
ATP-dependent RNA helicase DDX1 OS=Mus musculus OX=10090 GN=Ddx1 PE=1 SV=1	2	6	2	0	2	18	0.599288
NADP-dependent malic enzyme OS=Mus musculus OX=10090 GN=Me1 PE=1 SV=2	10	10	8	14	11	14	0.0379966
Probable glutamate--tRNA ligase, mitochondrial OS=Mus musculus OX=10090 GN=Ears2 PE=1 SV=1	1	0	1	0	0	1	0.518519
Rho GDP-dissociation inhibitor 1 OS=Mus musculus OX=10090 GN=Arhgdia PE=1 SV=3	1	1	0	2	3	7	0.099982
Glycerate kinase OS=Mus musculus OX=10090 GN=Glyctk PE=1 SV=1	3	2	2	3	2	2	1
Junction plakoglobin OS=Mus musculus OX=10090 GN=Jup PE=1 SV=3	3	0	0	0	0	0	0.373901
Lysozyme C-1 OS=Mus musculus OX=10090 GN=Lyz1 PE=1 SV=1	1	1	0	1	1	0	1
Hydrocephalus-inducing protein OS=Mus musculus OX=10090 GN=Hydin PE=1 SV=2	2	3	6	3	6	0	0.767644
Ubiquitin-like modifier-activating enzyme 6 OS=Mus musculus OX=10090 GN=Uba6 PE=1 SV=1	2	2	1	0	0	15	0.542321
Peptidyl-prolyl cis-trans isomerase FKBP4 OS=Mus musculus OX=10090 GN=Fkbp4 PE=1 SV=5	1	1	0	0	0	18	0.424943
Beta-galactosidase-1-like protein 3 OS=Mus musculus OX=10090 GN=Glb1l3 PE=1 SV=1	3	4	2	1	0	3	0.189004
Oligoribonuclease, mitochondrial OS=Mus musculus OX=10090 GN=Rexo2 PE=1 SV=2	2	0	2	2	1	3	0.491767
Deoxyguanosine kinase, mitochondrial OS=Mus musculus OX=10090 GN=Dguok PE=1 SV=3	1	0	1	2	2	0	0.421648
E3 ubiquitin-protein ligase Trim36 OS=Mus musculus OX=10090 GN=Trim36 PE=1 SV=2	2	2	1	0	0	24	0.473213
Perilipin-3 OS=Mus musculus OX=10090 GN=Plin3 PE=1 SV=1	2	2	2	1	5	5	0.27944
Sulfide:quinone oxidoreductase, mitochondrial OS=Mus musculus OX=10090 GN=Sqor PE=1 SV=3	2	2	3	1	1	2	0.101192
Lymphocyte expansion molecule OS=Mus musculus OX=10090 GN=Lexm PE=2 SV=1	3	1	4	7	6	0	0.518519
WAP four-disulfide core domain protein 6A OS=Mus musculus OX=10090 GN=Wfdc6a PE=2 SV=1	1	1	1	1	1	0	0.373901
NADH dehydrogenase [ubiquinone] 1 beta subcomplex subunit 3 OS=Mus musculus OX=10090 GN=Ndufb3 PE=1 SV=1	1	2	1	1	1	1	0.373901
Heterogeneous nuclear ribonucleoprotein M OS=Mus musculus OX=10090 GN=Hnrnpm PE=1 SV=3	3	8	5	0	1	28	0.665018
Reticulocalbin-2 OS=Mus musculus OX=10090 GN=Rcn2 PE=1 SV=1	1	3	2	1	2	7	0.530412
Intraflagellar transport protein 22 homolog OS=Mus musculus OX=10090 GN=Ift22 PE=1 SV=1	1	2	3	1	1	6	0.724659
Intraflagellar transport protein 172 homolog OS=Mus musculus OX=10090 GN=Ift172 PE=1 SV=1	2	2	0	0	0	11	0.565203
Adenylosuccinate lyase OS=Mus musculus OX=10090 GN=Adsl PE=1 SV=2	1	1	0	0	0	10	0.470585
Transmembrane protein 89 OS=Mus musculus OX=10090 GN=Tmem89 PE=2 SV=2	2	2	1	1	2	0	0.373901
Serine protease 44 OS=Mus musculus OX=10090 GN=Prss44 PE=2 SV=1	2	2	2	2	2	0	0.373901
GDP-L-fucose synthase OS=Mus musculus OX=10090 GN=Tsta3 PE=1 SV=3	3	2	3	0	0	9	0.917386
Adenylyl cyclase-associated protein 1 OS=Mus musculus OX=10090 GN=Cap1 PE=1 SV=4	2	0	2	0	0	16	0.498093
Carboxypeptidase M OS=Mus musculus OX=10090 GN=Cpm PE=1 SV=2	3	5	4	2	2	0	0.0390205
Transmembrane protein PMIS2 OS=Mus musculus OX=10090 GN=Pmis2 PE=2 SV=2	1	1	1	1	1	0	0.373901
COP9 signalosome complex subunit 3 OS=Mus musculus OX=10090 GN=Cops3 PE=1 SV=3	2	3	1	2	2	5	0.435331
BolA-like protein 1 OS=Mus musculus OX=10090 GN=Bola1 PE=1 SV=1	3	0	2	0	0	1	0.2302
Cystatin-B OS=Mus musculus OX=10090 GN=Cstb PE=1 SV=1	2	1	1	0	1	2	0.64333
IQ and ubiquitin-like domain-containing protein OS=Mus musculus OX=10090 GN=Iqub PE=1 SV=2	2	1	1	1	3	0	1
Cilia- and flagella-associated protein 69 OS=Mus musculus OX=10090 GN=Cfap69 PE=1 SV=1	2	2	1	1	2	0	0.373901
Dolichol-phosphate mannosyltransferase subunit 1 OS=Mus musculus OX=10090 GN=Dpm1 PE=1 SV=1	1	2	1	0	0	1	0.101192
Proteasome activator complex subunit 1 OS=Mus musculus OX=10090 GN=Psme1 PE=1 SV=2	3	0	0	0	1	5	0.613011
Nuclear autoantigenic sperm protein OS=Mus musculus OX=10090 GN=Nasp PE=1 SV=2	3	2	0	0	0	27	0.462897
Glutaredoxin-related protein 5, mitochondrial OS=Mus musculus OX=10090 GN=Glrx5 PE=1 SV=2	2	2	2	2	1	2	0.373901
Glycerophosphodiester phosphodiesterase 1 OS=Mus musculus OX=10090 GN=Gde1 PE=1 SV=1	2	3	2	3	1	1	0.421648
Beta-defensin 30 OS=Mus musculus OX=10090 GN=Defb30 PE=3 SV=1	2	1	2	2	2	0	0.677869
Alanine--tRNA ligase, cytoplasmic OS=Mus musculus OX=10090 GN=Aars PE=1 SV=1	2	5	2	0	1	15	0.661563
Nicotinamide phosphoribosyltransferase OS=Mus musculus OX=10090 GN=Nampt PE=1 SV=1	1	1	1	2	1	12	0.318289
Sperm-associated antigen 11 OS=Mus musculus OX=10090 GN=Spag11 PE=3 SV=2	1	1	1	0	0	0	#DIV/0!
40S ribosomal protein S17 OS=Mus musculus OX=10090 GN=Rps17 PE=1 SV=2	2	4	1	2	1	6	0.724659
Coiled-coil domain-containing protein 81 OS=Mus musculus OX=10090 GN=Ccdc81 PE=2 SV=1	1	6	5	15	13	0	0.34142
Acyl-protein thioesterase 1 OS=Mus musculus OX=10090 GN=Lypla1 PE=1 SV=1	3	1	1	3	2	3	0.250815
Cation channel sperm-associated protein 1 OS=Mus musculus OX=10090 GN=Catsper1 PE=1 SV=1	1	1	1	3	4	0	0.32946
H-2 class I histocompatibility antigen, D-B alpha chain OS=Mus musculus OX=10090 GN=H2-D1 PE=1 SV=2	2	0	0	0	0	0	0.373901
CCA tRNA nucleotidyltransferase 1, mitochondrial OS=Mus musculus OX=10090 GN=Trnt1 PE=1 SV=1	2	2	3	3	3	8	0.241746
Acyl-CoA-binding protein OS=Mus musculus OX=10090 GN=Dbi PE=1 SV=2	1	1	1	1	1	1	#DIV/0!
Regulator of microtubule dynamics protein 2 OS=Mus musculus OX=10090 GN=Rmdn2 PE=1 SV=1	2	0	1	3	2	1	0.287864
Bifunctional epoxide hydrolase 2 OS=Mus musculus OX=10090 GN=Ephx2 PE=1 SV=2	2	0	1	0	0	0	0.158302
Pyrroline-5-carboxylate reductase 1, mitochondrial OS=Mus musculus OX=10090 GN=Pycr1 PE=1 SV=1	1	0	1	0	1	0	0.518519
ATP synthase subunit ATP5MPL, mitochondrial OS=Mus musculus OX=10090 GN=Atp5mpl PE=1 SV=1	1	1	1	1	1	1	#DIV/0!
Coatomer subunit delta OS=Mus musculus OX=10090 GN=Arcn1 PE=1 SV=2	2	2	1	0	1	7	0.674518
[Pyruvate dehydrogenase (acetyl-transferring)] kinase isozyme 3, mitochondrial OS=Mus musculus OX=10090 GN=Pdk3 PE=1 SV=1	3	2	2	1	2	3	0.64333
Y-box-binding protein 2 OS=Mus musculus OX=10090 GN=Ybx2 PE=1 SV=1	2	3	1	0	0	12	0.64664
Isobutyryl-CoA dehydrogenase, mitochondrial OS=Mus musculus OX=10090 GN=Acad8 PE=1 SV=2	2	1	1	1	1	1	0.373901
Phosphatidate cytidylyltransferase 2 OS=Mus musculus OX=10090 GN=Cds2 PE=1 SV=1	1	1	1	0	2	1	1
40S ribosomal protein S27-like OS=Mus musculus OX=10090 GN=Rps27l PE=1 SV=3	2	2	1	0	1	2	0.373901
DnaJ homolog subfamily C member 11 OS=Mus musculus OX=10090 GN=Dnajc11 PE=1 SV=2	1	4	1	2	3	1	1
Short/branched chain specific acyl-CoA dehydrogenase, mitochondrial OS=Mus musculus OX=10090 GN=Acadsb PE=1 SV=1	2	1	4	0	3	2	0.621308
60S ribosomal protein L28 OS=Mus musculus OX=10090 GN=Rpl28 PE=1 SV=2	2	1	0	0	0	3	1
Alpha-1-antitrypsin 1-1 OS=Mus musculus OX=10090 GN=Serpina1a PE=1 SV=4	1	0	0	0	0	3	0.561438
Ethylmalonyl-CoA decarboxylase OS=Mus musculus OX=10090 GN=Echdc1 PE=1 SV=2	2	2	2	2	2	0	0.373901
Iron-sulfur cluster assembly 2 homolog, mitochondrial OS=Mus musculus OX=10090 GN=Isca2 PE=1 SV=2	2	2	2	1	2	1	0.116117
Spermatogenesis-associated protein 24 OS=Mus musculus OX=10090 GN=Spata24 PE=1 SV=1	2	2	2	2	0	2	0.373901
S-phase kinase-associated protein 1 OS=Mus musculus OX=10090 GN=Skp1 PE=1 SV=3	1	1	1	1	1	3	0.373901
Neurolysin, mitochondrial OS=Mus musculus OX=10090 GN=Nln PE=1 SV=1	2	3	3	1	1	7	0.87739
C-terminal-binding protein 2 OS=Mus musculus OX=10090 GN=Ctbp2 PE=1 SV=2	2	1	0	3	3	1	0.205106
FAD synthase OS=Mus musculus OX=10090 GN=Flad1 PE=1 SV=1	2	2	2	2	2	0	0.373901
Alpha-N-acetylgalactosaminidase OS=Mus musculus OX=10090 GN=Naga PE=1 SV=2	2	1	2	3	3	1	0.421648
DCN1-like protein 1 OS=Mus musculus OX=10090 GN=Dcun1d1 PE=2 SV=1	1	1	1	1	1	1	#DIV/0!
Thioredoxin reductase 2, mitochondrial OS=Mus musculus OX=10090 GN=Txnrd2 PE=1 SV=4	2	3	1	3	2	0	0.767644
Enoyl-CoA delta isomerase 2, mitochondrial OS=Mus musculus OX=10090 GN=Eci2 PE=1 SV=2	1	1	2	1	1	3	0.677869
Apolipoprotein E OS=Mus musculus OX=10090 GN=Apoe PE=1 SV=2	2	0	1	1	3	0	0.767644
Gastric triacylglycerol lipase OS=Mus musculus OX=10090 GN=Lipf PE=2 SV=1	2	0	0	4	3	0	0.291974
Tripartite motif-containing protein 42 OS=Mus musculus OX=10090 GN=Trim42 PE=2 SV=2	2	1	1	1	2	0	0.64333
Prostaglandin E synthase 3 OS=Mus musculus OX=10090 GN=Ptges3 PE=1 SV=1	1	3	1	2	2	7	0.327635
Ubiquitin carboxyl-terminal hydrolase MINDY-3 OS=Mus musculus OX=10090 GN=MINDY3 PE=1 SV=2	2	1	1	1	1	3	0.677869
Cysteine--tRNA ligase, cytoplasmic OS=Mus musculus OX=10090 GN=Cars PE=1 SV=2	2	3	1	0	0	9	0.759835
Ran-specific GTPase-activating protein OS=Mus musculus OX=10090 GN=Ranbp1 PE=1 SV=2	2	2	2	1	0	4	0.795255
UPF0722 protein C11orf88 homolog OS=Mus musculus OX=10090 PE=2 SV=1	1	1	1	1	1	1	#DIV/0!
Lymphocyte antigen 6K OS=Mus musculus OX=10090 GN=Ly6k PE=1 SV=1	2	2	2	2	2	4	0.373901
Eukaryotic translation initiation factor 3 subunit A OS=Mus musculus OX=10090 GN=Eif3a PE=1 SV=5	2	4	1	0	1	22	0.501455
Filamin-A OS=Mus musculus OX=10090 GN=Flna PE=1 SV=5	2	0	3	0	0	1	0.2302
TAR DNA-binding protein 43 OS=Mus musculus OX=10090 GN=Tardbp PE=1 SV=1	2	2	2	0	2	7	0.656045
RISC-loading complex subunit TARBP2 OS=Mus musculus OX=10090 GN=Tarbp2 PE=1 SV=2	1	2	2	1	0	5	0.841596
Ras-related C3 botulinum toxin substrate 3 OS=Mus musculus OX=10090 GN=Rac3 PE=1 SV=1	2	2	0	0	0	2	0.518519
Dynein regulatory complex subunit 3 OS=Mus musculus OX=10090 GN=Drc3 PE=1 SV=1	2	5	3	3	4	0	0.53908
Cell division control protein 42 homolog OS=Mus musculus OX=10090 GN=Cdc42 PE=1 SV=2	2	4	4	0	4	6	1
60S ribosomal protein L11 OS=Mus musculus OX=10090 GN=Rpl11 PE=1 SV=4	2	2	1	2	2	3	0.2302
Importin-4 OS=Mus musculus OX=10090 GN=Ipo4 PE=1 SV=1	2	2	3	0	0	13	0.669291
Proteasome activator complex subunit 4 OS=Mus musculus OX=10090 GN=Psme4 PE=1 SV=1	2	2	1	1	0	14	0.501899
V-type proton ATPase subunit H OS=Mus musculus OX=10090 GN=Atp6v1h PE=1 SV=1	2	3	3	4	2	6	0.32946
Calcium-binding protein 39-like OS=Mus musculus OX=10090 GN=Cab39l PE=1 SV=3	1	1	1	1	1	8	0.373901
RNA transcription, translation and transport factor protein OS=Mus musculus OX=10090 GN=RTRAF PE=1 SV=1	2	3	4	0	1	9	0.914204
Acylphosphatase-2 OS=Mus musculus OX=10090 GN=Acyp2 PE=1 SV=2	2	1	1	2	2	1	0.518519
Ras-related protein Rab-33B OS=Mus musculus OX=10090 GN=Rab33b PE=1 SV=1	1	1	0	1	0	0	0.518519
WD repeat-containing protein 1 OS=Mus musculus OX=10090 GN=Wdr1 PE=1 SV=3	2	1	0	0	0	10	0.528293
Small integral membrane protein 13 OS=Mus musculus OX=10090 GN=Smim13 PE=1 SV=1	1	0	1	1	1	0	1
UPF0686 protein C11orf1 homolog OS=Mus musculus OX=10090 PE=2 SV=1	2	2	1	2	2	0	0.677869
Ester hydrolase C11orf54 homolog OS=Mus musculus OX=10090 PE=1 SV=1	3	2	1	4	4	6	0.0390205
LanC-like protein 2 OS=Mus musculus OX=10090 GN=Lancl2 PE=1 SV=1	2	3	4	1	1	8	0.896408
Ferrochelatase, mitochondrial OS=Mus musculus OX=10090 GN=Fech PE=1 SV=2	3	2	2	0	1	2	0.116117
Lymphocyte antigen 6 complex locus protein G5c OS=Mus musculus OX=10090 GN=Ly6g5c PE=1 SV=1	1	1	1	0	0	0	#DIV/0!
Peroxisomal succinyl-coenzyme A thioesterase OS=Mus musculus OX=10090 GN=Acot4 PE=1 SV=1	2	0	0	0	0	0	0.373901
Lamin tail domain-containing protein 1 OS=Mus musculus OX=10090 GN=Lmntd1 PE=2 SV=1	2	2	2	3	3	0	1
DnaJ homolog subfamily B member 1 OS=Mus musculus OX=10090 GN=Dnajb1 PE=1 SV=3	2	3	3	1	1	9	0.72869
Isoform 2 of Neural cell adhesion molecule 1 OS=Mus musculus OX=10090 GN=Ncam1	2	0	2	0	0	0	0.116117
Ras-related protein Ral-A OS=Mus musculus OX=10090 GN=Rala PE=1 SV=1	2	4	3	4	3	0	0.64333
Protein EFR3 homolog A OS=Mus musculus OX=10090 GN=Efr3a PE=1 SV=1	2	3	3	3	3	0	0.561438
Aquaporin-7 OS=Mus musculus OX=10090 GN=Aqp7 PE=1 SV=1	1	1	1	1	1	1	#DIV/0!
Tetratricopeptide repeat protein 19, mitochondrial OS=Mus musculus OX=10090 GN=Ttc19 PE=1 SV=1	2	2	2	2	2	0	0.373901
Delta-aminolevulinic acid dehydratase OS=Mus musculus OX=10090 GN=Alad PE=1 SV=1	2	0	0	1	1	5	0.326164
ADP-ribose pyrophosphatase, mitochondrial OS=Mus musculus OX=10090 GN=Nudt9 PE=1 SV=1	2	0	2	1	0	5	0.709597
Acetyl-CoA carboxylase 1 OS=Mus musculus OX=10090 GN=Acaca PE=1 SV=1	2	1	2	0	1	5	0.841596
Amiloride-sensitive amine oxidase [copper-containing] OS=Mus musculus OX=10090 GN=Aoc1 PE=2 SV=1	1	0	0	0	0	0	0.373901
Stromal interaction molecule 1 OS=Mus musculus OX=10090 GN=Stim1 PE=1 SV=2	1	1	1	0	1	5	0.548424
Serine/threonine-protein phosphatase 6 regulatory subunit 3 OS=Mus musculus OX=10090 GN=Ppp6r3 PE=1 SV=1	2	2	1	3	1	8	0.33046
Small nuclear ribonucleoprotein Sm D3 OS=Mus musculus OX=10090 GN=Snrpd3 PE=1 SV=1	1	2	0	0	1	3	0.767644
Inositol 1,4,5-trisphosphate receptor type 2 OS=Mus musculus OX=10090 GN=Itpr2 PE=1 SV=4	2	1	1	0	1	0	0.101192
DnaJ homolog subfamily C member 3 OS=Mus musculus OX=10090 GN=Dnajc3 PE=1 SV=1	2	2	3	0	2	11	0.587914
Uncharacterized protein C17orf80 homolog OS=Mus musculus OX=10090 GN=D11Wsu47e PE=2 SV=3	1	1	2	2	2	8	0.258771
Cystatin-C OS=Mus musculus OX=10090 GN=Cst3 PE=1 SV=2	1	1	2	1	1	0	0.2302
Trafficking protein particle complex subunit 3 OS=Mus musculus OX=10090 GN=Trappc3 PE=1 SV=1	2	1	1	1	1	4	0.561438
Actin-related protein 2/3 complex subunit 4 OS=Mus musculus OX=10090 GN=Arpc4 PE=1 SV=3	1	1	1	0	1	1	0.373901
Spermatogenesis-associated protein 3 OS=Mus musculus OX=10090 GN=Spata3 PE=2 SV=2	2	2	2	2	2	2	#DIV/0!
Alcohol dehydrogenase 1 OS=Mus musculus OX=10090 GN=Adh1 PE=1 SV=2	1	1	1	1	1	0	0.373901
Eukaryotic translation initiation factor 5 OS=Mus musculus OX=10090 GN=Eif5 PE=1 SV=1	1	1	1	0	0	10	0.5225
Propionyl-CoA carboxylase alpha chain, mitochondrial OS=Mus musculus OX=10090 GN=Pcca PE=1 SV=2	1	0	1	0	0	8	0.498093
Flotillin-2 OS=Mus musculus OX=10090 GN=Flot2 PE=1 SV=2	1	1	1	0	1	1	0.373901
Plastin-3 OS=Mus musculus OX=10090 GN=Pls3 PE=1 SV=3	2	0	2	0	0	0	0.116117
BAG family molecular chaperone regulator 1 OS=Mus musculus OX=10090 GN=Bag1 PE=1 SV=3	3	2	1	6	4	4	0.0390205
Nascent polypeptide-associated complex subunit alpha, muscle-specific form OS=Mus musculus OX=10090 GN=Naca PE=1 SV=2	1	1	1	0	1	4	0.608653
Sideroflexin-1 OS=Mus musculus OX=10090 GN=Sfxn1 PE=1 SV=3	1	1	0	0	0	1	0.518519
Succinate dehydrogenase [ubiquinone] iron-sulfur subunit, mitochondrial OS=Mus musculus OX=10090 GN=Sdhb PE=1 SV=1	14	16	14	11	13	10	0.0393519
Transmembrane protein 126A OS=Mus musculus OX=10090 GN=Tmem126a PE=1 SV=1	3	3	1	0	1	0	0.0550406
Cation channel sperm-associated protein subunit delta OS=Mus musculus OX=10090 GN=Catsperd PE=1 SV=1	2	2	1	3	4	0	0.621308
Glutaredoxin-2, mitochondrial OS=Mus musculus OX=10090 GN=Glrx2 PE=1 SV=1	1	2	3	2	1	0	0.287864
Extracellular matrix protein 1 OS=Mus musculus OX=10090 GN=Ecm1 PE=1 SV=2	1	0	0	0	0	0	0.373901
Lysosome-associated membrane glycoprotein 1 OS=Mus musculus OX=10090 GN=Lamp1 PE=1 SV=2	1	1	2	1	1	2	1
Copper chaperone for superoxide dismutase OS=Mus musculus OX=10090 GN=Ccs PE=1 SV=1	1	1	1	0	0	3	1
Ankyrin repeat domain-containing protein 45 OS=Mus musculus OX=10090 GN=Ankrd45 PE=1 SV=1	1	1	1	3	3	0	0.373901
Iron-sulfur cluster assembly enzyme ISCU, mitochondrial OS=Mus musculus OX=10090 GN=Iscu PE=1 SV=1	1	0	1	0	0	2	1
Eppin OS=Mus musculus OX=10090 GN=Eppin PE=1 SV=1	2	2	2	0	0	0	#DIV/0!
Mitochondrial intermediate peptidase OS=Mus musculus OX=10090 GN=Mipep PE=1 SV=1	1	0	1	0	0	0	0.116117
Actin-related protein 2/3 complex subunit 2 OS=Mus musculus OX=10090 GN=Arpc2 PE=1 SV=3	2	2	1	0	2	4	0.795255
Mitochondrial import receptor subunit TOM40 homolog OS=Mus musculus OX=10090 GN=Tomm40 PE=1 SV=3	1	2	1	0	1	2	0.64333
Serine/threonine-protein phosphatase 2A 56 kDa regulatory subunit alpha isoform OS=Mus musculus OX=10090 GN=Ppp2r5a PE=1 SV=1	1	0	0	2	1	0	0.373901
Aldo-keto reductase family 1 member A1 OS=Mus musculus OX=10090 GN=Akr1a1 PE=1 SV=3	2	1	1	0	2	6	0.498867
2-iminobutanoate/2-iminopropanoate deaminase OS=Mus musculus OX=10090 GN=Rida PE=1 SV=3	1	1	1	0	1	0	0.116117
Vinexin OS=Mus musculus OX=10090 GN=Sorbs3 PE=1 SV=1	1	1	2	0	0	4	1
Late cornified envelope-like proline-rich protein 1 OS=Mus musculus OX=10090 GN=Lelp1 PE=2 SV=2	2	2	2	3	3	1	0.64333
Tumor suppressor candidate 3 OS=Mus musculus OX=10090 GN=Tusc3 PE=1 SV=1	1	1	0	0	0	3	0.767644
Lysosomal alpha-mannosidase OS=Mus musculus OX=10090 GN=Man2b1 PE=1 SV=4	2	0	4	0	0	1	0.237796
Lysophospholipase-like protein 1 OS=Mus musculus OX=10090 GN=Lyplal1 PE=1 SV=3	2	0	1	0	0	0	0.158302
V-type proton ATPase subunit d 1 OS=Mus musculus OX=10090 GN=Atp6v0d1 PE=1 SV=2	1	3	1	2	2	2	0.64333
Low molecular weight phosphotyrosine protein phosphatase OS=Mus musculus OX=10090 GN=Acp1 PE=1 SV=3	1	1	1	1	1	5	0.373901
Centrosome and spindle pole associated protein 1 OS=Mus musculus OX=10090 GN=Cspp1 PE=1 SV=2	1	2	2	2	3	0	1
Threonine aspartase 1 OS=Mus musculus OX=10090 GN=Tasp1 PE=2 SV=1	1	3	3	1	1	1	0.116117
Spermatogenesis-associated protein 32 OS=Mus musculus OX=10090 GN=Spata32 PE=1 SV=1	2	3	5	9	10	0	0.414702
PRA1 family protein 3 OS=Mus musculus OX=10090 GN=Arl6ip5 PE=1 SV=2	2	2	2	1	2	0	0.158302
Mitochondrial fission process protein 1 OS=Mus musculus OX=10090 GN=Mtfp1 PE=1 SV=1	1	1	1	1	1	1	#DIV/0!
COP9 signalosome complex subunit 8 OS=Mus musculus OX=10090 GN=Cops8 PE=1 SV=1	1	1	1	1	1	2	0.373901
40S ribosomal protein S8 OS=Mus musculus OX=10090 GN=Rps8 PE=1 SV=2	1	2	2	1	1	5	0.652994
Beta-defensin 9 OS=Mus musculus OX=10090 GN=Defb9 PE=2 SV=1	1	1	1	1	1	0	0.373901
Profilin-1 OS=Mus musculus OX=10090 GN=Pfn1 PE=1 SV=2	2	3	2	1	1	7	0.758802
Growth hormone-inducible transmembrane protein OS=Mus musculus OX=10090 GN=Ghitm PE=1 SV=1	2	2	3	3	3	1	1
UPF0728 protein C10orf53 homolog OS=Mus musculus OX=10090 PE=3 SV=1	1	1	1	2	2	0	0.64333
DnaJ homolog subfamily C member 10 OS=Mus musculus OX=10090 GN=Dnajc10 PE=1 SV=2	2	4	1	0	1	5	0.859308
Isoform 2 of Protein TBATA OS=Mus musculus OX=10090 GN=Tbata	2	2	3	6	6	0	0.457253
Nuclear receptor-binding protein OS=Mus musculus OX=10090 GN=Nrbp1 PE=1 SV=1	1	1	1	0	0	3	1
Tctex1 domain-containing protein 2 OS=Mus musculus OX=10090 GN=Tctex1d2 PE=1 SV=1	1	1	1	2	1	1	0.373901
Trimeric intracellular cation channel type B OS=Mus musculus OX=10090 GN=Tmem38b PE=1 SV=1	1	0	1	0	1	0	0.518519
Guanine nucleotide-binding protein G(I)/G(S)/G(O) subunit gamma-5 OS=Mus musculus OX=10090 GN=Gng5 PE=1 SV=2	2	2	0	0	0	2	0.518519
Cytochrome c oxidase assembly factor 3 homolog, mitochondrial OS=Mus musculus OX=10090 GN=Coa3 PE=1 SV=1	1	1	1	0	0	1	0.116117
Uncharacterized protein C5orf49 homolog OS=Mus musculus OX=10090 PE=1 SV=1	2	2	2	3	2	0	0.724659
60S ribosomal protein L29 OS=Mus musculus OX=10090 GN=Rpl29 PE=1 SV=2	1	2	1	0	0	2	0.421648
Long-chain fatty acid transport protein 4 OS=Mus musculus OX=10090 GN=Slc27a4 PE=1 SV=1	2	2	0	0	1	1	0.421648
Transmembrane protein 65 OS=Mus musculus OX=10090 GN=Tmem65 PE=1 SV=1	1	1	1	1	1	0	0.373901
Heterogeneous nuclear ribonucleoprotein Q OS=Mus musculus OX=10090 GN=Syncrip PE=1 SV=2	1	1	0	0	0	10	0.470585
COP9 signalosome complex subunit 1 OS=Mus musculus OX=10090 GN=Gps1 PE=1 SV=1	2	1	1	1	1	10	0.426893
Heterogeneous nuclear ribonucleoprotein D-like OS=Mus musculus OX=10090 GN=Hnrnpdl PE=1 SV=1	1	2	2	0	0	5	1
Iron-sulfur protein NUBPL OS=Mus musculus OX=10090 GN=Nubpl PE=1 SV=2	2	1	3	0	2	0	0.205106
F-actin-capping protein subunit alpha-1 OS=Mus musculus OX=10090 GN=Capza1 PE=1 SV=4	1	1	1	0	1	7	0.488251
Nodal modulator 1 OS=Mus musculus OX=10090 GN=Nomo1 PE=1 SV=1	2	3	1	0	2	2	0.491767
Protein phosphatase 1 regulatory subunit 36 OS=Mus musculus OX=10090 GN=Ppp1r36 PE=3 SV=1	1	0	1	1	1	0	1
Macrophage migration inhibitory factor OS=Mus musculus OX=10090 GN=Mif PE=1 SV=2	1	1	1	1	1	1	#DIV/0!
Thymidylate kinase OS=Mus musculus OX=10090 GN=Dtymk PE=1 SV=2	2	3	2	2	1	6	0.691761
Beta-adrenergic receptor kinase 2 OS=Mus musculus OX=10090 GN=Adrbk2 PE=1 SV=2	2	2	1	1	2	0	0.373901
ATP synthase membrane subunit DAPIT, mitochondrial OS=Mus musculus OX=10090 GN=Atp5md PE=1 SV=1	1	1	1	1	2	1	0.373901
Testis-specific serine/threonine-protein kinase 6 OS=Mus musculus OX=10090 GN=Tssk6 PE=1 SV=1	2	2	2	5	3	1	0.435331
Programmed cell death 6-interacting protein OS=Mus musculus OX=10090 GN=Pdcd6ip PE=1 SV=3	1	1	0	0	0	16	0.431794
Ubiquitin-conjugating enzyme E2 K OS=Mus musculus OX=10090 GN=Ube2k PE=1 SV=3	1	0	0	0	0	6	0.457253
mRNA export factor OS=Mus musculus OX=10090 GN=Rae1 PE=1 SV=1	1	1	1	2	2	5	0.116117
Poly(rC)-binding protein 2 OS=Mus musculus OX=10090 GN=Pcbp2 PE=1 SV=1	2	3	1	0	0	7	0.896408
Spermatogenesis-associated protein 7 homolog OS=Mus musculus OX=10090 GN=Spata7 PE=1 SV=1	2	2	1	2	2	0	0.677869
Fibronectin type 3 and ankyrin repeat domains 1 protein OS=Mus musculus OX=10090 GN=Fank1 PE=1 SV=1	1	0	2	1	1	2	0.64333
Cytoplasmic dynein 1 heavy chain 1 OS=Mus musculus OX=10090 GN=Dync1h1 PE=1 SV=2	2	8	4	0	3	101	0.417617
Actin-related protein 2/3 complex subunit 5-like protein OS=Mus musculus OX=10090 GN=Arpc5l PE=1 SV=1	1	1	1	0	1	1	0.373901
Anoctamin-10 OS=Mus musculus OX=10090 GN=Ano10 PE=1 SV=1	2	0	0	0	1	4	0.507158
60S ribosomal protein L5 OS=Mus musculus OX=10090 GN=Rpl5 PE=1 SV=3	2	2	1	3	1	5	0.32946
Peptidyl-prolyl cis-trans isomerase FKBP2 OS=Mus musculus OX=10090 GN=Fkbp2 PE=1 SV=1	1	1	1	0	1	3	0.724659
Selenoprotein F OS=Mus musculus OX=10090 GN=Selenof PE=1 SV=3	1	1	1	1	1	2	0.373901
Protein PROCA1 OS=Mus musculus OX=10090 GN=Proca1 PE=3 SV=1	1	1	1	1	1	0	0.373901
EF-hand domain-containing protein D2 OS=Mus musculus OX=10090 GN=Efhd2 PE=1 SV=1	1	2	1	0	0	8	0.645821
Lysophospholipase D GDPD1 OS=Mus musculus OX=10090 GN=Gdpd1 PE=1 SV=1	1	1	2	0	1	2	0.64333
WAP four-disulfide core domain protein 8 OS=Mus musculus OX=10090 GN=Wfdc8 PE=2 SV=1	2	1	1	2	2	0	1
Mannose-P-dolichol utilization defect 1 protein OS=Mus musculus OX=10090 GN=Mpdu1 PE=1 SV=1	2	2	1	1	2	1	0.518519
V-type proton ATPase subunit G 1 OS=Mus musculus OX=10090 GN=Atp6v1g1 PE=1 SV=3	1	1	1	1	1	1	#DIV/0!
Keratin, type I cytoskeletal 42 OS=Mus musculus OX=10090 GN=Krt42 PE=1 SV=1	4	4	4	0	3	0	0.039942
Polypeptide N-acetylgalactosaminyltransferase 3 OS=Mus musculus OX=10090 GN=Galnt3 PE=1 SV=3	1	1	0	0	0	3	0.767644
Cilia- and flagella-associated protein 36 OS=Mus musculus OX=10090 GN=Cfap36 PE=1 SV=1	1	1	1	0	0	10	0.5225
Small ubiquitin-related modifier 3 OS=Mus musculus OX=10090 GN=Sumo3 PE=1 SV=1	1	1	1	1	1	0	0.373901
WD repeat-containing protein 93 OS=Mus musculus OX=10090 GN=Wdr93 PE=2 SV=1	1	2	1	2	2	0	1
60S ribosomal protein L30 OS=Mus musculus OX=10090 GN=Rpl30 PE=1 SV=2	2	1	3	0	1	3	0.561438
Lysophosphatidylcholine acyltransferase 2B OS=Mus musculus OX=10090 GN=Lpcat2b PE=2 SV=1	2	1	1	1	1	0	0.2302
Vesicle transport protein GOT1B OS=Mus musculus OX=10090 GN=Golt1b PE=1 SV=1	1	1	1	1	1	1	#DIV/0!
ATP synthase subunit epsilon, mitochondrial OS=Mus musculus OX=10090 GN=Atp5f1e PE=1 SV=2	2	3	2	3	2	1	0.64333
Receptor expression-enhancing protein 5 OS=Mus musculus OX=10090 GN=Reep5 PE=1 SV=1	1	1	0	0	0	0	0.116117
Enhancer of rudimentary homolog OS=Mus musculus OX=10090 GN=Erh PE=1 SV=1	1	1	0	0	0	2	1
V-type proton ATPase subunit F OS=Mus musculus OX=10090 GN=Atp6v1f PE=1 SV=2	1	1	1	1	1	3	0.373901
Glypican-4 OS=Mus musculus OX=10090 GN=Gpc4 PE=1 SV=2	1	2	0	0	0	4	0.829799
Golgi reassembly-stacking protein 2 OS=Mus musculus OX=10090 GN=Gorasp2 PE=1 SV=3	1	1	1	0	0	3	1
Protein S100-A10 OS=Mus musculus OX=10090 GN=S100a10 PE=1 SV=2	1	1	0	0	1	2	0.64333
Methylmalonyl-CoA epimerase, mitochondrial OS=Mus musculus OX=10090 GN=Mcee PE=1 SV=1	1	0	1	0	1	1	1
ATPase inhibitor, mitochondrial OS=Mus musculus OX=10090 GN=ATP5IF1 PE=1 SV=2	2	2	2	3	2	2	0.373901
Mitochondrial import inner membrane translocase subunit Tim17-B OS=Mus musculus OX=10090 GN=Timm17b PE=1 SV=1	1	1	1	0	0	1	0.116117
Adenine phosphoribosyltransferase OS=Mus musculus OX=10090 GN=Aprt PE=1 SV=2	1	0	1	1	1	1	0.373901
SH3 domain-binding glutamic acid-rich-like protein 3 OS=Mus musculus OX=10090 GN=Sh3bgrl3 PE=1 SV=1	1	0	0	0	1	1	0.518519
Regulator of chromosome condensation OS=Mus musculus OX=10090 GN=Rcc1 PE=1 SV=1	1	0	1	0	0	4	0.652994
Protein LYRIC OS=Mus musculus OX=10090 GN=Mtdh PE=1 SV=1	1	1	1	1	1	4	0.373901
3-ketoacyl-CoA thiolase, mitochondrial OS=Mus musculus OX=10090 GN=Acaa2 PE=1 SV=3	1	0	1	0	1	10	0.401207
Eukaryotic translation initiation factor 2 subunit 3, X-linked OS=Mus musculus OX=10090 GN=Eif2s3x PE=1 SV=2	1	0	0	0	0	0	0.373901
KH domain-containing, RNA-binding, signal transduction-associated protein 1 OS=Mus musculus OX=10090 GN=Khdrbs1 PE=1 SV=2	2	0	2	0	0	5	0.86172
Sodium/calcium exchanger 2 OS=Mus musculus OX=10090 GN=Slc8a2 PE=1 SV=1	1	3	2	2	2	0	0.491767
Stomatin-like protein 2, mitochondrial OS=Mus musculus OX=10090 GN=Stoml2 PE=1 SV=1	1	2	2	0	2	1	0.373901
Very long-chain acyl-CoA synthetase OS=Mus musculus OX=10090 GN=Slc27a2 PE=1 SV=2	1	2	0	0	1	0	0.373901
Protein misato homolog 1 OS=Mus musculus OX=10090 GN=Msto1 PE=1 SV=1	1	1	1	1	4	9	0.19118
Protein dpy-30 homolog OS=Mus musculus OX=10090 GN=Dpy30 PE=1 SV=1	1	1	1	1	1	1	#DIV/0!
NADH-cytochrome b5 reductase 1 OS=Mus musculus OX=10090 GN=Cyb5r1 PE=1 SV=1	1	1	1	2	1	1	0.373901
Isovaleryl-CoA dehydrogenase, mitochondrial OS=Mus musculus OX=10090 GN=Ivd PE=1 SV=1	2	0	0	0	0	4	0.677869
NEDD8-activating enzyme E1 catalytic subunit OS=Mus musculus OX=10090 GN=Uba3 PE=1 SV=2	1	1	0	1	1	8	0.321132
NADH dehydrogenase [ubiquinone] 1 subunit C2 OS=Mus musculus OX=10090 GN=Ndufc2 PE=1 SV=1	1	2	2	2	2	0	0.677869
Nucleoprotein TPR OS=Mus musculus OX=10090 GN=Tpr PE=1 SV=1	1	0	0	0	1	16	0.361831
Serpin B6 OS=Mus musculus OX=10090 GN=Serpinb6 PE=1 SV=1	1	1	1	1	1	10	0.373901
Transmembrane protein 177 OS=Mus musculus OX=10090 GN=Tmem177 PE=1 SV=1	1	1	1	1	1	0	0.373901
Spermatogenesis-associated protein 6 OS=Mus musculus OX=10090 GN=Spata6 PE=1 SV=2	1	2	2	2	4	6	0.12417
Septin-9 OS=Mus musculus OX=10090 GN=Septin9 PE=1 SV=1	1	1	1	0	0	5	0.709597
Obg-like ATPase 1 OS=Mus musculus OX=10090 GN=Ola1 PE=1 SV=1	1	2	1	0	0	9	0.610239
Arrestin domain-containing protein 5 OS=Mus musculus OX=10090 GN=Arrdc5 PE=2 SV=1	1	1	0	2	1	1	0.2302
39S ribosomal protein L49, mitochondrial OS=Mus musculus OX=10090 GN=Mrpl49 PE=1 SV=1	1	0	0	0	1	2	0.373901
Dehydrogenase/reductase SDR family member 7 OS=Mus musculus OX=10090 GN=Dhrs7 PE=1 SV=2	1	1	0	0	1	3	0.518519
MORN repeat-containing protein 5 OS=Mus musculus OX=10090 GN=Morn5 PE=2 SV=1	1	1	1	2	3	0	0.491767
Protein transport protein Sec61 subunit beta OS=Mus musculus OX=10090 GN=Sec61b PE=1 SV=3	1	1	1	1	1	2	0.373901
Glutaredoxin-like protein C5orf63 homolog OS=Mus musculus OX=10090 PE=1 SV=1	1	1	1	0	1	0	0.116117
SEC23-interacting protein OS=Mus musculus OX=10090 GN=Sec23ip PE=1 SV=2	2	2	0	0	0	8	0.652994
26S proteasome regulatory subunit 4 OS=Mus musculus OX=10090 GN=Psmc1 PE=1 SV=1	11	8	10	12	16	14	0.0406421
Solute carrier family 25 member 35 OS=Mus musculus OX=10090 GN=Slc25a35 PE=1 SV=2	1	1	1	0	0	0	#DIV/0!
Transcriptional activator protein Pur-alpha OS=Mus musculus OX=10090 GN=Pura PE=1 SV=1	1	1	1	0	0	3	1
Histone H1.0 OS=Mus musculus OX=10090 GN=H1f0 PE=2 SV=4	2	1	3	0	1	3	0.561438
Flotillin-1 OS=Mus musculus OX=10090 GN=Flot1 PE=1 SV=1	1	0	0	0	1	0	1
Inactive ribonuclease-like protein 9 OS=Mus musculus OX=10090 GN=Rnase9 PE=2 SV=1	1	0	2	0	0	0	0.158302
Eukaryotic translation initiation factor 3 subunit E OS=Mus musculus OX=10090 GN=Eif3e PE=1 SV=1	1	2	2	0	0	9	0.681517
Bax inhibitor 1 OS=Mus musculus OX=10090 GN=Tmbim6 PE=1 SV=1	1	1	1	0	2	0	0.64333
Calcineurin B homologous protein 1 OS=Mus musculus OX=10090 GN=Chp1 PE=1 SV=2	1	1	1	0	1	0	0.116117
Lactoylglutathione lyase OS=Mus musculus OX=10090 GN=Glo1 PE=1 SV=3	1	1	1	1	3	4	0.131778
Signal peptidase complex catalytic subunit SEC11A OS=Mus musculus OX=10090 GN=Sec11a PE=1 SV=1	1	1	1	1	2	3	0.158302
Alpha-2-macroglobulin receptor-associated protein OS=Mus musculus OX=10090 GN=Lrpap1 PE=1 SV=1	2	2	1	0	2	7	0.561438
NADH dehydrogenase [ubiquinone] 1 alpha subcomplex subunit 1 OS=Mus musculus OX=10090 GN=Ndufa1 PE=1 SV=1	1	0	1	1	1	0	1
Protein phosphatase methylesterase 1 OS=Mus musculus OX=10090 GN=Ppme1 PE=1 SV=5	1	1	2	2	1	3	0.373901
Calreticulin-3 OS=Mus musculus OX=10090 GN=Calr3 PE=1 SV=2	1	0	0	0	0	9	0.426893
Eukaryotic translation elongation factor 1 epsilon-1 OS=Mus musculus OX=10090 GN=Eef1e1 PE=1 SV=1	1	3	2	1	0	4	0.814902
Testis-expressed protein 52 OS=Mus musculus OX=10090 GN=Tex52 PE=2 SV=1	1	1	0	1	1	0	1
Vacuolar protein sorting-associated protein 4B OS=Mus musculus OX=10090 GN=Vps4b PE=1 SV=2	2	2	0	0	0	6	0.767644
Serine/threonine-protein kinase STK11 OS=Mus musculus OX=10090 GN=Stk11 PE=1 SV=1	2	0	1	1	1	4	0.435331
Translocation protein SEC63 homolog OS=Mus musculus OX=10090 GN=Sec63 PE=1 SV=4	1	1	1	0	1	4	0.608653
Monocarboxylate transporter 1 OS=Mus musculus OX=10090 GN=Slc16a1 PE=1 SV=1	1	2	0	0	0	2	0.724659
Mitochondrial thiamine pyrophosphate carrier OS=Mus musculus OX=10090 GN=Slc25a19 PE=1 SV=1	1	1	1	1	1	0	0.373901
Dynein heavy chain 2, axonemal OS=Mus musculus OX=10090 GN=Dnah2 PE=1 SV=1	12	11	10	4	8	8	0.0406421
NADH dehydrogenase [ubiquinone] 1 beta subcomplex subunit 11, mitochondrial OS=Mus musculus OX=10090 GN=Ndufb11 PE=1 SV=2	1	1	1	1	1	1	#DIV/0!
Serine/threonine-protein phosphatase 6 regulatory ankyrin repeat subunit A OS=Mus musculus OX=10090 GN=Ankrd28 PE=1 SV=1	1	2	1	0	0	3	0.767644
Calcium-binding mitochondrial carrier protein SCaMC-2 OS=Mus musculus OX=10090 GN=Slc25a25 PE=1 SV=1	1	0	0	0	0	0	0.373901
Actin-related protein 2/3 complex subunit 5 OS=Mus musculus OX=10090 GN=Arpc5 PE=1 SV=3	1	1	1	0	1	2	1
Pro-cathepsin H OS=Mus musculus OX=10090 GN=Ctsh PE=1 SV=2	1	1	1	0	1	1	0.373901
Phosphatidylserine lipase ABHD16A OS=Mus musculus OX=10090 GN=Abhd16a PE=1 SV=3	1	2	1	0	0	1	0.101192
Leucine-rich repeat and IQ domain-containing protein 4 OS=Mus musculus OX=10090 GN=Lrriq4 PE=2 SV=1	1	1	1	2	1	0	1
Metal transporter CNNM4 OS=Mus musculus OX=10090 GN=Cnnm4 PE=1 SV=2	1	0	1	2	0	0	1
LIM domain and actin-binding protein 1 OS=Mus musculus OX=10090 GN=Lima1 PE=1 SV=3	1	1	0	0	0	0	0.116117
Annexin A4 OS=Mus musculus OX=10090 GN=Anxa4 PE=1 SV=4	1	4	1	0	2	2	0.608653
Hydroxymethylglutaryl-CoA lyase, mitochondrial OS=Mus musculus OX=10090 GN=Hmgcl PE=1 SV=2	1	1	1	0	1	2	1
Oligosaccharyltransferase complex subunit OSTC OS=Mus musculus OX=10090 GN=Ostc PE=1 SV=1	1	1	0	0	1	1	1
Dihydropyrimidinase-related protein 3 OS=Mus musculus OX=10090 GN=Dpysl3 PE=1 SV=1	2	4	2	0	0	13	0.723163
Synaptic vesicle membrane protein VAT-1 homolog OS=Mus musculus OX=10090 GN=Vat1 PE=1 SV=3	2	4	1	0	3	2	0.621308
Surfeit locus protein 1 OS=Mus musculus OX=10090 GN=Surf1 PE=1 SV=3	1	1	1	0	0	0	#DIV/0!
Annexin A1 OS=Mus musculus OX=10090 GN=Anxa1 PE=1 SV=2	1	3	1	0	1	0	0.148148
Synaptobrevin homolog YKT6 OS=Mus musculus OX=10090 GN=Ykt6 PE=1 SV=1	1	1	0	2	1	7	0.2302
Centromere protein V OS=Mus musculus OX=10090 GN=Cenpv PE=1 SV=2	2	3	4	2	2	5	1
Ran-binding protein 3 OS=Mus musculus OX=10090 GN=Ranbp3 PE=1 SV=2	2	0	0	0	1	4	0.507158
Leucine-rich repeat-containing protein 51 OS=Mus musculus OX=10090 GN=Lrrc51 PE=2 SV=1	1	2	3	2	3	0	0.767644
Mth938 domain-containing protein OS=Mus musculus OX=10090 GN=Aamdc PE=1 SV=1	1	1	0	1	0	6	0.426686
Carnitine O-palmitoyltransferase 2, mitochondrial OS=Mus musculus OX=10090 GN=Cpt2 PE=1 SV=2	13	13	8	15	18	19	0.0432441
Eukaryotic translation initiation factor 3 subunit L OS=Mus musculus OX=10090 GN=Eif3l PE=1 SV=1	2	4	2	1	1	11	0.649606
60S acidic ribosomal protein P1 OS=Mus musculus OX=10090 GN=Rplp1 PE=1 SV=1	1	1	1	0	0	1	0.116117
Peroxisomal carnitine O-octanoyltransferase OS=Mus musculus OX=10090 GN=Crot PE=1 SV=1	2	0	0	0	0	0	0.373901
Probable C-mannosyltransferase DPY19L1 OS=Mus musculus OX=10090 GN=Dpy19l1 PE=1 SV=1	1	1	2	2	1	1	1
Ubiquitin-associated protein 2-like OS=Mus musculus OX=10090 GN=Ubap2l PE=1 SV=1	1	1	1	1	1	7	0.373901
Reticulon-4 OS=Mus musculus OX=10090 GN=Rtn4 PE=1 SV=2	1	0	1	0	1	7	0.416866
Nucleolar and coiled-body phosphoprotein 1 OS=Mus musculus OX=10090 GN=Nolc1 PE=1 SV=1	1	0	1	0	0	3	0.767644
Short-chain specific acyl-CoA dehydrogenase, mitochondrial OS=Mus musculus OX=10090 GN=Acads PE=1 SV=2	2	0	0	0	0	2	1
Protein SEC13 homolog OS=Mus musculus OX=10090 GN=Sec13 PE=1 SV=3	1	2	1	0	0	2	0.421648
UDP-glucuronosyltransferase 1-2 OS=Mus musculus OX=10090 GN=Ugt1a2 PE=1 SV=1	1	0	0	0	0	0	0.373901
Isopentenyl-diphosphate Delta-isomerase 1 OS=Mus musculus OX=10090 GN=Idi1 PE=1 SV=1	1	2	2	2	2	6	0.291974
Renin receptor OS=Mus musculus OX=10090 GN=Atp6ap2 PE=1 SV=2	1	1	0	0	0	1	0.518519
Protein disulfide-isomerase TMX3 OS=Mus musculus OX=10090 GN=Tmx3 PE=1 SV=2	2	5	1	0	4	1	0.587914
tRNA-splicing ligase RtcB homolog OS=Mus musculus OX=10090 GN=Rtcb PE=1 SV=1	1	4	0	0	1	13	0.527988
Serine protease 52 OS=Mus musculus OX=10090 GN=Prss52 PE=2 SV=2	1	3	2	3	3	0	1
2-aminoethanethiol dioxygenase OS=Mus musculus OX=10090 GN=Ado PE=1 SV=2	1	2	1	2	1	2	0.518519
Transmembrane protein 210 OS=Mus musculus OX=10090 GN=Tmem210 PE=2 SV=1	1	1	1	1	1	0	0.373901
Neuroplastin OS=Mus musculus OX=10090 GN=Nptn PE=1 SV=3	1	3	1	1	1	3	1
Ribosyldihydronicotinamide dehydrogenase [quinone] OS=Mus musculus OX=10090 GN=Nqo2 PE=1 SV=3	1	0	0	1	2	1	0.101192
Ceramide synthase 2 OS=Mus musculus OX=10090 GN=Cers2 PE=1 SV=1	1	2	0	0	0	0	0.158302
1-acyl-sn-glycerol-3-phosphate acyltransferase beta OS=Mus musculus OX=10090 GN=Agpat2 PE=1 SV=1	1	0	1	1	1	0	1
Spectrin beta chain, non-erythrocytic 1 OS=Mus musculus OX=10090 GN=Sptbn1 PE=1 SV=2	2	1	0	0	1	23	0.405063
Uncharacterized protein C2orf81 homolog OS=Mus musculus OX=10090 PE=2 SV=3	1	0	1	3	3	0	0.274577
Charged multivesicular body protein 4b OS=Mus musculus OX=10090 GN=Chmp4b PE=1 SV=2	1	3	0	0	1	5	0.724659
DnaJ homolog subfamily C member 5 OS=Mus musculus OX=10090 GN=Dnajc5 PE=1 SV=1	1	3	1	0	1	2	0.491767
Methylthioribose-1-phosphate isomerase OS=Mus musculus OX=10090 GN=Mri1 PE=1 SV=1	2	0	0	0	0	0	0.373901
Transmembrane protein 33 OS=Mus musculus OX=10090 GN=Tmem33 PE=1 SV=1	1	2	1	0	1	3	1
Reticulon-3 OS=Mus musculus OX=10090 GN=Rtn3 PE=1 SV=2	1	1	1	1	1	1	#DIV/0!
ATP-binding cassette sub-family D member 3 OS=Mus musculus OX=10090 GN=Abcd3 PE=1 SV=2	1	1	1	0	1	1	0.373901
Cytochrome b OS=Mus musculus OX=10090 GN=Mt-Cyb PE=1 SV=1	1	1	2	1	1	1	0.373901
UPF0565 protein C2orf69 homolog OS=Mus musculus OX=10090 PE=2 SV=3	1	0	1	0	0	1	0.518519
Catenin beta-1 OS=Mus musculus OX=10090 GN=Ctnnb1 PE=1 SV=1	2	2	0	0	0	3	0.795255
E3 ubiquitin-protein ligase HUWE1 OS=Mus musculus OX=10090 GN=Huwe1 PE=1 SV=5	1	1	0	1	2	5	0.184074
Isoform 1 of Kinesin-like protein KIF2A OS=Mus musculus OX=10090 GN=Kif2a	1	1	0	0	0	12	0.452974
Cytochrome c1, heme protein, mitochondrial OS=Mus musculus OX=10090 GN=Cyc1 PE=1 SV=1	7	6	6	8	8	7	0.0474207
Probable inactive ribonuclease-like protein 13 OS=Mus musculus OX=10090 GN=Rnase13 PE=2 SV=1	1	2	2	1	0	0	0.0474207
CEP295 N-terminal-like protein OS=Mus musculus OX=10090 GN=Cep295nl PE=1 SV=1	1	0	1	0	0	0	0.116117
Putative transferase CAF17 homolog, mitochondrial OS=Mus musculus OX=10090 GN=Iba57 PE=1 SV=1	1	1	1	2	2	0	0.64333
60S ribosomal protein L31 OS=Mus musculus OX=10090 GN=Rpl31 PE=1 SV=1	1	1	1	2	1	4	0.205106
Acyl-CoA (8-3)-desaturase OS=Mus musculus OX=10090 GN=Fads1 PE=1 SV=1	2	3	0	0	0	0	0.131778
Ras-related protein Rab-17 OS=Mus musculus OX=10090 GN=Rab17 PE=1 SV=1	1	1	1	1	1	0	0.373901
Lanosterol synthase OS=Mus musculus OX=10090 GN=Lss PE=1 SV=2	1	4	0	0	3	0	0.691761
1-acyl-sn-glycerol-3-phosphate acyltransferase alpha OS=Mus musculus OX=10090 GN=Agpat1 PE=1 SV=1	1	1	1	1	2	1	0.373901
Cofilin-2 OS=Mus musculus OX=10090 GN=Cfl2 PE=1 SV=1	2	2	3	0	3	7	0.651959
Keratin, type I cuticular Ha6 OS=Mus musculus OX=10090 GN=Krt36 PE=1 SV=1	2	0	0	0	0	0	0.373901
Diphosphoinositol polyphosphate phosphohydrolase 1 OS=Mus musculus OX=10090 GN=Nudt3 PE=1 SV=1	1	1	0	2	0	2	0.421648
Hippocalcin-like protein 1 OS=Mus musculus OX=10090 GN=Hpcal1 PE=1 SV=2	1	1	1	0	1	3	0.724659
Scaffold attachment factor B1 OS=Mus musculus OX=10090 GN=Safb PE=1 SV=2	1	0	2	0	0	14	0.479088
Cytosolic non-specific dipeptidase OS=Mus musculus OX=10090 GN=Cndp2 PE=1 SV=1	1	0	0	0	0	6	0.457253
Cytochrome c oxidase subunit 7C, mitochondrial OS=Mus musculus OX=10090 GN=Cox7c PE=1 SV=1	1	2	2	2	2	1	1
Protein SGT1 homolog OS=Mus musculus OX=10090 GN=Sugt1 PE=1 SV=3	1	1	0	0	1	14	0.392147
Plasminogen receptor (KT) OS=Mus musculus OX=10090 GN=Plgrkt PE=1 SV=1	1	1	1	1	2	2	0.116117
Platelet-activating factor acetylhydrolase IB subunit gamma OS=Mus musculus OX=10090 GN=Pafah1b3 PE=1 SV=1	1	3	2	1	1	7	0.656045
StAR-related lipid transfer protein 6 OS=Mus musculus OX=10090 GN=Stard6 PE=2 SV=1	1	1	0	1	0	0	0.518519
Ribulose-phosphate 3-epimerase OS=Mus musculus OX=10090 GN=Rpe PE=1 SV=1	1	1	1	2	1	3	0.158302
40S ribosomal protein S21 OS=Mus musculus OX=10090 GN=Rps21 PE=1 SV=1	1	1	0	0	1	4	0.467605
60S ribosomal protein L35 OS=Mus musculus OX=10090 GN=Rpl35 PE=1 SV=1	1	0	2	0	0	4	0.829799
Septin-8 OS=Mus musculus OX=10090 GN=Septin8 PE=1 SV=4	1	1	1	0	0	0	#DIV/0!
MORN repeat-containing protein 2 OS=Mus musculus OX=10090 GN=Morn2 PE=1 SV=1	1	0	1	1	1	0	1
Histone deacetylase 6 OS=Mus musculus OX=10090 GN=Hdac6 PE=1 SV=3	1	0	0	0	1	6	0.348641
Multidrug and toxin extrusion protein 2 OS=Mus musculus OX=10090 GN=Slc47a2 PE=1 SV=1	1	0	0	0	0	0	0.373901
Spermatogenesis-associated protein 45 OS=Mus musculus OX=10090 GN=Spata45 PE=3 SV=2	1	1	1	2	2	0	0.64333
Polymerase delta-interacting protein 2 OS=Mus musculus OX=10090 GN=Poldip2 PE=1 SV=1	2	0	0	1	1	2	0.421648
3-phosphoinositide-dependent protein kinase 1 OS=Mus musculus OX=10090 GN=Pdpk1 PE=1 SV=2	1	3	1	2	4	7	0.170618
Phosphoglucomutase-1 OS=Mus musculus OX=10090 GN=Pgm1 PE=1 SV=4	1	0	0	2	2	11	0.196993
CDGSH iron-sulfur domain-containing protein 2 OS=Mus musculus OX=10090 GN=Cisd2 PE=1 SV=1	1	2	1	0	1	2	0.64333
Four and a half LIM domains protein 1 OS=Mus musculus OX=10090 GN=Fhl1 PE=1 SV=3	1	1	1	1	1	6	0.373901
Heterogeneous nuclear ribonucleoprotein L OS=Mus musculus OX=10090 GN=Hnrnpl PE=1 SV=2	1	4	4	0	0	17	0.667152
Carcinoembryonic antigen-related cell adhesion molecule 10 OS=Mus musculus OX=10090 GN=Ceacam10 PE=1 SV=1	2	2	3	1	2	0	0.116117
Mitochondrial inner membrane protease subunit 2 OS=Mus musculus OX=10090 GN=Immp2l PE=1 SV=1	1	1	1	1	1	0	0.373901
Potassium channel subfamily U member 1 OS=Mus musculus OX=10090 GN=Kcnu1 PE=1 SV=2	1	1	1	2	1	0	1
Translocon-associated protein subunit alpha OS=Mus musculus OX=10090 GN=Ssr1 PE=1 SV=1	1	2	2	0	2	2	0.677869
Spermatogenesis-associated protein 17 OS=Mus musculus OX=10090 GN=Spata17 PE=2 SV=1	1	1	1	1	1	0	0.373901
S-formylglutathione hydrolase OS=Mus musculus OX=10090 GN=Esd PE=1 SV=1	1	2	2	4	4	2	0.0890093
V-type proton ATPase subunit C 2 OS=Mus musculus OX=10090 GN=Atp6v1c2 PE=1 SV=1	1	0	0	0	0	0	0.373901
Protein SERAC1 OS=Mus musculus OX=10090 GN=Serac1 PE=2 SV=1	1	0	0	0	0	0	0.373901
Calpain-11 OS=Mus musculus OX=10090 GN=Capn11 PE=1 SV=1	1	0	0	1	0	4	0.345271
Transmembrane protein 247 OS=Mus musculus OX=10090 GN=Tmem247 PE=1 SV=2	1	2	1	0	0	4	1
FAD-linked sulfhydryl oxidase ALR OS=Mus musculus OX=10090 GN=Gfer PE=1 SV=2	1	0	1	0	1	1	1
G-protein coupled receptor family C group 5 member B OS=Mus musculus OX=10090 GN=Gprc5b PE=1 SV=1	1	1	1	2	1	0	1
Heterogeneous nuclear ribonucleoproteins C1/C2 OS=Mus musculus OX=10090 GN=Hnrnpc PE=1 SV=1	1	2	1	0	0	7	0.693197
Lamina-associated polypeptide 2, isoforms beta/delta/epsilon/gamma OS=Mus musculus OX=10090 GN=Tmpo PE=1 SV=4	1	0	0	0	0	8	0.43425
Peptidyl-tRNA hydrolase 2, mitochondrial OS=Mus musculus OX=10090 GN=Ptrh2 PE=1 SV=1	1	1	1	1	0	1	0.373901
Syntaxin-2 OS=Mus musculus OX=10090 GN=Stx2 PE=1 SV=1	1	1	1	1	1	2	0.373901
Vesicle-associated membrane protein 4 OS=Mus musculus OX=10090 GN=Vamp4 PE=1 SV=1	1	0	0	1	0	3	0.348641
Dynein light chain 4, axonemal OS=Mus musculus OX=10090 GN=Dnal4 PE=3 SV=2	1	1	1	1	1	1	#DIV/0!
Sodium- and chloride-dependent taurine transporter OS=Mus musculus OX=10090 GN=Slc6a6 PE=1 SV=2	1	0	0	1	0	0	1
Histone H1.5 OS=Mus musculus OX=10090 GN=Hist1h1b PE=1 SV=2	1	0	2	0	0	3	1
Lipoamide acyltransferase component of branched-chain alpha-keto acid dehydrogenase complex, mitochondrial OS=Mus musculus OX=10090 GN=Dbt PE=1 SV=2	1	0	2	0	0	3	1
RNA-binding protein FUS OS=Mus musculus OX=10090 GN=Fus PE=1 SV=1	1	1	0	0	0	6	0.546715
Mitochondrial chaperone BCS1 OS=Mus musculus OX=10090 GN=Bcs1l PE=1 SV=1	1	0	0	0	0	0	0.373901
Disintegrin and metalloproteinase domain-containing protein 26A OS=Mus musculus OX=10090 GN=Adam26a PE=2 SV=2	1	1	1	1	1	0	0.373901
Guanine nucleotide exchange factor MSS4 OS=Mus musculus OX=10090 GN=Rabif PE=1 SV=1	1	1	1	1	2	1	0.373901
Exportin-1 OS=Mus musculus OX=10090 GN=Xpo1 PE=1 SV=1	1	1	1	2	0	20	0.375677
Probable E3 ubiquitin-protein ligase TRIML1 OS=Mus musculus OX=10090 GN=Triml1 PE=1 SV=1	1	1	1	1	1	0	0.373901
Fragile X mental retardation syndrome-related protein 1 OS=Mus musculus OX=10090 GN=Fxr1 PE=1 SV=2	1	1	1	1	1	18	0.373901
Magnesium transporter protein 1 OS=Mus musculus OX=10090 GN=Magt1 PE=1 SV=1	1	1	0	0	0	0	0.116117
Nucleosome assembly protein 1-like 4 OS=Mus musculus OX=10090 GN=Nap1l4 PE=1 SV=1	1	1	1	0	0	7	0.598285
Dynamin-like 120 kDa protein, mitochondrial OS=Mus musculus OX=10090 GN=Opa1 PE=1 SV=1	1	1	0	0	1	7	0.416866
Nuclear pore complex protein Nup133 OS=Mus musculus OX=10090 GN=Nup133 PE=1 SV=2	1	1	1	0	0	4	0.814902
Platelet-activating factor acetylhydrolase IB subunit alpha OS=Mus musculus OX=10090 GN=Pafah1b1 PE=1 SV=2	1	0	0	0	0	6	0.457253
Ran-binding protein 9 OS=Mus musculus OX=10090 GN=Ranbp9 PE=1 SV=1	1	1	1	1	1	3	0.373901
NADH-ubiquinone oxidoreductase chain 5 OS=Mus musculus OX=10090 GN=Mtnd5 PE=1 SV=3	1	1	0	1	1	0	1
Fatty acid-binding protein 5 OS=Mus musculus OX=10090 GN=Fabp5 PE=1 SV=3	1	0	0	0	1	5	0.34649
Nuclear protein 2 OS=Mus musculus OX=10090 GN=Nupr2 PE=3 SV=1	1	2	2	2	0	1	0.373901
Endoplasmic reticulum aminopeptidase 1 OS=Mus musculus OX=10090 GN=Erap1 PE=1 SV=2	1	0	1	0	0	1	0.518519
N-alpha-acetyltransferase 25, NatB auxiliary subunit OS=Mus musculus OX=10090 GN=Naa25 PE=1 SV=1	1	0	0	0	0	6	0.457253
NADH dehydrogenase [ubiquinone] 1 alpha subcomplex assembly factor 3 OS=Mus musculus OX=10090 GN=Ndufaf3 PE=1 SV=1	1	1	1	0	0	0	#DIV/0!
G0/G1 switch protein 2 OS=Mus musculus OX=10090 GN=G0s2 PE=1 SV=1	1	1	1	1	1	0	0.373901
Gamma-aminobutyric acid receptor-associated protein-like 2 OS=Mus musculus OX=10090 GN=Gabarapl2 PE=1 SV=1	1	1	1	1	1	3	0.373901
Transmembrane 9 superfamily member 3 OS=Mus musculus OX=10090 GN=Tm9sf3 PE=1 SV=1	1	3	2	0	1	4	0.814902
Testican-1 OS=Mus musculus OX=10090 GN=Spock1 PE=2 SV=2	1	1	1	0	0	0	#DIV/0!
Carbonic anhydrase 5B, mitochondrial OS=Mus musculus OX=10090 GN=Ca5b PE=1 SV=2	1	0	1	0	0	2	1
Phosphatidylinositol 3-kinase catalytic subunit type 3 OS=Mus musculus OX=10090 GN=Pik3c3 PE=1 SV=1	1	1	1	0	1	1	0.373901
Phosphoserine phosphatase OS=Mus musculus OX=10090 GN=Psph PE=1 SV=1	1	0	1	1	1	2	0.2302
Uncharacterized protein CFAP97D1 OS=Mus musculus OX=10090 GN=Cfap97d1 PE=2 SV=1	1	1	1	2	1	0	1
Archaemetzincin-2 OS=Mus musculus OX=10090 GN=Amz2 PE=2 SV=1	1	0	0	0	0	0	0.373901
Aminopeptidase B OS=Mus musculus OX=10090 GN=Rnpep PE=1 SV=2	1	0	0	0	0	7	0.443939
40S ribosomal protein S6 OS=Mus musculus OX=10090 GN=Rps6 PE=1 SV=1	1	2	1	1	1	2	1
LRP2-binding protein OS=Mus musculus OX=10090 GN=Lrp2bp PE=2 SV=1	1	1	1	0	2	0	0.64333
Uncharacterized protein C16orf96 homolog OS=Mus musculus OX=10090 PE=2 SV=1	1	1	0	1	1	0	1
TLC domain-containing protein 4 OS=Mus musculus OX=10090 GN=Tlcd4 PE=2 SV=1	1	1	0	1	1	1	0.373901
Deoxyribose-phosphate aldolase OS=Mus musculus OX=10090 GN=Dera PE=1 SV=1	1	0	0	0	0	1	1
Intraflagellar transport protein 74 homolog OS=Mus musculus OX=10090 GN=Ift74 PE=1 SV=2	1	2	1	0	0	9	0.610239
Peroxisomal bifunctional enzyme OS=Mus musculus OX=10090 GN=Ehhadh PE=1 SV=4	1	0	1	0	1	0	0.518519
Methylcrotonoyl-CoA carboxylase beta chain, mitochondrial OS=Mus musculus OX=10090 GN=Mccc2 PE=1 SV=1	1	1	1	0	1	2	1
Nuclear pore complex protein Nup98-Nup96 OS=Mus musculus OX=10090 GN=Nup98 PE=1 SV=2	1	0	0	0	0	4	0.507158
60S ribosomal protein L24 OS=Mus musculus OX=10090 GN=Rpl24 PE=1 SV=2	1	1	1	1	1	4	0.373901
Cystatin-8 OS=Mus musculus OX=10090 GN=Cst8 PE=1 SV=2	1	0	0	1	0	3	0.348641
TIP41-like protein OS=Mus musculus OX=10090 GN=Tiprl PE=1 SV=1	1	0	0	1	1	4	0.189004
Nuclear transcription factor Y subunit beta OS=Mus musculus OX=10090 GN=Nfyb PE=1 SV=1	1	0	1	1	0	0	0.518519
Sphingosine-1-phosphate phosphatase 1 OS=Mus musculus OX=10090 GN=Sgpp1 PE=1 SV=1	1	1	2	0	2	1	0.64333
Amine oxidase [flavin-containing] B OS=Mus musculus OX=10090 GN=Maob PE=1 SV=4	1	1	0	1	0	0	0.518519
Probable leucine--tRNA ligase, mitochondrial OS=Mus musculus OX=10090 GN=Lars2 PE=1 SV=1	1	1	1	0	0	0	#DIV/0!
40S ribosomal protein S5 OS=Mus musculus OX=10090 GN=Rps5 PE=1 SV=3	1	2	1	0	0	5	0.85408
Histone H1t OS=Mus musculus OX=10090 GN=Hist1h1t PE=1 SV=4	1	2	1	0	0	6	0.758802
Nucleoporin Nup43 OS=Mus musculus OX=10090 GN=Nup43 PE=1 SV=2	1	0	2	0	1	2	1
Transmembrane protein 53 OS=Mus musculus OX=10090 GN=Tmem53 PE=2 SV=1	1	0	1	2	0	0	1
GTPase NRas OS=Mus musculus OX=10090 GN=Nras PE=1 SV=1	1	1	0	0	2	2	0.421648
FAS-associated factor 1 OS=Mus musculus OX=10090 GN=Faf1 PE=1 SV=2	1	0	0	2	1	4	0.101192
Pituitary tumor-transforming gene 1 protein-interacting protein OS=Mus musculus OX=10090 GN=Pttg1ip PE=1 SV=1	1	1	0	1	0	2	0.64333
NADH dehydrogenase [ubiquinone] 1 beta subcomplex subunit 1 OS=Mus musculus OX=10090 GN=Ndufb1 PE=1 SV=1	1	1	2	1	1	0	0.2302
60S ribosomal protein L34 OS=Mus musculus OX=10090 GN=Rpl34 PE=1 SV=2	1	1	1	0	1	4	0.608653
Polypyrimidine tract-binding protein 2 OS=Mus musculus OX=10090 GN=Ptbp2 PE=1 SV=2	1	1	1	0	0	13	0.484661
MICOS complex subunit Mic10 OS=Mus musculus OX=10090 GN=Micos10 PE=1 SV=1	1	1	1	1	1	0	0.373901
Erythrocyte band 7 integral membrane protein OS=Mus musculus OX=10090 GN=Stom PE=1 SV=3	1	0	1	0	1	0	0.518519
Uncharacterized protein C1orf185 homolog OS=Mus musculus OX=10090 PE=2 SV=1	1	1	1	0	1	0	0.116117
Quinone oxidoreductase OS=Mus musculus OX=10090 GN=Cryz PE=1 SV=1	1	1	0	1	0	5	0.441823
Uncharacterized protein C2orf73 homolog OS=Mus musculus OX=10090 PE=2 SV=1	1	1	0	2	2	1	0.101192
Beta-defensin 19 OS=Mus musculus OX=10090 GN=Defb19 PE=1 SV=1	1	0	0	0	0	0	0.373901
Fibrinogen C domain-containing protein 1 OS=Mus musculus OX=10090 GN=Fibcd1 PE=2 SV=1	1	1	1	1	1	0	0.373901
Golgi to ER traffic protein 4 homolog OS=Mus musculus OX=10090 GN=Get4 PE=1 SV=2	1	1	0	1	1	1	0.373901
Glycine cleavage system H protein, mitochondrial OS=Mus musculus OX=10090 GN=Gcsh PE=1 SV=2	1	1	1	1	1	1	#DIV/0!
LRP chaperone MESD OS=Mus musculus OX=10090 GN=Mesd PE=1 SV=1	1	0	0	0	0	8	0.43425
Conserved oligomeric Golgi complex subunit 2 OS=Mus musculus OX=10090 GN=Cog2 PE=1 SV=2	1	1	0	0	0	9	0.482651
Chromosome transmission fidelity protein 18 homolog OS=Mus musculus OX=10090 GN=Chtf18 PE=1 SV=2	1	1	0	1	1	0	1
Coiled-coil domain-containing protein 189 OS=Mus musculus OX=10090 GN=Ccdc189 PE=1 SV=2	1	1	1	0	1	0	0.116117
Sphingomyelin phosphodiesterase 4 OS=Mus musculus OX=10090 GN=Smpd4 PE=1 SV=2	1	0	0	0	2	2	0.250815
DNA damage-regulated autophagy modulator protein 1 OS=Mus musculus OX=10090 GN=Dram1 PE=2 SV=2	1	0	0	0	0	0	0.373901
ARL14 effector protein-like OS=Mus musculus OX=10090 GN=Arl14epl PE=2 SV=1	1	1	1	1	0	0	0.116117
Group 10 secretory phospholipase A2 OS=Mus musculus OX=10090 GN=Pla2g10 PE=1 SV=1	1	1	1	2	1	0	1
Gamma-crystallin B OS=Mus musculus OX=10090 GN=Crygb PE=2 SV=4	1	1	1	0	1	0	0.116117
Cyclin-C OS=Mus musculus OX=10090 GN=Ccnc PE=2 SV=4	1	1	0	0	0	0	0.116117
Copper transport protein ATOX1 OS=Mus musculus OX=10090 GN=Atox1 PE=1 SV=1	1	1	1	1	1	3	0.373901
Binder of sperm protein homolog 1 OS=Mus musculus OX=10090 GN=Bsph1 PE=2 SV=1	1	1	0	0	0	0	0.116117
Clathrin light chain A OS=Mus musculus OX=10090 GN=Clta PE=1 SV=2	1	3	0	2	3	3	0.2302
Testis-expressed protein 26 OS=Mus musculus OX=10090 GN=Tex26 PE=2 SV=1	1	0	1	1	1	0	1
Basal body-orientation factor 1 OS=Mus musculus OX=10090 GN=Bbof1 PE=2 SV=2	1	0	1	2	3	0	0.348641
Oxidation resistance protein 1 OS=Mus musculus OX=10090 GN=Oxr1 PE=1 SV=3	1	0	0	2	0	3	0.2302
Copine-3 OS=Mus musculus OX=10090 GN=Cpne3 PE=1 SV=2	1	1	1	0	1	1	0.373901
E3 ubiquitin-protein ligase RNF123 OS=Mus musculus OX=10090 GN=Rnf123 PE=1 SV=1	1	1	0	0	0	0	0.116117
Mitochondrial import receptor subunit TOM20 homolog OS=Mus musculus OX=10090 GN=Tomm20 PE=1 SV=1	1	1	1	1	1	1	#DIV/0!
Protein ABHD14B OS=Mus musculus OX=10090 GN=Abhd14b PE=1 SV=1	1	1	1	0	1	0	0.116117
Transcription factor BTF3 homolog 4 OS=Mus musculus OX=10090 GN=Btf3l4 PE=1 SV=1	1	1	0	0	0	4	0.652994
Eukaryotic peptide chain release factor GTP-binding subunit ERF3A OS=Mus musculus OX=10090 GN=Gspt1 PE=1 SV=2	1	1	0	0	0	8	0.498093
Cilia- and flagella-associated protein 65 OS=Mus musculus OX=10090 GN=Cfap65 PE=1 SV=1	1	1	1	0	1	0	0.116117
Nicalin OS=Mus musculus OX=10090 GN=Ncln PE=1 SV=2	1	1	0	0	1	2	0.64333
Beta-hexosaminidase subunit beta OS=Mus musculus OX=10090 GN=Hexb PE=1 SV=2	1	0	0	0	0	0	0.373901
Ubiquitin thioesterase OTUB1 OS=Mus musculus OX=10090 GN=Otub1 PE=1 SV=2	1	0	0	0	1	7	0.350815
Mitochondrial import inner membrane translocase subunit TIM14 OS=Mus musculus OX=10090 GN=Dnajc19 PE=1 SV=3	1	0	0	1	1	0	0.518519
Glutathione S-transferase theta-2 OS=Mus musculus OX=10090 GN=Gstt2 PE=1 SV=4	1	0	0	1	2	2	0.0474207
Napsin-A OS=Mus musculus OX=10090 GN=Napsa PE=1 SV=1	1	1	0	0	0	0	0.116117
GTP:AMP phosphotransferase AK3, mitochondrial OS=Mus musculus OX=10090 GN=Ak3 PE=1 SV=3	1	1	3	0	0	2	0.348641
Serine/arginine-rich splicing factor 3 OS=Mus musculus OX=10090 GN=Srsf3 PE=1 SV=1	1	2	1	0	0	8	0.645821
Intraflagellar transport protein 20 homolog OS=Mus musculus OX=10090 GN=Ift20 PE=1 SV=1	1	2	0	0	0	3	1
Dynactin subunit 2 OS=Mus musculus OX=10090 GN=Dctn2 PE=1 SV=3	1	0	1	0	0	9	0.482651
Low-density lipoprotein receptor-related protein 2 OS=Mus musculus OX=10090 GN=Lrp2 PE=1 SV=1	1	10	2	0	0	0	0.202775
Protein SET OS=Mus musculus OX=10090 GN=Set PE=1 SV=1	1	0	0	0	1	0	1
Monoacylglycerol lipase ABHD6 OS=Mus musculus OX=10090 GN=Abhd6 PE=1 SV=1	1	3	1	0	2	1	0.491767
ATP-dependent DNA helicase Q4 OS=Mus musculus OX=10090 GN=Recql4 PE=2 SV=2	1	1	1	1	1	0	0.373901
Serum amyloid A-3 protein OS=Mus musculus OX=10090 GN=Saa3 PE=1 SV=1	1	0	0	0	0	0	0.373901
COP9 signalosome complex subunit 5 OS=Mus musculus OX=10090 GN=Cops5 PE=1 SV=3	1	2	1	0	1	7	0.579015
Y+L amino acid transporter 2 OS=Mus musculus OX=10090 GN=Slc7a6 PE=1 SV=1	1	0	0	1	1	0	0.518519
RNA-binding protein MEX3B OS=Mus musculus OX=10090 GN=Mex3b PE=2 SV=2	1	0	1	0	0	0	0.116117
Enolase 4 OS=Mus musculus OX=10090 GN=Eno4 PE=1 SV=2	1	2	2	1	1	0	0.101192
40S ribosomal protein S28 OS=Mus musculus OX=10090 GN=Rps28 PE=1 SV=1	1	1	1	1	1	2	0.373901
N-acetylglucosamine-6-sulfatase OS=Mus musculus OX=10090 GN=Gns PE=1 SV=1	1	0	0	0	0	3	0.561438
Leucine-rich repeat and coiled-coil domain-containing protein 1 OS=Mus musculus OX=10090 GN=Lrrcc1 PE=2 SV=2	1	1	1	1	1	0	0.373901
AP-1 complex subunit gamma-1 OS=Mus musculus OX=10090 GN=Ap1g1 PE=1 SV=3	1	0	0	1	2	7	0.186822
60S ribosomal protein L21 OS=Mus musculus OX=10090 GN=Rpl21 PE=1 SV=3	1	1	1	0	0	1	0.116117
Cilia- and flagella-associated protein 54 OS=Mus musculus OX=10090 GN=Cfap54 PE=2 SV=4	1	0	0	0	1	0	1
Unconventional myosin-IXb OS=Mus musculus OX=10090 GN=Myo9b PE=1 SV=2	1	0	1	0	1	0	0.518519
Mitochondrial import inner membrane translocase subunit Tim9 OS=Mus musculus OX=10090 GN=Timm9 PE=1 SV=1	1	1	2	1	1	2	1
ADP-ribosylation factor-like protein 6-interacting protein 1 OS=Mus musculus OX=10090 GN=Arl6ip1 PE=1 SV=1	1	1	1	0	0	2	0.64333
Malignant fibrous histiocytoma-amplified sequence 1 homolog OS=Mus musculus OX=10090 GN=Mfhas1 PE=1 SV=2	1	0	1	0	1	0	0.518519
Caspase recruitment domain-containing protein 10 OS=Mus musculus OX=10090 GN=Card10 PE=1 SV=1	1	0	0	0	0	1	1
RNA-binding protein 8A OS=Mus musculus OX=10090 GN=Rbm8a PE=1 SV=4	1	0	0	0	0	4	0.507158
Vacuolar protein-sorting-associated protein 25 OS=Mus musculus OX=10090 GN=Vps25 PE=1 SV=1	1	0	0	1	1	1	0.116117
Manganese-transporting ATPase 13A1 OS=Mus musculus OX=10090 GN=Atp13a1 PE=1 SV=2	1	0	0	0	0	4	0.507158
60S ribosomal protein L18a OS=Mus musculus OX=10090 GN=Rpl18a PE=1 SV=1	1	1	1	0	0	2	0.64333
Beta-defensin 40 OS=Mus musculus OX=10090 GN=Defb40 PE=2 SV=1	1	1	1	0	0	0	#DIV/0!
Splicing factor U2AF 35 kDa subunit OS=Mus musculus OX=10090 GN=U2af1 PE=1 SV=4	1	1	1	0	2	4	0.435331
E3 ubiquitin-protein ligase UBR4 OS=Mus musculus OX=10090 GN=Ubr4 PE=1 SV=1	1	2	0	0	3	26	0.351864
Aminomethyltransferase, mitochondrial OS=Mus musculus OX=10090 GN=Amt PE=1 SV=1	1	0	0	0	0	0	0.373901
Endothelial lipase OS=Mus musculus OX=10090 GN=Lipg PE=2 SV=3	1	4	0	2	1	0	0.64333
Vitamin K epoxide reductase complex subunit 1-like protein 1 OS=Mus musculus OX=10090 GN=Vkorc1l1 PE=1 SV=1	1	2	0	1	1	1	1
Mitochondrial transcription rescue factor 1 OS=Mus musculus OX=10090 GN=Mtres1 PE=1 SV=1	1	1	1	2	1	0	1
Citramalyl-CoA lyase, mitochondrial OS=Mus musculus OX=10090 GN=Clybl PE=1 SV=2	1	0	1	0	1	0	0.518519
Uncharacterized protein C11orf71 homolog OS=Mus musculus OX=10090 GN=Gm5617 PE=4 SV=2	1	0	2	2	1	0	1
NADH dehydrogenase [ubiquinone] 1 beta subcomplex subunit 6 OS=Mus musculus OX=10090 GN=Ndufb6 PE=1 SV=3	1	1	1	0	0	2	0.64333
Mucolipin-2 OS=Mus musculus OX=10090 GN=Mcoln2 PE=1 SV=1	1	1	1	0	1	0	0.116117
Caspase-3 OS=Mus musculus OX=10090 GN=Casp3 PE=1 SV=1	1	0	0	0	1	0	1
Eukaryotic peptide chain release factor subunit 1 OS=Mus musculus OX=10090 GN=Etf1 PE=1 SV=4	1	1	0	0	0	7	0.518519
Endoplasmic reticulum lectin 1 OS=Mus musculus OX=10090 GN=Erlec1 PE=1 SV=1	1	2	0	0	0	4	0.829799
Tether containing UBX domain for GLUT4 OS=Mus musculus OX=10090 GN=Aspscr1 PE=1 SV=1	1	1	2	0	0	13	0.527988
TBC1 domain family member 8B OS=Mus musculus OX=10090 GN=Tbc1d8b PE=1 SV=1	1	0	0	1	1	1	0.116117
Beta-defensin 42 OS=Mus musculus OX=10090 GN=Defb42 PE=2 SV=1	1	2	1	2	1	0	0.64333
Protein RER1 OS=Mus musculus OX=10090 GN=Rer1 PE=1 SV=1	1	1	1	0	1	1	0.373901
Coiled-coil domain-containing protein 7 OS=Mus musculus OX=10090 GN=Ccdc7 PE=2 SV=1	1	1	1	0	1	0	0.116117
Putative aspartate aminotransferase, cytoplasmic 2 OS=Mus musculus OX=10090 GN=Got1l1 PE=2 SV=1	1	1	1	0	2	0	0.64333
Outer dense fiber protein 1 OS=Mus musculus OX=10090 GN=Odf1 PE=2 SV=1	1	3	4	2	2	4	1
ATPase family AAA domain-containing protein 3 OS=Mus musculus OX=10090 GN=Atad3 PE=1 SV=1	1	0	0	0	0	1	1
Succinate dehydrogenase [ubiquinone] cytochrome b small subunit, mitochondrial OS=Mus musculus OX=10090 GN=Sdhd PE=1 SV=2	1	1	1	1	1	0	0.373901
Selenocysteine lyase OS=Mus musculus OX=10090 GN=Scly PE=1 SV=1	1	0	0	0	0	2	0.677869
Annexin A3 OS=Mus musculus OX=10090 GN=Anxa3 PE=1 SV=4	1	1	1	0	2	1	1
Density-regulated protein OS=Mus musculus OX=10090 GN=Denr PE=1 SV=1	1	0	0	0	0	2	0.677869
O-phosphoseryl-tRNA(Sec) selenium transferase OS=Mus musculus OX=10090 GN=Sepsecs PE=1 SV=2	1	1	1	1	1	3	0.373901
Glomulin OS=Mus musculus OX=10090 GN=Glmn PE=1 SV=1	1	0	0	0	0	2	0.677869
Nestin OS=Mus musculus OX=10090 GN=Nes PE=1 SV=1	1	0	1	0	1	0	0.518519
Meprin A subunit alpha OS=Mus musculus OX=10090 GN=Mep1a PE=1 SV=4	1	0	0	0	0	0	0.373901
Sorting nexin-5 OS=Mus musculus OX=10090 GN=Snx5 PE=1 SV=1	1	1	0	0	0	3	0.767644
Myoferlin OS=Mus musculus OX=10090 GN=Myof PE=1 SV=2	1	4	0	0	0	0	0.237796
PRA1 family protein 2 OS=Mus musculus OX=10090 GN=Praf2 PE=1 SV=1	1	1	0	0	1	0	0.518519
AP-2 complex subunit alpha-1 OS=Mus musculus OX=10090 GN=Ap2a1 PE=1 SV=1	1	2	2	0	1	15	0.492007
Ubiquitin carboxyl-terminal hydrolase 15 OS=Mus musculus OX=10090 GN=Usp15 PE=1 SV=1	1	2	0	1	2	0	1
1-acylglycerol-3-phosphate O-acyltransferase ABHD5 OS=Mus musculus OX=10090 GN=Abhd5 PE=1 SV=1	1	1	0	0	0	3	0.767644
Heat shock factor-binding protein 1 OS=Mus musculus OX=10090 GN=Hsbp1 PE=1 SV=1	1	0	0	0	1	2	0.373901
Eukaryotic translation initiation factor 4E OS=Mus musculus OX=10090 GN=Eif4e PE=1 SV=1	1	1	1	0	0	5	0.709597
DNA damage-binding protein 1 OS=Mus musculus OX=10090 GN=Ddb1 PE=1 SV=2	1	3	1	3	5	20	0.229106
Leukocyte cell-derived chemotaxin-2 OS=Mus musculus OX=10090 GN=Lect2 PE=1 SV=1	1	0	0	0	1	0	1
Protein YIPF3 OS=Mus musculus OX=10090 GN=Yipf3 PE=1 SV=1	1	1	1	0	1	1	0.373901
RuvB-like 2 OS=Mus musculus OX=10090 GN=Ruvbl2 PE=1 SV=3	1	1	0	0	0	13	0.446357
40S ribosomal protein S11 OS=Mus musculus OX=10090 GN=Rps11 PE=1 SV=3	1	3	3	0	1	6	1
Forkhead box protein N3 OS=Mus musculus OX=10090 GN=Foxn3 PE=1 SV=1	1	1	1	1	1	1	#DIV/0!
Ectonucleotide pyrophosphatase/phosphodiesterase family member 5 OS=Mus musculus OX=10090 GN=Enpp5 PE=1 SV=3	1	0	1	0	0	0	0.116117
Metalloprotease TIKI2 OS=Mus musculus OX=10090 GN=Trabd2b PE=2 SV=1	1	0	0	0	0	0	0.373901
1-phosphatidylinositol 4,5-bisphosphate phosphodiesterase delta-4 OS=Mus musculus OX=10090 GN=Plcd4 PE=1 SV=2	1	1	1	6	6	0	0.208
28S ribosomal protein S31, mitochondrial OS=Mus musculus OX=10090 GN=Mrps31 PE=1 SV=1	1	0	0	0	0	0	0.373901
Retrotransposon-like protein 1 OS=Mus musculus OX=10090 GN=Rtl1 PE=2 SV=1	1	1	0	1	1	0	1
Trafficking kinesin-binding protein 1 OS=Mus musculus OX=10090 GN=Trak1 PE=1 SV=1	1	0	0	0	0	0	0.373901
Protein FAM78A OS=Mus musculus OX=10090 GN=Fam78a PE=1 SV=1	1	1	0	1	1	0	1
Dystonin OS=Mus musculus OX=10090 GN=Dst PE=1 SV=2	1	0	0	0	0	5	0.476621
Extended synaptotagmin-2 OS=Mus musculus OX=10090 GN=Esyt2 PE=1 SV=1	1	1	0	0	0	0	0.116117
Deleted in lung and esophageal cancer protein 1 homolog OS=Mus musculus OX=10090 GN=Dlec1 PE=2 SV=1	1	1	0	1	1	0	1
Ras-related protein Rab-6B OS=Mus musculus OX=10090 GN=Rab6b PE=1 SV=1	1	0	1	0	2	0	1
CAAX prenyl protease 1 homolog OS=Mus musculus OX=10090 GN=Zmpste24 PE=1 SV=2	1	4	1	1	2	1	0.561438
Serine/arginine-rich splicing factor 7 OS=Mus musculus OX=10090 GN=Srsf7 PE=1 SV=1	1	3	3	1	2	8	0.590899
Carnitine O-palmitoyltransferase 1, liver isoform OS=Mus musculus OX=10090 GN=Cpt1a PE=1 SV=4	1	2	0	0	1	1	0.64333
Glutathione hydrolase 7 OS=Mus musculus OX=10090 GN=Ggt7 PE=1 SV=2	1	2	2	1	1	0	0.101192
Tudor domain-containing protein 7 OS=Mus musculus OX=10090 GN=Tdrd7 PE=1 SV=1	1	1	1	0	0	12	0.494959
Catenin delta-1 OS=Mus musculus OX=10090 GN=Ctnnd1 PE=1 SV=2	1	1	1	0	1	4	0.608653
Serine/threonine-protein phosphatase 6 regulatory subunit 1 OS=Mus musculus OX=10090 GN=Ppp6r1 PE=1 SV=1	1	0	0	0	0	4	0.507158
Hemicentin-1 OS=Mus musculus OX=10090 GN=Hmcn1 PE=1 SV=1	1	0	0	0	0	0	0.373901
Myosin phosphatase Rho-interacting protein OS=Mus musculus OX=10090 GN=Mprip PE=1 SV=2	1	0	1	0	0	17	0.428154
NF-kappa-B essential modulator OS=Mus musculus OX=10090 GN=Ikbkg PE=1 SV=2	1	0	1	0	0	0	0.116117
Procollagen-lysine,2-oxoglutarate 5-dioxygenase 1 OS=Mus musculus OX=10090 GN=Plod1 PE=1 SV=1	1	1	0	1	1	0	1
Kinesin-like protein KIF27 OS=Mus musculus OX=10090 GN=Kif27 PE=1 SV=1	1	0	0	0	0	9	0.426893
Beta-defensin 43 OS=Mus musculus OX=10090 GN=Defb43 PE=3 SV=1	1	1	1	1	0	0	0.116117
Beta-glucuronidase OS=Mus musculus OX=10090 GN=Gusb PE=1 SV=2	1	0	0	0	0	0	0.373901
Reticulon-1 OS=Mus musculus OX=10090 GN=Rtn1 PE=1 SV=1	1	2	0	0	0	4	0.829799
Serine protease 27 OS=Mus musculus OX=10090 GN=Prss27 PE=2 SV=1	1	1	1	0	1	0	0.116117
E3 ubiquitin-protein ligase ARIH1 OS=Mus musculus OX=10090 GN=Arih1 PE=1 SV=3	1	1	0	0	0	3	0.767644
Phosphatidylinositol 3-kinase regulatory subunit gamma OS=Mus musculus OX=10090 GN=Pik3r3 PE=1 SV=1	1	0	1	0	1	0	0.518519
NADH dehydrogenase [ubiquinone] 1 beta subcomplex subunit 2, mitochondrial OS=Mus musculus OX=10090 GN=Ndufb2 PE=1 SV=1	1	1	1	2	1	1	0.373901
ATP-binding cassette sub-family A member 3 OS=Mus musculus OX=10090 GN=Abca3 PE=1 SV=3	1	1	0	1	1	0	1
Ketohexokinase OS=Mus musculus OX=10090 GN=Khk PE=1 SV=1	1	0	0	0	0	0	0.373901
Long-chain-fatty-acid--CoA ligase 4 OS=Mus musculus OX=10090 GN=Acsl4 PE=1 SV=2	1	3	1	0	2	0	0.348641
Rab GTPase-binding effector protein 2 OS=Mus musculus OX=10090 GN=Rabep2 PE=1 SV=3	1	1	1	1	0	2	1
Lecithin retinol acyltransferase OS=Mus musculus OX=10090 GN=Lrat PE=1 SV=1	1	0	1	1	0	0	0.518519
TBC1 domain family member 21 OS=Mus musculus OX=10090 GN=Tbc1d21 PE=1 SV=1	1	2	2	0	0	4	0.820294
Serine protease inhibitor Kazal-type 11 OS=Mus musculus OX=10090 GN=Spink11 PE=2 SV=2	1	1	1	0	0	0	#DIV/0!
Zinc finger SWIM domain-containing protein 4 OS=Mus musculus OX=10090 GN=Zswim4 PE=2 SV=2	1	0	0	0	0	0	0.373901
Tetratricopeptide repeat protein 23-like OS=Mus musculus OX=10090 GN=Ttc23l PE=2 SV=1	1	0	0	0	1	1	0.518519
Cingulin OS=Mus musculus OX=10090 GN=Cgn PE=1 SV=1	1	0	0	0	0	5	0.476621
LYR motif-containing protein 9 OS=Mus musculus OX=10090 GN=Lyrm9 PE=3 SV=1	1	0	0	1	1	1	0.116117
Peptidyl-glycine alpha-amidating monooxygenase OS=Mus musculus OX=10090 GN=Pam PE=1 SV=2	1	0	0	0	0	0	0.373901
Centlein OS=Mus musculus OX=10090 GN=Cntln PE=1 SV=1	1	0	0	0	0	0	0.373901
4-hydroxyphenylpyruvate dioxygenase-like protein OS=Mus musculus OX=10090 GN=Hpdl PE=2 SV=1	1	0	0	0	0	0	0.373901
PAS domain-containing serine/threonine-protein kinase OS=Mus musculus OX=10090 GN=Pask PE=1 SV=3	1	2	0	0	0	17	0.458628
Protein jagunal homolog 1 OS=Mus musculus OX=10090 GN=Jagn1 PE=1 SV=2	1	0	0	0	0	1	1
Septin-14 OS=Mus musculus OX=10090 GN=Sept14 PE=1 SV=3	1	0	0	0	0	2	0.677869
Zinc finger protein 574 OS=Mus musculus OX=10090 GN=Znf574 PE=1 SV=1	1	0	0	0	0	0	0.373901
General transcription factor IIH subunit 4 OS=Mus musculus OX=10090 GN=Gtf2h4 PE=1 SV=1	1	1	0	1	1	2	0.2302
GPI-anchor transamidase OS=Mus musculus OX=10090 GN=Pigk PE=1 SV=2	1	2	2	0	0	1	0.0474207
Protein S100-A11 OS=Mus musculus OX=10090 GN=S100a11 PE=1 SV=1	1	1	1	1	1	0	0.373901
Aldehyde dehydrogenase family 16 member A1 OS=Mus musculus OX=10090 GN=Aldh16a1 PE=1 SV=2	1	2	0	1	0	3	0.767644
E3 ubiquitin-protein ligase RNF213 OS=Mus musculus OX=10090 GN=Rnf213 PE=1 SV=2	1	0	1	0	0	0	0.116117
Tyrosyl-DNA phosphodiesterase 1 OS=Mus musculus OX=10090 GN=Tdp1 PE=1 SV=2	1	0	1	1	1	0	1
Protein NipSnap homolog 2 OS=Mus musculus OX=10090 GN=Nipsnap2 PE=1 SV=1	1	1	0	0	0	0	0.116117
Pterin-4-alpha-carbinolamine dehydratase 2 OS=Mus musculus OX=10090 GN=Pcbd2 PE=1 SV=2	1	1	2	1	1	1	0.373901
Outer dense fiber protein 3B OS=Mus musculus OX=10090 GN=Odf3b PE=2 SV=1	1	1	0	5	2	0	0.326164
Ryanodine receptor 3 OS=Mus musculus OX=10090 GN=Ryr3 PE=1 SV=1	1	0	0	0	0	0	0.373901
Phosphatidate phosphatase LPIN3 OS=Mus musculus OX=10090 GN=Lpin3 PE=1 SV=1	1	0	0	1	0	0	1
Serine--tRNA ligase, cytoplasmic OS=Mus musculus OX=10090 GN=Sars PE=1 SV=3	1	0	0	0	0	8	0.43425
60S ribosomal protein L36 OS=Mus musculus OX=10090 GN=Rpl36 PE=1 SV=2	1	0	0	0	0	1	1
Metabotropic glutamate receptor 1 OS=Mus musculus OX=10090 GN=Grm1 PE=1 SV=2	1	0	0	0	0	0	0.373901
Lon protease homolog 2, peroxisomal OS=Mus musculus OX=10090 GN=Lonp2 PE=1 SV=1	1	0	0	0	1	1	0.518519
Protein MAL2 OS=Mus musculus OX=10090 GN=Mal2 PE=1 SV=1	1	1	1	0	1	0	0.116117
Ran GTPase-activating protein 1 OS=Mus musculus OX=10090 GN=Rangap1 PE=1 SV=2	1	3	0	0	0	13	0.534737
Myosin-3 OS=Mus musculus OX=10090 GN=Myh3 PE=2 SV=2	1	1	0	1	0	0	0.518519
Josephin-1 OS=Mus musculus OX=10090 GN=Josd1 PE=1 SV=1	1	0	0	0	0	0	0.373901
DDB1- and CUL4-associated factor 7 OS=Mus musculus OX=10090 GN=Dcaf7 PE=1 SV=1	1	1	0	0	1	4	0.467605
E3 ubiquitin-protein ligase HECW1 OS=Mus musculus OX=10090 GN=Hecw1 PE=1 SV=3	1	0	0	1	1	0	0.518519
Mitochondrial import receptor subunit TOM70 OS=Mus musculus OX=10090 GN=Tomm70 PE=1 SV=2	1	1	0	0	0	9	0.482651
Polypeptide N-acetylgalactosaminyltransferase 5 OS=Mus musculus OX=10090 GN=Galnt5 PE=2 SV=2	1	0	0	0	0	0	0.373901
Extended synaptotagmin-1 OS=Mus musculus OX=10090 GN=Esyt1 PE=1 SV=2	1	0	1	0	2	0	1
ATP-dependent translocase ABCB1 OS=Mus musculus OX=10090 GN=Abcb1a PE=1 SV=3	1	0	0	1	0	0	1
ADP-ribosylation factor 6 OS=Mus musculus OX=10090 GN=Arf6 PE=1 SV=2	1	3	2	2	1	1	0.373901
Probable threonine protease PRSS50 OS=Mus musculus OX=10090 GN=Prss50 PE=1 SV=1	1	3	0	3	1	0	1
Calcyclin-binding protein OS=Mus musculus OX=10090 GN=Cacybp PE=1 SV=1	1	0	0	0	0	5	0.476621
Lamin tail domain-containing protein 2 OS=Mus musculus OX=10090 GN=Lmntd2 PE=2 SV=1	1	2	2	7	7	0	0.272039
Phosphatidylinositol 4,5-bisphosphate 3-kinase catalytic subunit alpha isoform OS=Mus musculus OX=10090 GN=Pik3ca PE=1 SV=2	1	0	0	0	0	1	1
Tetratricopeptide repeat protein 34 OS=Mus musculus OX=10090 GN=Ttc34 PE=2 SV=2	1	0	1	1	1	1	0.373901
Coatomer subunit zeta-1 OS=Mus musculus OX=10090 GN=Copz1 PE=1 SV=1	1	0	1	0	0	2	1
Actin-related protein 2/3 complex subunit 1B OS=Mus musculus OX=10090 GN=Arpc1b PE=1 SV=4	1	0	0	0	0	0	0.373901
VPS35 endosomal protein sorting factor-like OS=Mus musculus OX=10090 GN=Vps35l PE=1 SV=2	1	0	0	1	1	0	0.518519
Retinol dehydrogenase 14 OS=Mus musculus OX=10090 GN=Rdh14 PE=1 SV=1	0	1	0	1	2	2	0.0474207
Scavenger receptor class B member 1 OS=Mus musculus OX=10090 GN=Scarb1 PE=1 SV=1	1	0	0	0	0	1	1
Mitogen-activated protein kinase kinase kinase kinase 1 OS=Mus musculus OX=10090 GN=Map4k1 PE=1 SV=1	1	1	0	0	0	0	0.116117
CAP-Gly domain-containing linker protein 1 OS=Mus musculus OX=10090 GN=Clip1 PE=1 SV=1	1	0	0	0	0	10	0.421123
eIF-2-alpha kinase activator GCN1 OS=Mus musculus OX=10090 GN=Gcn1 PE=1 SV=1	1	1	1	0	0	27	0.424288
Calcium-regulated heat stable protein 1 OS=Mus musculus OX=10090 GN=Carhsp1 PE=1 SV=1	1	1	0	1	1	4	0.274577
Dipeptidyl peptidase 4 OS=Mus musculus OX=10090 GN=Dpp4 PE=1 SV=3	1	0	0	0	0	0	0.373901
Signal recognition particle 9 kDa protein OS=Mus musculus OX=10090 GN=Srp9 PE=1 SV=2	1	1	0	0	0	2	1
Axonemal dynein light chain domain-containing protein 1 OS=Mus musculus OX=10090 GN=Axdnd1 PE=1 SV=1	1	0	1	1	1	2	0.2302
Methyl-CpG-binding domain protein 5 OS=Mus musculus OX=10090 GN=Mbd5 PE=2 SV=1	1	0	0	0	0	0	0.373901
Matrix metalloproteinase-17 OS=Mus musculus OX=10090 GN=Mmp17 PE=1 SV=3	1	0	0	0	0	0	0.373901
Nexilin OS=Mus musculus OX=10090 GN=Nexn PE=1 SV=3	1	0	0	0	0	0	0.373901
NADH-ubiquinone oxidoreductase chain 4 OS=Mus musculus OX=10090 GN=Mtnd4 PE=1 SV=1	1	1	0	0	0	1	0.518519
Ankyrin repeat domain-containing protein 31 OS=Mus musculus OX=10090 GN=Ankrd31 PE=1 SV=2	1	0	0	0	0	0	0.373901
Succinate dehydrogenase assembly factor 2, mitochondrial OS=Mus musculus OX=10090 GN=Sdhaf2 PE=1 SV=1	1	0	1	1	1	0	1
Glutathione peroxidase 1 OS=Mus musculus OX=10090 GN=Gpx1 PE=1 SV=2	1	0	0	0	0	1	1
Proprotein convertase subtilisin/kexin type 4 OS=Mus musculus OX=10090 GN=Pcsk4 PE=2 SV=1	1	0	0	1	0	0	1
Rho family-interacting cell polarization regulator 1 OS=Mus musculus OX=10090 GN=Ripor1 PE=1 SV=2	1	0	0	0	0	0	0.373901
Omega-amidase NIT2 OS=Mus musculus OX=10090 GN=Nit2 PE=1 SV=1	1	0	0	1	1	1	0.116117
Neurotrophin receptor-interacting factor 2 OS=Mus musculus OX=10090 GN=Nrif2 PE=1 SV=1	1	0	0	0	0	0	0.373901
Negative elongation factor D OS=Mus musculus OX=10090 GN=Nelfcd PE=1 SV=2	1	0	0	1	0	2	0.373901
Spermatid maturation protein 1 OS=Mus musculus OX=10090 GN=Spem1 PE=1 SV=1	1	0	0	0	0	0	0.373901
Beta-defensin 1 OS=Mus musculus OX=10090 GN=Defb1 PE=2 SV=1	1	0	0	0	0	0	0.373901
Calpain small subunit 1 OS=Mus musculus OX=10090 GN=Capns1 PE=1 SV=1	1	1	0	0	1	3	0.518519
Zinc finger MYM-type protein 4 OS=Mus musculus OX=10090 GN=Zmym4 PE=1 SV=1	1	0	0	0	0	0	0.373901
Centrosomal protein of 162 kDa OS=Mus musculus OX=10090 GN=Cep162 PE=1 SV=2	1	0	0	0	0	0	0.373901
Translocation protein SEC62 OS=Mus musculus OX=10090 GN=Sec62 PE=1 SV=1	1	1	0	0	1	2	0.64333
Mitochondrial 2-oxodicarboxylate carrier OS=Mus musculus OX=10090 GN=Slc25a21 PE=1 SV=1	1	1	0	0	0	1	0.518519
COP9 signalosome complex subunit 2 OS=Mus musculus OX=10090 GN=Cops2 PE=1 SV=1	1	2	0	0	1	13	0.433576
Cytosolic 5'-nucleotidase 3A OS=Mus musculus OX=10090 GN=Nt5c3a PE=1 SV=4	1	1	0	1	0	1	1
C-Jun-amino-terminal kinase-interacting protein 2 OS=Mus musculus OX=10090 GN=Mapk8ip2 PE=1 SV=1	1	0	0	0	0	0	0.373901
Centrosomal protein of 152 kDa OS=Mus musculus OX=10090 GN=Cep152 PE=1 SV=1	1	0	0	0	0	1	1
Isochorismatase domain-containing protein 1 OS=Mus musculus OX=10090 GN=Isoc1 PE=1 SV=1	1	0	0	0	0	3	0.561438
Transketolase-like protein 2 OS=Mus musculus OX=10090 GN=Tktl2 PE=1 SV=1	1	1	1	1	0	12	0.434802
Myelin regulatory factor-like protein OS=Mus musculus OX=10090 GN=Myrfl PE=2 SV=1	1	0	1	0	0	0	0.116117
Liprin-beta-2 OS=Mus musculus OX=10090 GN=Ppfibp2 PE=1 SV=3	1	0	0	0	0	0	0.373901
Transcription factor AP-2 gamma OS=Mus musculus OX=10090 GN=Tfap2c PE=1 SV=2	1	0	0	0	0	0	0.373901
Isthmin-1 OS=Mus musculus OX=10090 GN=Ism1 PE=1 SV=1	1	0	0	0	0	0	0.373901
BMP/retinoic acid-inducible neural-specific protein 3 OS=Mus musculus OX=10090 GN=Brinp3 PE=2 SV=2	1	0	0	1	0	0	1
Pappalysin-1 OS=Mus musculus OX=10090 GN=Pappa PE=2 SV=2	1	0	0	0	0	0	0.373901
Metaxin-1 OS=Mus musculus OX=10090 GN=Mtx1 PE=1 SV=1	1	2	2	0	0	2	0.250815
Cyclin-dependent kinase inhibitor 1 OS=Mus musculus OX=10090 GN=Cdkn1a PE=1 SV=4	1	0	0	0	0	0	0.373901
Potassium voltage-gated channel subfamily KQT member 1 OS=Mus musculus OX=10090 GN=Kcnq1 PE=1 SV=3	1	1	0	0	0	0	0.116117
E3 ubiquitin-protein ligase TRAF7 OS=Mus musculus OX=10090 GN=Traf7 PE=1 SV=1	1	0	0	0	0	0	0.373901
Mitochondrial import inner membrane translocase subunit Tim23 OS=Mus musculus OX=10090 GN=Timm23 PE=1 SV=1	1	0	0	0	0	0	0.373901
Fibroblast growth factor receptor substrate 3 OS=Mus musculus OX=10090 GN=Frs3 PE=1 SV=3	1	1	1	1	1	0	0.373901
Toll-like receptor 4 OS=Mus musculus OX=10090 GN=Tlr4 PE=1 SV=1	1	0	0	0	0	1	1
Isoform HK1-SB of Hexokinase-1 OS=Mus musculus OX=10090 GN=Hk1	0	42	46	0	42	0	0.49226
Tubulin alpha-1C chain OS=Mus musculus OX=10090 GN=Tuba1c PE=1 SV=1	0	22	0	0	23	0	0.97644
Heat shock 70 kDa protein 1A OS=Mus musculus OX=10090 GN=Hspa1a PE=1 SV=2	0	16	13	0	0	0	0.120356
Isoform 2 of Disintegrin and metalloproteinase domain-containing protein 5 OS=Mus musculus OX=10090 GN=Adam5	0	9	7	10	9	9	0.219307
Myosin-11 OS=Mus musculus OX=10090 GN=Myh11 PE=1 SV=1	0	8	0	0	0	0	0.373901
[truncated: 531 more rows]

## Sheet: Normalised a-tubulin updated
	Raw values							Normalised to alpha tubulin chain 8
Total IDS in one list (-WT3)	MT_1	MT_2	MT_3	WT_1	WT_2	WT_3	p-value	MT_1	MT_2	MT_3	WT_1	WT_2	WT_3	p-value
Solute carrier family 22 member 16 OS=Mus musculus OX=10090 GN=Slc22a16 PE=2 SV=1				1	1	1	#DIV/0!	0	0	0	0.0526316	0.0526316	0.05	4.9421e-07
Isoform 6 of Outer dense fiber protein 2 OS=Mus musculus OX=10090 GN=Odf2	52	56	53	53	50	30	0.271216	3.05882	3.11111	3.11765	2.78947	2.63158	1.5	0.124296
Isoform 7 of Outer dense fiber protein 2 OS=Mus musculus OX=10090 GN=Odf2	50	55	52	52	49		0.870276	2.94118	3.05556	3.05882	2.73684	2.57895	0	0.183148
Tubulin beta-4B chain OS=Mus musculus OX=10090 GN=Tubb4b PE=1 SV=1	25	27	26	26	27	24	0.767644	1.47059	1.5	1.52941	1.36842	1.42105	1.2	0.0686773
Nucleoporin NDC1 OS=Mus musculus OX=10090 GN=Ndc1 PE=1 SV=1				1	1	1	#DIV/0!	0	0	0	0.0526316	0.0526316	0.05	4.9421e-07
Dynein heavy chain 17, axonemal OS=Mus musculus OX=10090 GN=Dnah17 PE=1 SV=2	77	68	58	49	65	28	0.166441	4.52941	3.77778	3.41176	2.57895	3.42105	1.4	0.0988755
Tubulin alpha-3 chain OS=Mus musculus OX=10090 GN=Tuba3a PE=1 SV=1	23	24	22	25	25	22	0.435331	1.35294	1.33333	1.29412	1.31579	1.31579	1.1	0.325003
Protein archease OS=Mus musculus OX=10090 GN=Zbtb8os PE=1 SV=2				1	1	1	#DIV/0!	0	0	0	0.0526316	0.0526316	0.05	4.9421e-07
Hexokinase-1 OS=Mus musculus OX=10090 GN=Hk1 PE=1 SV=3	46	42	46	45	42	19	0.324737	2.70588	2.33333	2.70588	2.36842	2.21053	0.95	0.18785
ATP synthase subunit beta, mitochondrial OS=Mus musculus OX=10090 GN=Atp5f1b PE=1 SV=2	22	25	24	24	23	20	0.421648	1.29412	1.38889	1.41176	1.26316	1.21053	1	0.0785069
Tubulin alpha-1A chain OS=Mus musculus OX=10090 GN=Tuba1a PE=1 SV=1	20		20	21		23	0.183503	1.17647	0	1.17647	1.10526	0	1.15	0.955092
Tubulin beta-2B chain OS=Mus musculus OX=10090 GN=Tubb2b PE=1 SV=1	22	24		21	23	18	0.33138	1.29412	1.33333	0	1.10526	1.21053	0.9	0.683803
Tubulin beta-2A chain OS=Mus musculus OX=10090 GN=Tubb2a PE=1 SV=1	22	24	22	21	23		0.599319	1.29412	1.33333	1.29412	1.10526	1.21053	0	0.239208
L-lactate dehydrogenase C chain OS=Mus musculus OX=10090 GN=Ldhc PE=1 SV=2	25	24	24	25	25	21	0.652994	1.47059	1.33333	1.41176	1.31579	1.31579	1.05	0.140674
Phosphoglycerate kinase 2 OS=Mus musculus OX=10090 GN=Pgk2 PE=1 SV=4	29	27	24	29	29	21	0.917883	1.70588	1.5	1.41176	1.52632	1.52632	1.05	0.396867
Succinyl-CoA:3-ketoacid coenzyme A transferase 2A, mitochondrial OS=Mus musculus OX=10090 GN=Oxct2a PE=2 SV=2	26	24	26	24	24	17	0.205323	1.52941	1.33333	1.52941	1.26316	1.26316	0.85	0.0904847
Aconitate hydratase, mitochondrial OS=Mus musculus OX=10090 GN=Aco2 PE=1 SV=1	39	38	36	40	40	30	0.786214	2.29412	2.11111	2.11765	2.10526	2.10526	1.5	0.267661
Fibrous sheath-interacting protein 2 OS=Mus musculus OX=10090 GN=Fsip2 PE=1 SV=3	62	79	79	76	74	4	0.417225	3.64706	4.38889	4.64706	4	3.89474	0.2	0.299752
Zonadhesin OS=Mus musculus OX=10090 GN=Zan PE=1 SV=1	59	55	57	58	54	7	0.350543	3.47059	3.05556	3.35294	3.05263	2.84211	0.35	0.239167
Coiled-coil domain-containing protein 136 OS=Mus musculus OX=10090 GN=Ccdc136 PE=1 SV=2	36	48	39	43	42	15	0.480027	2.11765	2.66667	2.29412	2.26316	2.21053	0.75	0.301494
Fructose-bisphosphate aldolase A OS=Mus musculus OX=10090 GN=Aldoa PE=1 SV=2	22	22	23	22	22	18	0.291974	1.29412	1.22222	1.35294	1.15789	1.15789	0.9	0.0811703
Isoform 2 of Coiled-coil domain-containing protein 136 OS=Mus musculus OX=10090 GN=Ccdc136	34	45	37	41	40		0.695623	2	2.5	2.17647	2.15789	2.10526	0	0.329755
Heat shock-related 70 kDa protein 2 OS=Mus musculus OX=10090 GN=Hspa2 PE=1 SV=2	34	38	34	26	25	39	0.32007	2	2.11111	2	1.36842	1.31579	1.95	0.0757035
2-oxoglutarate dehydrogenase, mitochondrial OS=Mus musculus OX=10090 GN=Ogdh PE=1 SV=3	41	38	30	34	37	19	0.382639	2.41176	2.11111	1.76471	1.78947	1.94737	0.95	0.214074
60 kDa heat shock protein, mitochondrial OS=Mus musculus OX=10090 GN=Hspd1 PE=1 SV=1	27	32	32	33	32	23	0.794402	1.58824	1.77778	1.88235	1.73684	1.68421	1.15	0.335218
Isoform 2 of Cytosolic 5'-nucleotidase 1B OS=Mus musculus OX=10090 GN=Nt5c1b	29	28	29	27	29		0.495025	1.70588	1.55556	1.70588	1.42105	1.52632	0	0.245135
Cytosolic 5'-nucleotidase 1B OS=Mus musculus OX=10090 GN=Nt5c1b PE=2 SV=2	30	28	30	27	30	9	0.32824	1.76471	1.55556	1.76471	1.42105	1.57895	0.45	0.204394
Glycerol-3-phosphate dehydrogenase, mitochondrial OS=Mus musculus OX=10090 GN=Gpd2 PE=1 SV=2	35	40	35	34	40	22	0.447595	2.05882	2.22222	2.05882	1.78947	2.10526	1.1	0.211499
Phosphoglucomutase-like protein 5 OS=Mus musculus OX=10090 GN=Pgm5 PE=1 SV=2				1	1	1	#DIV/0!	0	0	0	0.0526316	0.0526316	0.05	4.9421e-07
Isoform M1 of Pyruvate kinase PKM OS=Mus musculus OX=10090 GN=Pkm	29	31	30	31	30	22	0.467	1.70588	1.72222	1.76471	1.63158	1.57895	1.1	0.15871
Pyruvate kinase PKM OS=Mus musculus OX=10090 GN=Pkm PE=1 SV=4	27	28				23	#DIV/0!	1.58824	1.55556	0	0	0	1.15	0.363896
Cytochrome b-c1 complex subunit 1, mitochondrial OS=Mus musculus OX=10090 GN=Uqcrc1 PE=1 SV=2	20	20	19	20	20	15	0.476621	1.17647	1.11111	1.11765	1.05263	1.05263	0.75	0.149702
Alpha-enolase OS=Mus musculus OX=10090 GN=Eno1 PE=1 SV=3	24	24	27	23	24	14	0.234101	1.41176	1.33333	1.58824	1.21053	1.26316	0.7	0.118169
Pyruvate dehydrogenase E1 component subunit beta, mitochondrial OS=Mus musculus OX=10090 GN=Pdhb PE=1 SV=1	16	14	13	14	15	14	1	0.941176	0.777778	0.764706	0.736842	0.789474	0.7	0.241366
Pyruvate dehydrogenase E1 component subunit alpha, testis-specific form, mitochondrial OS=Mus musculus OX=10090 GN=Pdha2 PE=1 SV=1	20	20	20	21	20	12	0.458628	1.17647	1.11111	1.17647	1.10526	1.05263	0.6	0.219517
Dynein heavy chain 8, axonemal OS=Mus musculus OX=10090 GN=Dnah8 PE=1 SV=2	50	51	42	32	49	22	0.186794	2.94118	2.83333	2.47059	1.68421	2.57895	1.1	0.101271
Tripeptidyl-peptidase 2 OS=Mus musculus OX=10090 GN=Tpp2 PE=1 SV=3	37	35	28	39	38	43	0.099982	2.17647	1.94444	1.64706	2.05263	2	2.15	0.414769
Cytochrome b-c1 complex subunit 2, mitochondrial OS=Mus musculus OX=10090 GN=Uqcrc2 PE=1 SV=1	19	19	18	20	19	15	0.691761	1.11765	1.05556	1.05882	1.05263	1	0.75	0.208325
Isoform Short of Tripeptidyl-peptidase 2 OS=Mus musculus OX=10090 GN=Tpp2	37	36	28	40	38	44	0.104881	2.17647	2	1.64706	2.10526	2	2.2	0.388169
Cysteine-rich secretory protein 3 OS=Mus musculus OX=10090 GN=Crisp3 PE=1 SV=1	2	2	2				#DIV/0!	0.117647	0.111111	0.117647	0	0	0	7.58609e-07
Glucose-6-phosphate isomerase OS=Mus musculus OX=10090 GN=Gpi PE=1 SV=4	20	17	15	25	25	16	0.234101	1.17647	0.944444	0.882353	1.31579	1.31579	0.8	0.50225
Tubulin alpha-8 chain OS=Mus musculus OX=10090 GN=Tuba8 PE=1 SV=1	17	18	17	19	19	20	0.0132356	1	1	1	1	1	1	#DIV/0!
Endoplasmic reticulum chaperone BiP OS=Mus musculus OX=10090 GN=Hspa5 PE=1 SV=3	27	23	23	18	19	33	0.851883	1.58824	1.27778	1.35294	0.947368	1	1.65	0.444548
Tubulin beta-3 chain OS=Mus musculus OX=10090 GN=Tubb3 PE=1 SV=1	13	16	14	12	15	18	0.748868	0.764706	0.888889	0.823529	0.631579	0.789474	0.9	0.576797
Calcium-binding tyrosine phosphorylation-regulated protein OS=Mus musculus OX=10090 GN=Cabyr PE=1 SV=1	17	18	16	18	18	7	0.512225	1	1	0.941176	0.947368	0.947368	0.35	0.310484
Phosphatidylethanolamine-binding protein 1 OS=Mus musculus OX=10090 GN=Pebp1 PE=1 SV=3	12	11	11	13	13	11	0.250815	0.705882	0.611111	0.647059	0.684211	0.684211	0.55	0.78673
Sodium/potassium-transporting ATPase subunit alpha-4 OS=Mus musculus OX=10090 GN=Atp1a4 PE=1 SV=3	28	32	31	33	29	11	0.431876	1.64706	1.77778	1.82353	1.73684	1.52632	0.55	0.265003
Fibrous sheath CABYR-binding protein OS=Mus musculus OX=10090 GN=Fscb PE=1 SV=1	22	24	25	30	26	14	0.9489	1.29412	1.33333	1.47059	1.57895	1.36842	0.7	0.607997
Sorbitol dehydrogenase OS=Mus musculus OX=10090 GN=Sord PE=1 SV=3	16	15	14	19	18	10	0.829799	0.941176	0.833333	0.823529	1	0.947368	0.5	0.773423
T-complex protein 1 subunit gamma OS=Mus musculus OX=10090 GN=Cct3 PE=1 SV=1	26	27	27	27	26	30	0.467605	1.52941	1.5	1.58824	1.42105	1.36842	1.5	0.0770246
Sperm-associated antigen 11 OS=Mus musculus OX=10090 GN=Spag11 PE=3 SV=2	1	1	1				#DIV/0!	0.0588235	0.0555556	0.0588235	0	0	0	7.58609e-07
Protein disulfide-isomerase A3 OS=Mus musculus OX=10090 GN=Pdia3 PE=1 SV=2	25	27	25	21	19	32	0.704917	1.47059	1.5	1.47059	1.10526	1	1.6	0.255995
Lymphocyte antigen 6 complex locus protein G5c OS=Mus musculus OX=10090 GN=Ly6g5c PE=1 SV=1	1	1	1				#DIV/0!	0.0588235	0.0555556	0.0588235	0	0	0	7.58609e-07
EF-hand calcium-binding domain-containing protein 6 OS=Mus musculus OX=10090 GN=Efcab6 PE=1 SV=2	25	27	26	26	29	4	0.467769	1.47059	1.5	1.52941	1.36842	1.52632	0.2	0.325816
Transitional endoplasmic reticulum ATPase OS=Mus musculus OX=10090 GN=Vcp PE=1 SV=4	30	36	32	34	30	37	0.72869	1.76471	2	1.88235	1.78947	1.57895	1.85	0.25116
Long-chain-fatty-acid--CoA ligase 1 OS=Mus musculus OX=10090 GN=Acsl1 PE=1 SV=2	29	31	27	27	29	7	0.323941	1.70588	1.72222	1.58824	1.42105	1.52632	0.35	0.204291
Succinate dehydrogenase [ubiquinone] flavoprotein subunit, mitochondrial OS=Mus musculus OX=10090 GN=Sdha PE=1 SV=1	23	23	21	22	21	15	0.259507	1.35294	1.27778	1.23529	1.15789	1.10526	0.75	0.0987136
Aldo-keto reductase family 1 member B7 OS=Mus musculus OX=10090 GN=Akr1b7 PE=1 SV=4	13	16	16	12	15	5	0.238062	0.764706	0.888889	0.941176	0.631579	0.789474	0.25	0.141607
Dihydrolipoyllysine-residue acetyltransferase component of pyruvate dehydrogenase complex, mitochondrial OS=Mus musculus OX=10090 GN=Dlat PE=1 SV=2	16	16	18	18	17	12	0.638768	0.941176	0.888889	1.05882	0.947368	0.894737	0.6	0.27964
Sperm equatorial segment protein 1 OS=Mus musculus OX=10090 GN=Spesp1 PE=1 SV=2	16	16	19	19	21	6	0.746296	0.941176	0.888889	1.11765	1	1.10526	0.3	0.528084
MICOS complex subunit Mic60 OS=Mus musculus OX=10090 GN=Immt PE=1 SV=1	28	33	35	29	31	23	0.244632	1.64706	1.83333	2.05882	1.52632	1.63158	1.15	0.0950428
T-complex protein 1 subunit beta OS=Mus musculus OX=10090 GN=Cct2 PE=1 SV=4	25	27	25	27	28	30	0.0733885	1.47059	1.5	1.47059	1.42105	1.47368	1.5	0.572163
Phosphoglycerate mutase 2 OS=Mus musculus OX=10090 GN=Pgam2 PE=1 SV=3	17	14	13	18	18	12	0.598285	1	0.777778	0.764706	0.947368	0.947368	0.6	0.91417
Dihydrolipoyl dehydrogenase, mitochondrial OS=Mus musculus OX=10090 GN=Dld PE=1 SV=2	16	18	21	20	18	13	0.627193	0.941176	1	1.23529	1.05263	0.947368	0.65	0.30799
Phospholipase B1, membrane-associated OS=Mus musculus OX=10090 GN=Plb1 PE=1 SV=2	29	29	26	25	22	13	0.0993007	1.70588	1.61111	1.52941	1.31579	1.15789	0.65	0.0502747
Clusterin OS=Mus musculus OX=10090 GN=Clu PE=1 SV=1	20	24	21	16	17	5	0.0891608	1.17647	1.33333	1.23529	0.842105	0.894737	0.25	0.0504115
Acetyl-CoA acetyltransferase, mitochondrial OS=Mus musculus OX=10090 GN=Acat1 PE=1 SV=1	18	19	19	19	18	10	0.35451	1.05882	1.05556	1.11765	1	0.947368	0.5	0.177241
Actin, cytoplasmic 1 OS=Mus musculus OX=10090 GN=Actb PE=1 SV=1	16	16	16	12	16	18	0.724659	0.941176	0.888889	0.941176	0.631579	0.842105	0.9	0.187257
Glyceraldehyde-3-phosphate dehydrogenase, testis-specific OS=Mus musculus OX=10090 GN=Gapdhs PE=1 SV=1	14	19	16	14	15	10	0.189004	0.823529	1.05556	0.941176	0.736842	0.789474	0.5	0.0763664
Tektin-5 OS=Mus musculus OX=10090 GN=Tekt5 PE=1 SV=1	23	27	27	31	32	10	0.863872	1.35294	1.5	1.58824	1.63158	1.68421	0.5	0.623302
Heat shock cognate 71 kDa protein OS=Mus musculus OX=10090 GN=Hspa8 PE=1 SV=1	19	25	22	16	17	30	0.846106	1.11765	1.38889	1.29412	0.842105	0.894737	1.5	0.451555
Plasma membrane calcium-transporting ATPase 4 OS=Mus musculus OX=10090 GN=Atp2b4 PE=1 SV=1	30	29	22	32	30	6	0.645456	1.76471	1.61111	1.29412	1.68421	1.57895	0.3	0.472821
Tektin-4 OS=Mus musculus OX=10090 GN=Tekt4 PE=1 SV=2	29	24	26	27	26	14	0.416866	1.70588	1.33333	1.52941	1.42105	1.36842	0.7	0.232386
Tektin-1 OS=Mus musculus OX=10090 GN=Tekt1 PE=1 SV=1	21	20	20	22	21	4	0.469706	1.23529	1.11111	1.17647	1.15789	1.10526	0.2	0.322132
Eppin OS=Mus musculus OX=10090 GN=Eppin PE=1 SV=1	2	2	2				#DIV/0!	0.117647	0.111111	0.117647	0	0	0	7.58609e-07
Succinate--CoA ligase [ADP-forming] subunit beta, mitochondrial OS=Mus musculus OX=10090 GN=Sucla2 PE=1 SV=2	24	26	26	27	26	20	0.684271	1.41176	1.44444	1.52941	1.42105	1.36842	1	0.22058
T-complex protein 1 subunit theta OS=Mus musculus OX=10090 GN=Cct8 PE=1 SV=3	22	22	22	27	23	26	0.0501509	1.29412	1.22222	1.29412	1.42105	1.21053	1.3	0.571209
Heat shock 70 kDa protein 4L OS=Mus musculus OX=10090 GN=Hspa4l PE=1 SV=2	28	22	18	18	16	41	0.798001	1.64706	1.22222	1.05882	0.947368	0.842105	2.05	0.947819
Zona pellucida sperm-binding protein 3 receptor OS=Mus musculus OX=10090 GN=Zp3r PE=1 SV=1	17	19	19	19	19	13	0.561438	1	1.05556	1.11765	1	1	0.65	0.22455
Calreticulin OS=Mus musculus OX=10090 GN=Calr PE=1 SV=1	18	18	19	14	19	23	0.905069	1.05882	1	1.11765	0.736842	1	1.15	0.484433
Tektin-2 OS=Mus musculus OX=10090 GN=Tekt2 PE=1 SV=1	22	23	22	23	23	4	0.422089	1.29412	1.27778	1.29412	1.21053	1.21053	0.2	0.285476
14-3-3 protein zeta/delta OS=Mus musculus OX=10090 GN=Ywhaz PE=1 SV=1	16	17	16	18	16	15	1	0.941176	0.944444	0.941176	0.947368	0.842105	0.75	0.168367
Solute carrier family 25 member 35 OS=Mus musculus OX=10090 GN=Slc25a35 PE=1 SV=2	1	1	1				#DIV/0!	0.0588235	0.0555556	0.0588235	0	0	0	7.58609e-07
Keratin, type I cytoskeletal 19 OS=Mus musculus OX=10090 GN=Krt19 PE=1 SV=1	21	19	24	4	24		0.410412	1.23529	1.05556	1.41176	0.210526	1.26316	0	0.139771
Adenylate kinase isoenzyme 1 OS=Mus musculus OX=10090 GN=Ak1 PE=1 SV=1	14	15	14	14	15	12	0.518519	0.823529	0.833333	0.823529	0.736842	0.789474	0.6	0.105231
Superoxide dismutase [Mn], mitochondrial OS=Mus musculus OX=10090 GN=Sod2 PE=1 SV=3	8	10	9	11	9	7	1	0.470588	0.555556	0.529412	0.578947	0.473684	0.35	0.511209
Triosephosphate isomerase OS=Mus musculus OX=10090 GN=Tpi1 PE=1 SV=4	14	14	15	14	13	9	0.209875	0.823529	0.777778	0.882353	0.736842	0.684211	0.45	0.0936155
Acyl-coenzyme A thioesterase 9, mitochondrial OS=Mus musculus OX=10090 GN=Acot9 PE=1 SV=1	22	20	19	19	21	9	0.353603	1.29412	1.11111	1.11765	1	1.10526	0.45	0.202499
Testis-specific gene 10 protein OS=Mus musculus OX=10090 GN=Tsga10 PE=1 SV=1	30	34	31	34	27	4	0.33542	1.76471	1.88889	1.82353	1.78947	1.42105	0.2	0.225908
Casein kinase II subunit alpha' OS=Mus musculus OX=10090 GN=Csnk2a2 PE=1 SV=1	13	18	13	14	15	11	0.551786	0.764706	1	0.764706	0.736842	0.789474	0.55	0.230629
Sperm acrosome membrane-associated protein 1 OS=Mus musculus OX=10090 GN=Spaca1 PE=1 SV=1	7	10	9	8	9	6	0.467605	0.411765	0.555556	0.529412	0.421053	0.473684	0.3	0.211892
Keratin, type II cytoskeletal 8 OS=Mus musculus OX=10090 GN=Krt8 PE=1 SV=4	26	23	27	6	22		0.163134	1.52941	1.27778	1.58824	0.315789	1.15789	0	0.0531503
Heat shock protein HSP 90-alpha OS=Mus musculus OX=10090 GN=Hsp90aa1 PE=1 SV=4	22	22	24	22	20	42	0.491767	1.29412	1.22222	1.41176	1.15789	1.05263	2.1	0.724856
Ropporin-1 OS=Mus musculus OX=10090 GN=Ropn1 PE=1 SV=1	9	10	10	10	10	7	0.561438	0.529412	0.555556	0.588235	0.526316	0.526316	0.35	0.214479
Protein MENT OS=Mus musculus OX=10090 GN=Ment PE=1 SV=1	12	9	12	11	11		1	0.705882	0.5	0.705882	0.578947	0.578947	0	0.287146
Dynein heavy chain 3, axonemal OS=Mus musculus OX=10090 GN=Dnah3 PE=1 SV=2	28	30	18	17	21	22	0.254669	1.64706	1.66667	1.05882	0.894737	1.10526	1.1	0.114915
Surfeit locus protein 1 OS=Mus musculus OX=10090 GN=Surf1 PE=1 SV=3	1	1	1				#DIV/0!	0.0588235	0.0555556	0.0588235	0	0	0	7.58609e-07
Isoform 3 of MICOS complex subunit Mic60 OS=Mus musculus OX=10090 GN=Immt	26	32	33		31	20	0.403095	1.52941	1.77778	1.94118	0	1.63158	1	0.149557
Trifunctional enzyme subunit alpha, mitochondrial OS=Mus musculus OX=10090 GN=Hadha PE=1 SV=1	21	21	14	16	20	19	0.905069	1.23529	1.16667	0.823529	0.842105	1.05263	0.95	0.419327
Septin-8 OS=Mus musculus OX=10090 GN=Septin8 PE=1 SV=4	1	1	1				#DIV/0!	0.0588235	0.0555556	0.0588235	0	0	0	7.58609e-07
Endoplasmin OS=Mus musculus OX=10090 GN=Hsp90b1 PE=1 SV=2	25	28	24	20	20	43	0.809337	1.47059	1.55556	1.41176	1.05263	1.05263	2.15	0.876677
L-amino-acid oxidase OS=Mus musculus OX=10090 GN=Il4i1 PE=1 SV=1	13	14	15	17	16	5	0.748868	0.764706	0.777778	0.882353	0.894737	0.842105	0.25	0.525233
Dipeptidase 3 OS=Mus musculus OX=10090 GN=Dpep3 PE=1 SV=1	16	14	15	13	13	17	0.67018	0.941176	0.777778	0.882353	0.684211	0.684211	0.85	0.155558
Izumo sperm-egg fusion protein 1 OS=Mus musculus OX=10090 GN=Izumo1 PE=1 SV=1	12	14	12	16	14	6	0.841596	0.705882	0.777778	0.705882	0.842105	0.736842	0.3	0.570373
Hemoglobin subunit beta-1 OS=Mus musculus OX=10090 GN=Hbb-b1 PE=1 SV=2	9	1	8	3		9	1	0.529412	0.0555556	0.470588	0.157895	0	0.45	0.495094
T-complex protein 1 subunit alpha OS=Mus musculus OX=10090 GN=Tcp1 PE=1 SV=3	20	20	20	22	17	25	0.598285	1.17647	1.11111	1.17647	1.15789	0.894737	1.25	0.646411
Isoleucine--tRNA ligase, mitochondrial OS=Mus musculus OX=10090 GN=Iars2 PE=1 SV=1	22	17	19	21	20	8	0.534737	1.29412	0.944444	1.11765	1.10526	1.05263	0.4	0.344161
Tektin-3 OS=Mus musculus OX=10090 GN=Tekt3 PE=2 SV=1	19	18	19	22	21	7	0.701406	1.11765	1	1.11765	1.15789	1.10526	0.35	0.475907
T-complex protein 1 subunit epsilon OS=Mus musculus OX=10090 GN=Cct5 PE=1 SV=1	20	20	18	17	19	26	0.659748	1.17647	1.11111	1.05882	0.894737	1	1.3	0.708944
Cytochrome c oxidase subunit 4 isoform 1, mitochondrial OS=Mus musculus OX=10090 GN=Cox4i1 PE=1 SV=2	11	11	11	11	12	8	0.608653	0.647059	0.611111	0.647059	0.578947	0.631579	0.4	0.239264
Radial spoke head protein 6 homolog A OS=Mus musculus OX=10090 GN=Rsph6a PE=1 SV=1	14	13	15	16	16	7	0.759835	0.823529	0.722222	0.882353	0.842105	0.842105	0.35	0.484383
Succinate--CoA ligase [ADP/GDP-forming] subunit alpha, mitochondrial OS=Mus musculus OX=10090 GN=Suclg1 PE=1 SV=4	10	12	11	11	11	7	0.41072	0.588235	0.666667	0.647059	0.578947	0.578947	0.35	0.175401
Epididymis-specific alpha-mannosidase OS=Mus musculus OX=10090 GN=Man2b2 PE=1 SV=2	18	14	15	18	17	1	0.550876	1.05882	0.777778	0.882353	0.947368	0.894737	0.05	0.413195
ATP-dependent 6-phosphofructokinase, platelet type OS=Mus musculus OX=10090 GN=Pfkp PE=1 SV=1	23	20	20	22	23	14	0.681517	1.35294	1.11111	1.17647	1.15789	1.21053	0.7	0.343093
T-complex protein 1 subunit delta OS=Mus musculus OX=10090 GN=Cct4 PE=1 SV=3	22	20	19	20	18	22	0.829799	1.29412	1.11111	1.11765	1.05263	0.947368	1.1	0.133433
Trifunctional enzyme subunit beta, mitochondrial OS=Mus musculus OX=10090 GN=Hadhb PE=1 SV=1	15	13	13	14	15	11	0.820294	0.882353	0.722222	0.764706	0.736842	0.789474	0.55	0.324596
Adenylate kinase 2, mitochondrial OS=Mus musculus OX=10090 GN=Ak2 PE=1 SV=5	11	12	12	14	13	8	1	0.647059	0.666667	0.705882	0.736842	0.684211	0.4	0.566351
Carnitine O-acetyltransferase OS=Mus musculus OX=10090 GN=Crat PE=1 SV=3	21	18	21	24	21	14	0.920238	1.23529	1	1.23529	1.26316	1.10526	0.7	0.50912
Unconventional myosin-Ib OS=Mus musculus OX=10090 GN=Myo1b PE=1 SV=3	23	25	15	3	26		0.540388	1.35294	1.38889	0.882353	0.157895	1.36842	0	0.204692
Armadillo repeat-containing protein 4 OS=Mus musculus OX=10090 GN=Armc4 PE=1 SV=1	21	20	22	20	25	13	0.661225	1.23529	1.11111	1.29412	1.05263	1.31579	0.65	0.360455
Calmin OS=Mus musculus OX=10090 GN=Clmn PE=1 SV=2	23	17	16	22	20	11	0.816142	1.35294	0.944444	0.941176	1.15789	1.05263	0.55	0.530107
T-complex protein 1 subunit eta OS=Mus musculus OX=10090 GN=Cct7 PE=1 SV=1	15	16	14	14	15	20	0.530412	0.882353	0.888889	0.823529	0.736842	0.789474	1	0.797085
Zona pellucida-binding protein 1 OS=Mus musculus OX=10090 GN=Zpbp PE=1 SV=2	14	14	14	14	14	8	0.373901	0.823529	0.777778	0.823529	0.736842	0.736842	0.4	0.180261
cAMP-dependent protein kinase type II-alpha regulatory subunit OS=Mus musculus OX=10090 GN=Prkar2a PE=1 SV=2	17	17	16	18	16	8	0.434504	1	0.944444	0.941176	0.947368	0.842105	0.4	0.241141
NADH dehydrogenase [ubiquinone] 1 alpha subcomplex assembly factor 3 OS=Mus musculus OX=10090 GN=Ndufaf3 PE=1 SV=1	1	1	1				#DIV/0!	0.0588235	0.0555556	0.0588235	0	0	0	7.58609e-07
Aspartate aminotransferase, mitochondrial OS=Mus musculus OX=10090 GN=Got2 PE=1 SV=1	19	13	18	11	16	5	0.17851	1.11765	0.722222	1.05882	0.578947	0.842105	0.25	0.124427
Isoaspartyl peptidase/L-asparaginase OS=Mus musculus OX=10090 GN=Asrgl1 PE=1 SV=1	9	10	11	10	11	10	0.64333	0.529412	0.555556	0.647059	0.526316	0.578947	0.5	0.376917
Protein disulfide-isomerase OS=Mus musculus OX=10090 GN=P4hb PE=1 SV=2	20	16	19	14	15	22	0.657541	1.17647	0.888889	1.11765	0.736842	0.789474	1.1	0.265002
Choline dehydrogenase, mitochondrial OS=Mus musculus OX=10090 GN=Chdh PE=1 SV=1	15	16	14	16	17	9	0.71826	0.882353	0.888889	0.823529	0.842105	0.894737	0.45	0.391987
Clathrin heavy chain 1 OS=Mus musculus OX=10090 GN=Cltc PE=1 SV=3	21	25	14	18	23	44	0.386891	1.23529	1.38889	0.823529	0.947368	1.21053	2.2	0.507192
Solute carrier family 2, facilitated glucose transporter member 3 OS=Mus musculus OX=10090 GN=Slc2a3 PE=1 SV=1	8	8	7	9	10	8	0.116117	0.470588	0.444444	0.411765	0.473684	0.526316	0.4	0.578362
ATP synthase subunit O, mitochondrial OS=Mus musculus OX=10090 GN=Atp5po PE=1 SV=1	11	11	11	11	11	8	0.373901	0.647059	0.611111	0.647059	0.578947	0.578947	0.4	0.129794
Cytosol aminopeptidase OS=Mus musculus OX=10090 GN=Lap3 PE=1 SV=3	18	17	18	19	19	12	0.693197	1.05882	0.944444	1.05882	1	1	0.6	0.328958
Myosin-10 OS=Mus musculus OX=10090 GN=Myh10 PE=1 SV=2	14	25	15	2	5	29	0.551416	0.823529	1.38889	0.882353	0.105263	0.263158	1.45	0.408081
Triokinase/FMN cyclase OS=Mus musculus OX=10090 GN=Tkfc PE=1 SV=1	15	15	8	16	15	17	0.237796	0.882353	0.833333	0.470588	0.842105	0.789474	0.85	0.494941
Aspartyl aminopeptidase OS=Mus musculus OX=10090 GN=Dnpep PE=1 SV=2	17	15	15	17	17	17	0.116117	1	0.833333	0.882353	0.894737	0.894737	0.85	0.648611
Sulfite oxidase, mitochondrial OS=Mus musculus OX=10090 GN=Suox PE=1 SV=2	11	8	12	7	9	4	0.12373	0.647059	0.444444	0.705882	0.368421	0.473684	0.2	0.0885409
ADP/ATP translocase 4 OS=Mus musculus OX=10090 GN=Slc25a31 PE=1 SV=1	18	16	18	17	16	16	0.250815	1.05882	0.888889	1.05882	0.894737	0.842105	0.8	0.0676227
Serum albumin OS=Mus musculus OX=10090 GN=Alb PE=1 SV=3	14	9	14	4	4	15	0.311061	0.823529	0.5	0.823529	0.210526	0.210526	0.75	0.195714
Membrane-associated progesterone receptor component 1 OS=Mus musculus OX=10090 GN=Pgrmc1 PE=1 SV=4	11	10	11	11	11	8	0.561438	0.647059	0.555556	0.647059	0.578947	0.578947	0.4	0.220209
Radial spoke head protein 3 homolog B OS=Mus musculus OX=10090 GN=Rsph3b PE=2 SV=1	13	14	14	14	14	9	0.476621	0.764706	0.777778	0.823529	0.736842	0.736842	0.45	0.204124
EF-hand domain-containing family member B OS=Mus musculus OX=10090 GN=Efhb PE=1 SV=2	18	18	24	25	24	1	0.701433	1.05882	1	1.41176	1.31579	1.26316	0.05	0.552326
Glutathione S-transferase Mu 5 OS=Mus musculus OX=10090 GN=Gstm5 PE=1 SV=1	13	13	15	14	13	15	0.724659	0.764706	0.722222	0.882353	0.736842	0.684211	0.75	0.272238
Testican-1 OS=Mus musculus OX=10090 GN=Spock1 PE=2 SV=2	1	1	1				#DIV/0!	0.0588235	0.0555556	0.0588235	0	0	0	7.58609e-07
Cytochrome c1, heme protein, mitochondrial OS=Mus musculus OX=10090 GN=Cyc1 PE=1 SV=1	7	6	6	8	8	7	0.0474207	0.411765	0.333333	0.352941	0.421053	0.421053	0.35	0.401132
Isocitrate dehydrogenase [NAD] subunit alpha, mitochondrial OS=Mus musculus OX=10090 GN=Idh3a PE=1 SV=1	13	11	12	11	12	7	0.287864	0.764706	0.611111	0.705882	0.578947	0.631579	0.35	0.148823
Elongation factor 1-gamma OS=Mus musculus OX=10090 GN=Eef1g PE=1 SV=3	15	17	15	15	12	17	0.565533	0.882353	0.944444	0.882353	0.789474	0.631579	0.85	0.0993624
Importin-5 OS=Mus musculus OX=10090 GN=Ipo5 PE=1 SV=3	16	17	16	6	2	36	0.884131	0.941176	0.944444	0.941176	0.315789	0.105263	1.8	0.724212
Probable leucine--tRNA ligase, mitochondrial OS=Mus musculus OX=10090 GN=Lars2 PE=1 SV=1	1	1	1				#DIV/0!	0.0588235	0.0555556	0.0588235	0	0	0	7.58609e-07
Pyruvate dehydrogenase protein X component, mitochondrial OS=Mus musculus OX=10090 GN=Pdhx PE=1 SV=1	13	13	13	13	12	8	0.260575	0.764706	0.722222	0.764706	0.684211	0.631579	0.4	0.113543
Cullin-3 OS=Mus musculus OX=10090 GN=Cul3 PE=1 SV=1	18	13	11	14	13	14	0.882028	1.05882	0.722222	0.647059	0.736842	0.684211	0.7	0.467293
Fructose-1,6-bisphosphatase 1 OS=Mus musculus OX=10090 GN=Fbp1 PE=1 SV=3	15	11	10	16	12	10	0.789282	0.882353	0.611111	0.588235	0.842105	0.631579	0.5	0.806076
Protein FAM71B OS=Mus musculus OX=10090 GN=Fam71b PE=3 SV=3	18	17	18	16	17	8	0.235496	1.05882	0.944444	1.05882	0.842105	0.894737	0.4	0.128693
Citrate synthase, mitochondrial OS=Mus musculus OX=10090 GN=Cs PE=1 SV=1	18	14	18	18	18	11	0.72869	1.05882	0.777778	1.05882	0.947368	0.947368	0.55	0.406864
Prohibitin OS=Mus musculus OX=10090 GN=Phb PE=1 SV=1	14	15	15	13	14	9	0.163279	0.823529	0.833333	0.882353	0.684211	0.736842	0.45	0.0686404
Sperm surface protein Sp17 OS=Mus musculus OX=10090 GN=Spa17 PE=1 SV=1	8	10	9	10	9	6	0.64333	0.470588	0.555556	0.529412	0.526316	0.473684	0.3	0.307178
Isoform 2 of Serine/threonine-protein phosphatase PP1-gamma catalytic subunit OS=Mus musculus OX=10090 GN=Ppp1cc	13	13	10	14	13	15	0.158302	0.764706	0.722222	0.588235	0.736842	0.684211	0.75	0.603957
Phosphoglycerate kinase 1 OS=Mus musculus OX=10090 GN=Pgk1 PE=1 SV=4	9	8	7	8	8	12	0.41072	0.529412	0.444444	0.411765	0.421053	0.421053	0.6	0.798999
Protein phosphatase 1 regulatory subunit 7 OS=Mus musculus OX=10090 GN=Ppp1r7 PE=1 SV=2	14	11	10	15	14	15	0.0739262	0.823529	0.611111	0.588235	0.789474	0.736842	0.75	0.331758
Phospholipid hydroperoxide glutathione peroxidase OS=Mus musculus OX=10090 GN=Gpx4 PE=1 SV=4	11	11	11	12	13	11	0.158302	0.647059	0.611111	0.647059	0.631579	0.684211	0.55	0.763648
Protein phosphatase 1A OS=Mus musculus OX=10090 GN=Ppm1a PE=1 SV=1	15	15	14	16	12	8	0.316855	0.882353	0.833333	0.823529	0.842105	0.631579	0.4	0.16051
Methylmalonate-semialdehyde dehydrogenase [acylating], mitochondrial OS=Mus musculus OX=10090 GN=Aldh6a1 PE=1 SV=1	17	13	14	8	15	10	0.201846	1	0.722222	0.823529	0.421053	0.789474	0.5	0.114413
Ubiquitin carboxyl-terminal hydrolase 7 OS=Mus musculus OX=10090 GN=Usp7 PE=1 SV=1	15	18	11	15	14	20	0.577017	0.882353	1	0.647059	0.789474	0.736842	1	0.994103
Dynein intermediate chain 2, axonemal OS=Mus musculus OX=10090 GN=Dnai2 PE=1 SV=2	16	17	17	17	17	2	0.404433	0.941176	0.944444	1	0.894737	0.894737	0.1	0.279377
Phosphoglycerate mutase 1 OS=Mus musculus OX=10090 GN=Pgam1 PE=1 SV=3	9	9	6	10	9	12	0.155016	0.529412	0.5	0.352941	0.526316	0.473684	0.6	0.331693
Beta-defensin 40 OS=Mus musculus OX=10090 GN=Defb40 PE=2 SV=1	1	1	1				#DIV/0!	0.0588235	0.0555556	0.0588235	0	0	0	7.58609e-07
Saccharopine dehydrogenase-like oxidoreductase OS=Mus musculus OX=10090 GN=Sccpdh PE=1 SV=1	12	11	9	13	12	8	0.859308	0.705882	0.611111	0.529412	0.684211	0.631579	0.4	0.688907
26S proteasome non-ATPase regulatory subunit 2 OS=Mus musculus OX=10090 GN=Psmd2 PE=1 SV=1	20	18	17	19	16	26	0.552889	1.17647	1	1	1	0.842105	1.3	0.941473
Valine--tRNA ligase OS=Mus musculus OX=10090 GN=Vars PE=1 SV=1	15	17	12	14	10	19	0.916365	0.882353	0.944444	0.705882	0.736842	0.526316	0.95	0.493938
NADH dehydrogenase [ubiquinone] flavoprotein 1, mitochondrial OS=Mus musculus OX=10090 GN=Ndufv1 PE=1 SV=1	12	12	12	10	12	7	0.183567	0.705882	0.666667	0.705882	0.526316	0.631579	0.35	0.0841858
Retinal dehydrogenase 1 OS=Mus musculus OX=10090 GN=Aldh1a1 PE=1 SV=5	12	10	6	3	8	19	0.901236	0.705882	0.555556	0.352941	0.157895	0.421053	0.95	0.916255
Fumarylacetoacetate hydrolase domain-containing protein 2A OS=Mus musculus OX=10090 GN=Fahd2 PE=1 SV=1	11	10	11	11	11	7	0.507158	0.647059	0.555556	0.647059	0.578947	0.578947	0.35	0.237948
Na(+)/H(+) exchange regulatory cofactor NHE-RF3 OS=Mus musculus OX=10090 GN=Pdzk1 PE=1 SV=1	13	11	8	12	15	7	0.820294	0.764706	0.611111	0.470588	0.631579	0.789474	0.35	0.878391
Isoform 2 of Spermatid-specific manchette-related protein 1 OS=Mus musculus OX=10090 GN=Smrp1	16	19	20	20	21		0.267628	0.941176	1.05556	1.17647	1.05263	1.10526	0	0.407841
Protein FAM166A OS=Mus musculus OX=10090 GN=Fam166a PE=2 SV=1	15	20	20	25	23	5	0.924109	0.882353	1.11111	1.17647	1.31579	1.21053	0.25	0.727232
L-2-hydroxyglutarate dehydrogenase, mitochondrial OS=Mus musculus OX=10090 GN=L2hgdh PE=1 SV=1	14	15	15	15	16	6	0.505953	0.823529	0.833333	0.882353	0.789474	0.842105	0.3	0.308025
NADH dehydrogenase [ubiquinone] iron-sulfur protein 2, mitochondrial OS=Mus musculus OX=10090 GN=Ndufs2 PE=1 SV=1	15	15	15	13	14	5	0.202775	0.882353	0.833333	0.882353	0.684211	0.736842	0.25	0.117189
Estradiol 17-beta-dehydrogenase 8 OS=Mus musculus OX=10090 GN=Hsd17b8 PE=1 SV=2	9	8	9	10	9	5	0.691761	0.529412	0.444444	0.529412	0.526316	0.473684	0.25	0.398074
Radial spoke head 1 homolog OS=Mus musculus OX=10090 GN=Rsph1 PE=1 SV=2	9	8	9	9	10	13	0.184074	0.529412	0.444444	0.529412	0.473684	0.526316	0.65	0.456808
Coiled-coil domain-containing protein 63 OS=Mus musculus OX=10090 GN=Ccdc63 PE=2 SV=2	16	14	14	16	16	1	0.507546	0.941176	0.777778	0.823529	0.842105	0.842105	0.05	0.372398
EF-hand domain-containing protein 1 OS=Mus musculus OX=10090 GN=Efhc1 PE=1 SV=1	15	15	14	18	14	1	0.51522	0.882353	0.833333	0.823529	0.947368	0.736842	0.05	0.379013
cAMP-dependent protein kinase catalytic subunit alpha OS=Mus musculus OX=10090 GN=Prkaca PE=1 SV=3	14	13	11	12	12	7	0.283601	0.823529	0.722222	0.647059	0.631579	0.631579	0.35	0.144924
Superoxide dismutase [Cu-Zn] OS=Mus musculus OX=10090 GN=Sod1 PE=1 SV=2	7	6	7	7	7	7	0.373901	0.411765	0.333333	0.411765	0.368421	0.368421	0.35	0.433826
26S proteasome regulatory subunit 7 OS=Mus musculus OX=10090 GN=Psmc2 PE=1 SV=5	14	15	13	15	15	14	0.373901	0.823529	0.833333	0.764706	0.789474	0.789474	0.7	0.265168
Isoform 3 of Elongation factor 1-delta OS=Mus musculus OX=10090 GN=Eef1d	10	15	11	8	10	19	0.932761	0.588235	0.833333	0.647059	0.421053	0.526316	0.95	0.764148
Heat shock protein HSP 90-beta OS=Mus musculus OX=10090 GN=Hsp90ab1 PE=1 SV=3	17	17	14	13	11	37	0.633655	1	0.944444	0.823529	0.684211	0.578947	1.85	0.793195
Serine protease inhibitor Kazal-type 11 OS=Mus musculus OX=10090 GN=Spink11 PE=2 SV=2	1	1	1				#DIV/0!	0.0588235	0.0555556	0.0588235	0	0	0	7.58609e-07
Ubiquitin-like modifier-activating enzyme 1 OS=Mus musculus OX=10090 GN=Uba1 PE=1 SV=1	13	13	11	13	14	16	0.144704	0.764706	0.722222	0.647059	0.684211	0.736842	0.8	0.578004
Sperm-associated antigen 6 OS=Mus musculus OX=10090 GN=Spag6 PE=1 SV=1	14	14	15	15	15	3	0.452974	0.823529	0.777778	0.882353	0.789474	0.789474	0.15	0.3075
Zona pellucida-binding protein 2 OS=Mus musculus OX=10090 GN=Zpbp2 PE=1 SV=2	11	12	13	14	13	3	0.604145	0.647059	0.666667	0.764706	0.736842	0.684211	0.15	0.425828
Coiled-coil domain-containing protein 105 OS=Mus musculus OX=10090 GN=Ccdc105 PE=1 SV=3	14	19	16	20	17		0.394239	0.823529	1.05556	0.941176	1.05263	0.894737	0	0.433495
Cullin-associated NEDD8-dissociated protein 1 OS=Mus musculus OX=10090 GN=Cand1 PE=1 SV=2	17	10	12	10	11	31	0.577144	1	0.555556	0.705882	0.526316	0.578947	1.55	0.732057
26S proteasome non-ATPase regulatory subunit 1 OS=Mus musculus OX=10090 GN=Psmd1 PE=1 SV=1	14	17	13	14	16	18	0.468527	0.823529	0.944444	0.764706	0.736842	0.842105	0.9	0.813968
Spermatid-specific manchette-related protein 1 OS=Mus musculus OX=10090 GN=Smrp1 PE=1 SV=1	14	18	18	19	19	7	0.712807	0.823529	1	1.05882	1	1	0.35	0.479702
Aldehyde dehydrogenase, mitochondrial OS=Mus musculus OX=10090 GN=Aldh2 PE=1 SV=1	14	8	8	4	9	15	0.867763	0.823529	0.444444	0.470588	0.210526	0.473684	0.75	0.635363
Lactotransferrin OS=Mus musculus OX=10090 GN=Ltf PE=1 SV=4	13	14	14				#DIV/0!	0.764706	0.777778	0.823529	0	0	0	1.5631e-06
Cytochrome b-c1 complex subunit Rieske, mitochondrial OS=Mus musculus OX=10090 GN=Uqcrfs1 PE=1 SV=1	10	9	10	10	10	6	0.507158	0.588235	0.5	0.588235	0.526316	0.526316	0.3	0.253335
N-acetylglucosamine-6-phosphate deacetylase OS=Mus musculus OX=10090 GN=Amdhd2 PE=1 SV=1	8	5	8	7	8	8	0.561438	0.470588	0.277778	0.470588	0.368421	0.421053	0.4	0.888952
Protein disulfide-isomerase A6 OS=Mus musculus OX=10090 GN=Pdia6 PE=1 SV=3	9	8	7	6	6	13	0.896408	0.529412	0.444444	0.411765	0.315789	0.315789	0.65	0.781289
Actin, alpha skeletal muscle OS=Mus musculus OX=10090 GN=Acta1 PE=1 SV=1	11	10	10	9	10		0.239443	0.647059	0.555556	0.588235	0.473684	0.526316	0	0.194831
Uncharacterized protein C10orf62 homolog OS=Mus musculus OX=10090 PE=2 SV=1	9	8	9	8	7		0.132842	0.529412	0.444444	0.529412	0.421053	0.368421	0	0.15382
Dynein intermediate chain 1, axonemal OS=Mus musculus OX=10090 GN=Dnai1 PE=1 SV=1	11	10	9	11	10	1	0.45566	0.647059	0.555556	0.529412	0.578947	0.526316	0.05	0.326196
26S proteasome regulatory subunit 6A OS=Mus musculus OX=10090 GN=Psmc3 PE=1 SV=2	12	10	9	11	11	15	0.279083	0.705882	0.555556	0.529412	0.578947	0.578947	0.75	0.648149
Tubulin beta-6 chain OS=Mus musculus OX=10090 GN=Tubb6 PE=1 SV=1	10	12	10				#DIV/0!	0.588235	0.666667	0.588235	0	0	0	1.94382e-05
Calcium-activated chloride channel regulator 3A-1 OS=Mus musculus OX=10090 GN=Clca3a1 PE=1 SV=1	18	19	16	1	2		0.000879938	1.05882	1.05556	0.941176	0.0526316	0.105263	0	3.96731e-05
Carbonic anhydrase 4 OS=Mus musculus OX=10090 GN=Ca4 PE=1 SV=1	8	11	8	7	9		0.550362	0.470588	0.611111	0.470588	0.368421	0.473684	0	0.192131
Hemoglobin subunit alpha OS=Mus musculus OX=10090 GN=Hba PE=1 SV=2	7	1	5	3		6	0.95175	0.411765	0.0555556	0.294118	0.157895	0	0.3	0.498117
Thioredoxin domain-containing protein 3 OS=Mus musculus OX=10090 GN=Nme8 PE=2 SV=1	15	17	16	16	19	4	0.551416	0.882353	0.944444	0.941176	0.842105	1	0.2	0.380082
ATP synthase-coupling factor 6, mitochondrial OS=Mus musculus OX=10090 GN=Atp5pf PE=1 SV=1	7	6	6	6	7	3	0.467605	0.411765	0.333333	0.352941	0.315789	0.368421	0.15	0.276808
Prostaglandin G/H synthase 2 OS=Mus musculus OX=10090 GN=Ptgs2 PE=1 SV=1	14	17	12	11	15		0.616694	0.823529	0.944444	0.705882	0.578947	0.789474	0	0.208328
Glutamate dehydrogenase 1, mitochondrial OS=Mus musculus OX=10090 GN=Glud1 PE=1 SV=1	12	10	5	6	10	8	0.696008	0.705882	0.555556	0.294118	0.315789	0.526316	0.4	0.482044
Elongation factor 1-alpha 1 OS=Mus musculus OX=10090 GN=Eef1a1 PE=1 SV=3	10	12	10	7	8	17	1	0.588235	0.666667	0.588235	0.368421	0.421053	0.85	0.683514
Fibronectin type III domain-containing protein 8 OS=Mus musculus OX=10090 GN=Fndc8 PE=2 SV=1	10	11	10	10	9	2	0.259422	0.588235	0.611111	0.588235	0.526316	0.473684	0.1	0.163366
Protein phosphatase 1B OS=Mus musculus OX=10090 GN=Ppm1b PE=1 SV=1	10	11	10	12	12	12	0.00749043	0.588235	0.611111	0.588235	0.631579	0.631579	0.6	0.124642
26S proteasome regulatory subunit 10B OS=Mus musculus OX=10090 GN=Psmc6 PE=1 SV=1	15	16	13	17	14	14	0.814902	0.882353	0.888889	0.764706	0.894737	0.736842	0.7	0.398113
Cilia- and flagella-associated protein 57 OS=Mus musculus OX=10090 GN=Cfap57 PE=1 SV=3	17	17	14	23	23	4	0.922194	1	0.944444	0.823529	1.21053	1.21053	0.2	0.892699
Vesicular integral-membrane protein VIP36 OS=Mus musculus OX=10090 GN=Lman2 PE=1 SV=2	11	12	10	7	9	12	0.34649	0.647059	0.666667	0.588235	0.368421	0.473684	0.6	0.096904
Meiosis-specific nuclear structural protein 1 OS=Mus musculus OX=10090 GN=Mns1 PE=1 SV=1	16	18	15	18	18	2	0.534801	0.941176	1	0.882353	0.947368	0.947368	0.1	0.386496
Interferon-inducible GTPase 5 OS=Mus musculus OX=10090 GN=Irgc PE=1 SV=1	10	11	11	11	13	11	0.250815	0.588235	0.611111	0.647059	0.578947	0.684211	0.55	0.814478
Barrier-to-autointegration factor OS=Mus musculus OX=10090 GN=Banf1 PE=1 SV=1	3	3	4	4	4	5	0.101192	0.176471	0.166667	0.235294	0.210526	0.210526	0.25	0.28685
Cysteine-rich secretory protein 1 OS=Mus musculus OX=10090 GN=Crisp1 PE=2 SV=1	10	10	10	6	8		0.0275565	0.588235	0.555556	0.588235	0.315789	0.421053	0	0.059266
Phospholipase B-like 1 OS=Mus musculus OX=10090 GN=Plbd1 PE=1 SV=1	12	8	12	11	12	3	0.559347	0.705882	0.444444	0.705882	0.578947	0.631579	0.15	0.400149
NAD(P)H-hydrate epimerase OS=Mus musculus OX=10090 GN=Naxe PE=1 SV=1	8	8	9	8	9	4	0.441823	0.470588	0.444444	0.529412	0.421053	0.473684	0.2	0.253749
Prostaglandin G/H synthase 1 OS=Mus musculus OX=10090 GN=Ptgs1 PE=1 SV=1	13	19	11	8	16		0.625353	0.764706	1.05556	0.647059	0.421053	0.842105	0	0.213684
Dolichyl-diphosphooligosaccharide--protein glycosyltransferase subunit 2 OS=Mus musculus OX=10090 GN=Rpn2 PE=1 SV=1	9	12	10	6	10	14	0.899251	0.529412	0.666667	0.588235	0.315789	0.526316	0.7	0.53137
DnaJ homolog subfamily A member 4 OS=Mus musculus OX=10090 GN=Dnaja4 PE=1 SV=1	11	9	7	9	8	12	0.709597	0.647059	0.5	0.411765	0.473684	0.421053	0.6	0.81765
MICOS complex subunit Mic25 OS=Mus musculus OX=10090 GN=Chchd6 PE=1 SV=2	11	12	11	10	11	4	0.246364	0.647059	0.666667	0.647059	0.526316	0.578947	0.2	0.139468
Serine hydroxymethyltransferase, mitochondrial OS=Mus musculus OX=10090 GN=Shmt2 PE=1 SV=1	17	9	15	3	11	2	0.0890093	1	0.5	0.882353	0.157895	0.578947	0.1	0.0732694
Myeloid leukemia factor 1 OS=Mus musculus OX=10090 GN=Mlf1 PE=1 SV=1	10	8	8	9	8	5	0.386912	0.588235	0.444444	0.470588	0.473684	0.421053	0.25	0.212805
4-trimethylaminobutyraldehyde dehydrogenase OS=Mus musculus OX=10090 GN=Aldh9a1 PE=1 SV=1	13	12	13	14	12	13	0.64333	0.764706	0.666667	0.764706	0.736842	0.631579	0.65	0.267918
Peroxiredoxin-5, mitochondrial OS=Mus musculus OX=10090 GN=Prdx5 PE=1 SV=2	10	10	10	10	11	8	0.724659	0.588235	0.555556	0.588235	0.526316	0.578947	0.4	0.235621
Hypoxia up-regulated protein 1 OS=Mus musculus OX=10090 GN=Hyou1 PE=1 SV=1	16	20	13	8	10	32	0.96857	0.941176	1.11111	0.764706	0.421053	0.526316	1.6	0.828927
Voltage-dependent anion-selective channel protein 1 OS=Mus musculus OX=10090 GN=Vdac1 PE=1 SV=3	9	11	10	7	11	7	0.315296	0.529412	0.611111	0.588235	0.368421	0.578947	0.35	0.136609
T-complex protein 1 subunit zeta OS=Mus musculus OX=10090 GN=Cct6a PE=1 SV=3	13	12	11	13	12	14	0.287864	0.764706	0.666667	0.647059	0.684211	0.631579	0.7	0.644076
3-oxoacyl-[acyl-carrier-protein] synthase, mitochondrial OS=Mus musculus OX=10090 GN=Oxsm PE=1 SV=1	8	8	8	9	7	2	0.391076	0.470588	0.444444	0.470588	0.473684	0.368421	0.1	0.255838
Protein C1orf194 homolog OS=Mus musculus OX=10090 PE=1 SV=1	7	7	6	8	8		0.0533627	0.411765	0.388889	0.352941	0.421053	0.421053	0	0.503464
Isoform 3 of F-actin-capping protein subunit beta OS=Mus musculus OX=10090 GN=Capzb	13	17	14	16	17	10	0.900148	0.764706	0.944444	0.823529	0.842105	0.894737	0.5	0.504339
Hsc70-interacting protein OS=Mus musculus OX=10090 GN=St13 PE=1 SV=1	10	9	8	9	8	9	0.64333	0.588235	0.5	0.470588	0.473684	0.421053	0.45	0.137309
Izumo sperm-egg fusion protein 4 OS=Mus musculus OX=10090 GN=Izumo4 PE=1 SV=1	9	10	9	9	10	6	0.467605	0.529412	0.555556	0.529412	0.473684	0.526316	0.3	0.203071
Radial spoke head protein 9 homolog OS=Mus musculus OX=10090 GN=Rsph9 PE=1 SV=1	11	12	12	12	11	8	0.345271	0.647059	0.666667	0.705882	0.631579	0.578947	0.4	0.131914
Heat shock protein beta-9 OS=Mus musculus OX=10090 GN=Hspb9 PE=2 SV=1	8	9	9	9	9	6	0.561438	0.470588	0.5	0.529412	0.473684	0.473684	0.3	0.235281
Cytochrome c oxidase subunit 5A, mitochondrial OS=Mus musculus OX=10090 GN=Cox5a PE=1 SV=2	7	7	8	6	8	5	0.348641	0.411765	0.388889	0.470588	0.315789	0.421053	0.25	0.162453
ATP synthase subunit d, mitochondrial OS=Mus musculus OX=10090 GN=Atp5pd PE=1 SV=3	9	11	11	10	10	7	0.32946	0.529412	0.611111	0.647059	0.526316	0.526316	0.35	0.133503
3-hydroxyisobutyrate dehydrogenase, mitochondrial OS=Mus musculus OX=10090 GN=Hibadh PE=1 SV=1	9	10	10	10	9	4	0.348641	0.529412	0.555556	0.588235	0.526316	0.473684	0.2	0.19891
Proteasome subunit alpha type-1 OS=Mus musculus OX=10090 GN=Psma1 PE=1 SV=1	12	11	11	11	11	10	0.2302	0.705882	0.611111	0.647059	0.578947	0.578947	0.5	0.0555198
Serine/threonine-protein phosphatase 2A 65 kDa regulatory subunit A alpha isoform OS=Mus musculus OX=10090 GN=Ppp2r1a PE=1 SV=3	9	9	7	8	7	7	0.250815	0.529412	0.5	0.411765	0.421053	0.368421	0.35	0.0714267
Carnitine O-palmitoyltransferase 2, mitochondrial OS=Mus musculus OX=10090 GN=Cpt2 PE=1 SV=2	13	13	8	15	18	19	0.0432441	0.764706	0.722222	0.470588	0.789474	0.947368	0.95	0.0835825
Casein kinase II subunit alpha OS=Mus musculus OX=10090 GN=Csnk2a1 PE=1 SV=2	10	10	10	10	11	6	0.548424	0.588235	0.555556	0.588235	0.526316	0.578947	0.3	0.275294
Beta-enolase OS=Mus musculus OX=10090 GN=Eno3 PE=1 SV=3	8	6	8	7	8	3	0.468527	0.470588	0.333333	0.470588	0.368421	0.421053	0.15	0.303894
Protein/nucleic acid deglycase DJ-1 OS=Mus musculus OX=10090 GN=Park7 PE=1 SV=1	9	7	6	9	10	9	0.101192	0.529412	0.388889	0.352941	0.473684	0.526316	0.45	0.365081
Proteasome subunit alpha type-5 OS=Mus musculus OX=10090 GN=Psma5 PE=1 SV=1	8	7	8	8	7	8	1	0.470588	0.388889	0.470588	0.421053	0.368421	0.4	0.207898
Ubiquitin carboxyl-terminal hydrolase isozyme L3 OS=Mus musculus OX=10090 GN=Uchl3 PE=1 SV=2	9	7	5	11	10	9	0.0808001	0.529412	0.388889	0.294118	0.578947	0.526316	0.45	0.216405
Putative phospholipase B-like 2 OS=Mus musculus OX=10090 GN=Plbd2 PE=1 SV=2	12	6	8	9	11	7	0.882028	0.705882	0.333333	0.470588	0.473684	0.578947	0.35	0.792944
Septin-7 OS=Mus musculus OX=10090 GN=Septin7 PE=1 SV=1	11	10	12	10	12	8	0.481817	0.647059	0.555556	0.705882	0.526316	0.631579	0.4	0.217683
Fumarate hydratase, mitochondrial OS=Mus musculus OX=10090 GN=Fh PE=1 SV=3	12	12	11	11	13	7	0.498867	0.705882	0.666667	0.647059	0.578947	0.684211	0.35	0.247569
Long-chain-fatty-acid--CoA ligase ACSBG2 OS=Mus musculus OX=10090 GN=Acsbg2 PE=1 SV=1	9	8	8	9	10	3	0.674518	0.529412	0.444444	0.470588	0.473684	0.526316	0.15	0.460391
Heat shock protein 75 kDa, mitochondrial OS=Mus musculus OX=10090 GN=Trap1 PE=1 SV=1	12	4	6	4	7	13	0.861129	0.705882	0.222222	0.352941	0.210526	0.368421	0.65	0.932751
Isoform 2 of Neutral alpha-glucosidase AB OS=Mus musculus OX=10090 GN=Ganab	14	13			9	20	0.873	0.823529	0.722222	0	0	0.473684	1	0.953616
Dynein heavy chain 1, axonemal OS=Mus musculus OX=10090 GN=Dnah1 PE=1 SV=1	16	15	14	13	21	5	0.68957	0.941176	0.833333	0.823529	0.684211	1.10526	0.25	0.497414
Ras-related protein Rab-2B OS=Mus musculus OX=10090 GN=Rab2b PE=1 SV=1	7	6	7	6	6		0.219102	0.411765	0.333333	0.411765	0.315789	0.315789	0	0.181751
Outer dense fiber protein 3 OS=Mus musculus OX=10090 GN=Odf3 PE=1 SV=2	12	16	13	16	15	2	0.598285	0.705882	0.888889	0.764706	0.842105	0.789474	0.1	0.441246
Filamin-B OS=Mus musculus OX=10090 GN=Flnb PE=1 SV=3	17	5	16		2	16	0.645701	1	0.277778	0.941176	0	0.105263	0.8	0.268987
Glutamine amidotransferase-like class 1 domain-containing protein 3A, mitochondrial OS=Mus musculus OX=10090 GN=Gatd3a PE=1 SV=1	7	7	9	8	7	4	0.386912	0.411765	0.388889	0.529412	0.421053	0.368421	0.2	0.227044
Mannose-6-phosphate isomerase OS=Mus musculus OX=10090 GN=Mpi PE=1 SV=1	10	7	8	13	10	13	0.0513744	0.588235	0.388889	0.470588	0.684211	0.526316	0.65	0.14105
Sperm acrosome-associated protein 9 OS=Mus musculus OX=10090 GN=Spaca9 PE=1 SV=1	5	5	6	6	6	4	1	0.294118	0.277778	0.352941	0.315789	0.315789	0.2	0.526295
ATP-dependent 6-phosphofructokinase, muscle type OS=Mus musculus OX=10090 GN=Pfkm PE=1 SV=3	12	11	11	12	9	10	0.348641	0.705882	0.611111	0.647059	0.631579	0.473684	0.5	0.100044
Cytochrome b5 type B OS=Mus musculus OX=10090 GN=Cyb5b PE=1 SV=1	6	6	5	6	6	5	1	0.352941	0.333333	0.294118	0.315789	0.315789	0.25	0.303596
Acrosin OS=Mus musculus OX=10090 GN=Acr PE=1 SV=1	6	6	7	8	7	4	1	0.352941	0.333333	0.411765	0.421053	0.368421	0.2	0.635755
26S proteasome non-ATPase regulatory subunit 11 OS=Mus musculus OX=10090 GN=Psmd11 PE=1 SV=3	13	12	10	13	13	12	0.348641	0.764706	0.666667	0.588235	0.684211	0.684211	0.6	0.784176
Mitochondrial import inner membrane translocase subunit TIM44 OS=Mus musculus OX=10090 GN=Timm44 PE=1 SV=2	13	11	12	12	14	6	0.61826	0.764706	0.611111	0.705882	0.631579	0.736842	0.3	0.377818
Glycerol-3-phosphate phosphatase OS=Mus musculus OX=10090 GN=Pgp PE=1 SV=1	11	13	10	8	7	12	0.256435	0.647059	0.722222	0.588235	0.421053	0.368421	0.6	0.07733
UDP-glucose:glycoprotein glucosyltransferase 1 OS=Mus musculus OX=10090 GN=Uggt1 PE=1 SV=4	17	15	17	5	14	13	0.12476	1	0.833333	1	0.263158	0.736842	0.65	0.0645842
Disintegrin and metalloproteinase domain-containing protein 5 OS=Mus musculus OX=10090 GN=Adam5 PE=1 SV=1	8						#DIV/0!	0.470588	0	0	0	0	0	0.373901
Fructose-bisphosphate aldolase C OS=Mus musculus OX=10090 GN=Aldoc PE=1 SV=4	3					4	#DIV/0!	0.176471	0	0	0	0	0.2	0.933945
Tetratricopeptide repeat protein 25 OS=Mus musculus OX=10090 GN=Ttc25 PE=1 SV=3	14	12	14	14	15	3	0.531838	0.823529	0.666667	0.823529	0.736842	0.789474	0.15	0.371966
Dynein light chain roadblock-type 2 OS=Mus musculus OX=10090 GN=Dynlrb2 PE=1 SV=1	3	4	3	4	4	2	1	0.176471	0.222222	0.176471	0.210526	0.210526	0.1	0.674463
Cilia- and flagella-associated protein 52 OS=Mus musculus OX=10090 GN=Cfap52 PE=1 SV=1	15	13	14	14	12	3	0.275302	0.882353	0.722222	0.823529	0.736842	0.631579	0.15	0.179483
Arylsulfatase A OS=Mus musculus OX=10090 GN=Arsa PE=1 SV=2	10	8	8	11	9	4	0.77558	0.588235	0.444444	0.470588	0.578947	0.473684	0.2	0.528802
Glycerol kinase 2 OS=Mus musculus OX=10090 GN=Gk2 PE=1 SV=1	14	15	17	14	17	11	0.530412	0.823529	0.833333	1	0.736842	0.894737	0.55	0.240084
Speriolin OS=Mus musculus OX=10090 GN=Spatc1 PE=1 SV=1	8	9	11	10	11	4	0.693197	0.470588	0.5	0.647059	0.526316	0.578947	0.2	0.469568
D-dopachrome decarboxylase OS=Mus musculus OX=10090 GN=Ddt PE=1 SV=3	6	6	5	6	6	6	0.373901	0.352941	0.333333	0.294118	0.315789	0.315789	0.3	0.418929
Basigin OS=Mus musculus OX=10090 GN=Bsg PE=1 SV=2	7	7	7	6	6	6	#DIV/0!	0.411765	0.388889	0.411765	0.315789	0.315789	0.3	0.000540005
Large proline-rich protein BAG6 OS=Mus musculus OX=10090 GN=Bag6 PE=1 SV=1	11	11	10	12	10	13	0.348641	0.647059	0.611111	0.588235	0.631579	0.526316	0.65	0.775943
Pyruvate carboxylase, mitochondrial OS=Mus musculus OX=10090 GN=Pc PE=1 SV=1	11	7	10	4	10	14	1	0.647059	0.388889	0.588235	0.210526	0.526316	0.7	0.721424
Heterogeneous nuclear ribonucleoprotein K OS=Mus musculus OX=10090 GN=Hnrnpk PE=1 SV=1	6	8	6	1	1		0.00712931	0.352941	0.444444	0.352941	0.0526316	0.0526316	0	0.000584255
Kunitz-type protease inhibitor 4 OS=Mus musculus OX=10090 GN=Spint4 PE=2 SV=1	5	5	5	5	5		#DIV/0!	0.294118	0.277778	0.294118	0.263158	0.263158	0	0.26709
Sperm acrosome membrane-associated protein 3 OS=Mus musculus OX=10090 GN=Spaca3 PE=1 SV=2	6	6	6	6	6	4	0.373901	0.352941	0.333333	0.352941	0.315789	0.315789	0.2	0.151784
26S proteasome non-ATPase regulatory subunit 3 OS=Mus musculus OX=10090 GN=Psmd3 PE=1 SV=3	9	12	9	12	13	12	0.0912602	0.529412	0.666667	0.529412	0.631579	0.684211	0.6	0.288941
26S proteasome regulatory subunit 4 OS=Mus musculus OX=10090 GN=Psmc1 PE=1 SV=1	11	8	10	12	16	14	0.0406421	0.647059	0.444444	0.588235	0.631579	0.842105	0.7	0.129409
Glyceraldehyde-3-phosphate dehydrogenase OS=Mus musculus OX=10090 GN=Gapdh PE=1 SV=2	9	11	8	9	10	12	0.467605	0.529412	0.611111	0.470588	0.473684	0.526316	0.6	0.94935
Thimet oligopeptidase OS=Mus musculus OX=10090 GN=Thop1 PE=1 SV=1	12	9	10	9	9	22	0.534737	0.705882	0.5	0.588235	0.473684	0.473684	1.1	0.717234
Carbonic anhydrase 2 OS=Mus musculus OX=10090 GN=Ca2 PE=1 SV=4	7	7	5	9	9	5	0.421648	0.411765	0.388889	0.294118	0.473684	0.473684	0.25	0.700775
Sperm-associated antigen 17 OS=Mus musculus OX=10090 GN=Spag17 PE=1 SV=2	13	16	16	19	18	11	0.73064	0.764706	0.888889	0.941176	1	0.947368	0.55	0.840662
Brain acid soluble protein 1 OS=Mus musculus OX=10090 GN=Basp1 PE=1 SV=3	8	10	6	2	8	12	0.841596	0.470588	0.555556	0.352941	0.105263	0.421053	0.6	0.618013
Mitochondrial proton/calcium exchanger protein OS=Mus musculus OX=10090 GN=Letm1 PE=1 SV=1	10	6	13	11	11	5	0.826414	0.588235	0.333333	0.764706	0.578947	0.578947	0.25	0.606889
Coiled-coil domain-containing protein 183 OS=Mus musculus OX=10090 GN=Ccdc183 PE=2 SV=1	12	12	10	13	12		0.301864	0.705882	0.666667	0.588235	0.684211	0.631579	0	0.388675
Uncharacterized protein C17orf47 homolog OS=Mus musculus OX=10090 GN=Gm11492 PE=4 SV=1	9	8	8	10	11		0.0318742	0.529412	0.444444	0.470588	0.526316	0.578947	0	0.577157
Sodium/potassium-transporting ATPase subunit beta-3 OS=Mus musculus OX=10090 GN=Atp1b3 PE=1 SV=1	9	9	8	10	9	8	0.64333	0.529412	0.5	0.470588	0.526316	0.473684	0.4	0.455449
B box and SPRY domain-containing protein OS=Mus musculus OX=10090 GN=Bspry PE=1 SV=1	12	17	16	17	13	4	0.425477	0.705882	0.944444	0.941176	0.894737	0.684211	0.2	0.286305
Peroxiredoxin-6 OS=Mus musculus OX=10090 GN=Prdx6 PE=1 SV=3	10	10	8	8	9	13	0.709597	0.588235	0.555556	0.470588	0.421053	0.473684	0.65	0.779735
Aldehyde dehydrogenase, cytosolic 1 OS=Mus musculus OX=10090 GN=Aldh1a7 PE=1 SV=1	7	6					#DIV/0!	0.411765	0.333333	0	0	0	0	0.120505
Uncharacterized protein C7orf31 homolog OS=Mus musculus OX=10090 PE=2 SV=1	12	12	17	15	14	3	0.513566	0.705882	0.666667	1	0.789474	0.736842	0.15	0.370723
Isoform 7 of Ecto-ADP-ribosyltransferase 3 OS=Mus musculus OX=10090 GN=Art3	9	6	7	8	8	10	0.294256	0.529412	0.333333	0.411765	0.421053	0.421053	0.5	0.737742
Histone H4 OS=Mus musculus OX=10090 GN=H4c1 PE=1 SV=2	7	7	7	4	7	7	0.373901	0.411765	0.388889	0.411765	0.210526	0.368421	0.35	0.134232
14-3-3 protein epsilon OS=Mus musculus OX=10090 GN=Ywhae PE=1 SV=1	7	8	8	7	7	17	0.470585	0.411765	0.444444	0.470588	0.368421	0.368421	0.85	0.619761
Serine protease HTRA2, mitochondrial OS=Mus musculus OX=10090 GN=Htra2 PE=1 SV=2	8	8	7	7	9	1	0.456153	0.470588	0.444444	0.411765	0.368421	0.473684	0.05	0.322525
NADH dehydrogenase [ubiquinone] iron-sulfur protein 3, mitochondrial OS=Mus musculus OX=10090 GN=Ndufs3 PE=1 SV=2	8	7	8	9	8	7	0.64333	0.470588	0.388889	0.470588	0.473684	0.421053	0.35	0.561752
Voltage-dependent anion-selective channel protein 2 OS=Mus musculus OX=10090 GN=Vdac2 PE=1 SV=2	10	12	9	12	12	10	0.416866	0.588235	0.666667	0.529412	0.631579	0.631579	0.5	0.910918
Lysosomal Pro-X carboxypeptidase OS=Mus musculus OX=10090 GN=Prcp PE=1 SV=2	10	11	9	12	10	3	0.582285	0.588235	0.611111	0.529412	0.631579	0.526316	0.15	0.397401
Elongation factor 2 OS=Mus musculus OX=10090 GN=Eef2 PE=1 SV=2	12	14	10	9	5	27	0.820087	0.705882	0.777778	0.588235	0.473684	0.263158	1.35	0.988924
Axonemal dynein light intermediate polypeptide 1 OS=Mus musculus OX=10090 GN=Dnali1 PE=1 SV=1	10	11	12	14	13	7	0.889917	0.588235	0.611111	0.705882	0.736842	0.684211	0.35	0.741268
Isoform 2 of B box and SPRY domain-containing protein OS=Mus musculus OX=10090 GN=Bspry	12						#DIV/0!	0.705882	0	0	0	0	0	0.373901
Dolichyl-diphosphooligosaccharide--protein glycosyltransferase subunit 1 OS=Mus musculus OX=10090 GN=Rpn1 PE=1 SV=1	11	16	13	9	12	21	0.872158	0.647059	0.888889	0.764706	0.473684	0.631579	1.05	0.80687
L-lactate dehydrogenase A chain OS=Mus musculus OX=10090 GN=Ldha PE=1 SV=3	9	10	9	9	9	11	0.677869	0.529412	0.555556	0.529412	0.473684	0.473684	0.55	0.220535
MICOS complex subunit Mic19 OS=Mus musculus OX=10090 GN=Chchd3 PE=1 SV=1	6	7	9	7	6	4	0.252401	0.352941	0.388889	0.529412	0.368421	0.315789	0.2	0.15323
Ran-binding protein 17 OS=Mus musculus OX=10090 GN=Ranbp17 PE=1 SV=1	12	10	3	13	12	5	0.676675	0.705882	0.555556	0.176471	0.684211	0.631579	0.25	0.848081
Isochorismatase domain-containing protein 2A OS=Mus musculus OX=10090 GN=Isoc2a PE=1 SV=1	8	8	8	8	7	2	0.277069	0.470588	0.444444	0.470588	0.421053	0.368421	0.1	0.172814
Equatorin OS=Mus musculus OX=10090 GN=Eqtn PE=1 SV=2	8	8	8	8	9	2	0.488251	0.470588	0.444444	0.470588	0.421053	0.473684	0.1	0.32823
c-Myc-binding protein OS=Mus musculus OX=10090 GN=Mycbp PE=1 SV=5	6	5	6	5	5	4	0.101192	0.352941	0.277778	0.352941	0.263158	0.263158	0.2	0.0587214
26S proteasome regulatory subunit 6B OS=Mus musculus OX=10090 GN=Psmc4 PE=1 SV=2	15	11	11	12	13	13	0.820294	0.882353	0.611111	0.647059	0.631579	0.684211	0.65	0.537381
UBX domain-containing protein 11 OS=Mus musculus OX=10090 GN=Ubxn11 PE=1 SV=1	9	8	8	10	9	2	0.627193	0.529412	0.444444	0.470588	0.526316	0.473684	0.1	0.447704
Ras-related protein Rab-11B OS=Mus musculus OX=10090 GN=Rab11b PE=1 SV=3	9	10	10	10	9	10	1	0.529412	0.555556	0.588235	0.526316	0.473684	0.5	0.0646032
Protein phosphatase 1 regulatory subunit 32 OS=Mus musculus OX=10090 GN=Ppp1r32 PE=1 SV=1	8	10	10	10	12	6	1	0.470588	0.555556	0.588235	0.526316	0.631579	0.3	0.642067
Phosphate carrier protein, mitochondrial OS=Mus musculus OX=10090 GN=Slc25a3 PE=1 SV=1	9	8	8	8	8	7	0.2302	0.529412	0.444444	0.470588	0.421053	0.421053	0.35	0.0715135
Cilia- and flagella-associated protein 58 OS=Mus musculus OX=10090 GN=Cfap58 PE=2 SV=1	11	11	11	15	14		0.00255752	0.647059	0.611111	0.647059	0.789474	0.736842	0	0.646508
BAG family molecular chaperone regulator 5 OS=Mus musculus OX=10090 GN=Bag5 PE=1 SV=1	10	8	9	4	5	9	0.140066	0.588235	0.444444	0.529412	0.210526	0.263158	0.45	0.0640069
Serine protease inhibitor Kazal-type 2 OS=Mus musculus OX=10090 GN=Spink2 PE=1 SV=1	5	5	4	6	4	3	0.741521	0.294118	0.277778	0.235294	0.315789	0.210526	0.15	0.444752
6-phosphogluconolactonase OS=Mus musculus OX=10090 GN=Pgls PE=1 SV=1	10	7	9	10	8	8	1	0.588235	0.388889	0.529412	0.526316	0.421053	0.4	0.495739
Cytochrome b-c1 complex subunit 7 OS=Mus musculus OX=10090 GN=Uqcrb PE=1 SV=3	9	9	9	8	8	8	#DIV/0!	0.529412	0.5	0.529412	0.421053	0.421053	0.4	0.000937567
Isoform 2 of Protein FAM205C OS=Mus musculus OX=10090 GN=Fam205c	9	9	9	9			#DIV/0!	0.529412	0.5	0.529412	0.473684	0	0	0.0841861
2,4-dienoyl-CoA reductase, mitochondrial OS=Mus musculus OX=10090 GN=Decr1 PE=1 SV=1	6	7	6	6	7	4	0.518519	0.352941	0.388889	0.352941	0.315789	0.368421	0.2	0.242067
Hyaluronidase PH-20 OS=Mus musculus OX=10090 GN=Spam1 PE=1 SV=2	11	11	10	11	8	4	0.218071	0.647059	0.611111	0.588235	0.578947	0.421053	0.2	0.12477
Nardilysin OS=Mus musculus OX=10090 GN=Nrdc PE=1 SV=1	10	10	10	6	6	26	0.709597	0.588235	0.555556	0.588235	0.315789	0.315789	1.3	0.849304
Armadillo repeat-containing protein 3 OS=Mus musculus OX=10090 GN=Armc3 PE=1 SV=1	12	12	13	13	16	4	0.731361	0.705882	0.666667	0.764706	0.684211	0.842105	0.2	0.521651
60S ribosomal protein L4 OS=Mus musculus OX=10090 GN=Rpl4 PE=1 SV=3	7	7	6	4	4	14	0.851963	0.411765	0.388889	0.352941	0.210526	0.210526	0.7	0.950454
RIB43A-like with coiled-coils protein 2 OS=Mus musculus OX=10090 GN=Ribc2 PE=2 SV=2	8	8	8	8	8		#DIV/0!	0.470588	0.444444	0.470588	0.421053	0.421053	0	0.26709
Dihydrolipoyllysine-residue succinyltransferase component of 2-oxoglutarate dehydrogenase complex, mitochondrial OS=Mus musculus OX=10090 GN=Dlst PE=1 SV=1	8	5	5	4	5	4	0.189004	0.470588	0.277778	0.294118	0.210526	0.263158	0.2	0.13043
Dipeptidyl peptidase 3 OS=Mus musculus OX=10090 GN=Dpp3 PE=1 SV=2	7	5	6	12	12	12	0.000484128	0.411765	0.277778	0.352941	0.631579	0.631579	0.6	0.00243159
Very long-chain specific acyl-CoA dehydrogenase, mitochondrial OS=Mus musculus OX=10090 GN=Acadvl PE=1 SV=3	10	10	7	6	8	9	0.373901	0.588235	0.555556	0.411765	0.315789	0.421053	0.45	0.14422
DnaJ homolog subfamily B member 6 OS=Mus musculus OX=10090 GN=Dnajb6 PE=1 SV=4	9	10	10	9	10	8	0.373901	0.529412	0.555556	0.588235	0.473684	0.526316	0.4	0.0871989
Proteasome subunit alpha type-2 OS=Mus musculus OX=10090 GN=Psma2 PE=1 SV=3	5	5	6	6	6	6	0.116117	0.294118	0.277778	0.352941	0.315789	0.315789	0.3	0.928174
Membrane metallo-endopeptidase-like 1 OS=Mus musculus OX=10090 GN=Mmel1 PE=1 SV=1	10	7	8	11	9		0.308068	0.588235	0.388889	0.470588	0.578947	0.473684	0	0.520573
E3 ubiquitin-protein ligase TRIM69 OS=Mus musculus OX=10090 GN=Trim69 PE=1 SV=1	13	16	12	16	14	2	0.544341	0.764706	0.888889	0.705882	0.842105	0.736842	0.1	0.394532
26S proteasome non-ATPase regulatory subunit 4 OS=Mus musculus OX=10090 GN=Psmd4 PE=1 SV=1	9	8	8	10	8	10	0.250815	0.529412	0.444444	0.470588	0.526316	0.421053	0.5	0.981905
Alstrom syndrome protein 1 homolog OS=Mus musculus OX=10090 GN=Alms1 PE=1 SV=2	10	7	12	13	9		0.616694	0.588235	0.388889	0.705882	0.684211	0.473684	0	0.47541
Sperm flagellar protein 2 OS=Mus musculus OX=10090 GN=Spef2 PE=1 SV=3	11	9	8	14	11		0.141439	0.647059	0.5	0.470588	0.736842	0.578947	0	0.685035
NADH dehydrogenase [ubiquinone] 1 alpha subcomplex subunit 10, mitochondrial OS=Mus musculus OX=10090 GN=Ndufa10 PE=1 SV=1	9	9	9	10	12	6	0.859308	0.529412	0.5	0.529412	0.526316	0.631579	0.3	0.74942
CDGSH iron-sulfur domain-containing protein 1 OS=Mus musculus OX=10090 GN=Cisd1 PE=1 SV=1	5	5	5	5	5	4	0.373901	0.294118	0.277778	0.294118	0.263158	0.263158	0.2	0.0989355
Acrosomal protein SP-10 OS=Mus musculus OX=10090 GN=Acrv1 PE=1 SV=2	4	3	4	4	3	1	0.348641	0.235294	0.166667	0.235294	0.210526	0.157895	0.05	0.236996
Protein disulfide-isomerase-like protein of the testis OS=Mus musculus OX=10090 GN=Pdilt PE=1 SV=2	11	15	12	5	5	23	0.798821	0.647059	0.833333	0.705882	0.263158	0.263158	1.15	0.602049
Sperm-associated antigen 8 OS=Mus musculus OX=10090 GN=Spag8 PE=1 SV=1	8	8	9	8	7	4	0.184074	0.470588	0.444444	0.529412	0.421053	0.368421	0.2	0.100355
Adenosylhomocysteinase OS=Mus musculus OX=10090 GN=Ahcy PE=1 SV=3	9	6	4	10	9	11	0.0789276	0.529412	0.333333	0.235294	0.526316	0.473684	0.55	0.167074
Leucine-rich repeat-containing protein 1 OS=Mus musculus OX=10090 GN=Lrrc1 PE=1 SV=2	4	4	4	2	3	2	0.00749043	0.235294	0.222222	0.235294	0.105263	0.157895	0.1	0.00443256
Spermatogenesis-associated protein 19, mitochondrial OS=Mus musculus OX=10090 GN=Spata19 PE=1 SV=1	6	7	7	6	6	2	0.219307	0.352941	0.388889	0.411765	0.315789	0.315789	0.1	0.129858
Ribose-phosphate pyrophosphokinase 1 OS=Mus musculus OX=10090 GN=Prps1 PE=1 SV=4	10	9	5	6	10	7	0.872158	0.588235	0.5	0.294118	0.315789	0.526316	0.35	0.591415
Dynein heavy chain 12, axonemal OS=Mus musculus OX=10090 GN=Dnah12 PE=1 SV=2	13	11	15	14	14	12	0.814902	0.764706	0.611111	0.882353	0.736842	0.736842	0.6	0.535457
Tubulin polymerization-promoting protein family member 2 OS=Mus musculus OX=10090 GN=Tppp2 PE=2 SV=1	8	6	5	9	8	5	0.53908	0.470588	0.333333	0.294118	0.473684	0.421053	0.25	0.865396
Matrilysin OS=Mus musculus OX=10090 GN=Mmp7 PE=2 SV=1	10	11	6	1	1		0.026993	0.588235	0.611111	0.352941	0.0526316	0.0526316	0	0.00462807
Leucine-rich repeat-containing protein 23 OS=Mus musculus OX=10090 GN=Lrrc23 PE=1 SV=1	11	10	11	13	10	10	0.767644	0.647059	0.555556	0.647059	0.684211	0.526316	0.5	0.515572
Peptidyl-prolyl cis-trans isomerase F, mitochondrial OS=Mus musculus OX=10090 GN=Ppif PE=1 SV=1	4	3	3	1	1		0.0123076	0.235294	0.166667	0.176471	0.0526316	0.0526316	0	0.00469671
Peptidyl-prolyl cis-trans isomerase B OS=Mus musculus OX=10090 GN=Ppib PE=1 SV=2	11	8	11	8	10	12	1	0.647059	0.444444	0.647059	0.421053	0.526316	0.6	0.49599
Probable D-lactate dehydrogenase, mitochondrial OS=Mus musculus OX=10090 GN=Ldhd PE=1 SV=1	9	5	7		6	1	0.23873	0.529412	0.277778	0.411765	0	0.315789	0.05	0.0801857
Spermatid-associated protein OS=Mus musculus OX=10090 GN=Spert PE=1 SV=2	13	14	10	5	4	19	0.580033	0.764706	0.777778	0.588235	0.263158	0.210526	0.95	0.392156
Glutamine synthetase OS=Mus musculus OX=10090 GN=Glul PE=1 SV=6	10	11	9	8	11	7	0.373901	0.588235	0.611111	0.529412	0.421053	0.578947	0.35	0.153946
Aldo-keto reductase family 1 member B1 OS=Mus musculus OX=10090 GN=Akr1b1 PE=1 SV=3	12	12	9	12	12	13	0.274577	0.705882	0.666667	0.529412	0.631579	0.631579	0.65	0.948069
MICOS complex subunit Mic26 OS=Mus musculus OX=10090 GN=Apoo PE=1 SV=2	7	6	7	6	7	4	0.348641	0.411765	0.333333	0.411765	0.315789	0.368421	0.2	0.181134
Aflatoxin B1 aldehyde reductase member 2 OS=Mus musculus OX=10090 GN=Akr7a2 PE=1 SV=3	6	6	6	8	8	5	0.373901	0.352941	0.333333	0.352941	0.421053	0.421053	0.25	0.774028
Mycophenolic acid acyl-glucuronide esterase, mitochondrial OS=Mus musculus OX=10090 GN=Abhd10 PE=1 SV=1	10	10	7	9	9	7	0.608653	0.588235	0.555556	0.411765	0.473684	0.473684	0.35	0.274958
Testis-specific serine/threonine-protein kinase 1 OS=Mus musculus OX=10090 GN=Tssk1b PE=1 SV=2	8	7	9	10	10	3	0.896408	0.470588	0.388889	0.529412	0.526316	0.526316	0.15	0.662349
Dynein regulatory complex subunit 7 OS=Mus musculus OX=10090 GN=Drc7 PE=1 SV=4	9	10	8	8	11	1	0.482651	0.529412	0.555556	0.470588	0.421053	0.578947	0.05	0.34835
Prostaglandin-H2 D-isomerase OS=Mus musculus OX=10090 GN=Ptgds PE=1 SV=1	3	4	4	1	2	1	0.0077626	0.176471	0.222222	0.235294	0.0526316	0.105263	0.05	0.00497388
Calcium-binding and spermatid-specific protein 1 OS=Mus musculus OX=10090 GN=Cabs1 PE=1 SV=1	10	8	9	5		18	0.645194	0.588235	0.444444	0.529412	0.263158	0	0.9	0.64865
Protein disulfide-isomerase A4 OS=Mus musculus OX=10090 GN=Pdia4 PE=1 SV=3	10	7	8	1	4	21	0.960273	0.588235	0.388889	0.470588	0.0526316	0.210526	1.05	0.893618
NADH dehydrogenase [ubiquinone] 1 alpha subcomplex subunit 8 OS=Mus musculus OX=10090 GN=Ndufa8 PE=1 SV=3	5	5	6	5	5	4	0.2302	0.294118	0.277778	0.352941	0.263158	0.263158	0.2	0.100078
Cytochrome c oxidase subunit 2 OS=Mus musculus OX=10090 GN=Mtco2 PE=1 SV=1	4	5	4	4	4	3	0.2302	0.235294	0.277778	0.235294	0.210526	0.210526	0.15	0.0745329
UV excision repair protein RAD23 homolog B OS=Mus musculus OX=10090 GN=Rad23b PE=1 SV=2	3	3	2	5	5	6	0.00481268	0.176471	0.166667	0.117647	0.263158	0.263158	0.3	0.00515512
Delta(3,5)-Delta(2,4)-dienoyl-CoA isomerase, mitochondrial OS=Mus musculus OX=10090 GN=Ech1 PE=1 SV=1	9	6	9	3	8	8	0.439512	0.529412	0.333333	0.529412	0.157895	0.421053	0.4	0.266574
CUB and zona pellucida-like domain-containing protein 1 OS=Mus musculus OX=10090 GN=Cuzd1 PE=1 SV=2	10	2	9	3	5		0.434451	0.588235	0.111111	0.529412	0.157895	0.263158	0	0.185419
3-hydroxyisobutyryl-CoA hydrolase, mitochondrial OS=Mus musculus OX=10090 GN=Hibch PE=1 SV=1	8	8	5	11	8	5	0.64333	0.470588	0.444444	0.294118	0.578947	0.421053	0.25	0.907247
Prohibitin-2 OS=Mus musculus OX=10090 GN=Phb2 PE=1 SV=1	10	7	8	8	10	8	0.77805	0.588235	0.388889	0.470588	0.421053	0.526316	0.4	0.656885
Sodium/potassium-transporting ATPase subunit alpha-2 OS=Mus musculus OX=10090 GN=Atp1a2 PE=1 SV=1	7		7				#DIV/0!	0.411765	0	0.411765	0	0	0	0.116117
Ferritin, mitochondrial OS=Mus musculus OX=10090 GN=Ftmt PE=1 SV=2	7	9	9	8	8	2	0.33046	0.411765	0.5	0.529412	0.421053	0.421053	0.1	0.213972
Casein kinase II subunit beta OS=Mus musculus OX=10090 GN=Csnk2b PE=1 SV=1	6	6	6	5	6	3	0.205106	0.352941	0.333333	0.352941	0.263158	0.315789	0.15	0.104136
Peptidyl-prolyl cis-trans isomerase A OS=Mus musculus OX=10090 GN=Ppia PE=1 SV=2	5	4	5	4	4	8	0.652994	0.294118	0.222222	0.294118	0.210526	0.210526	0.4	0.960811
Dynein regulatory complex subunit 4 OS=Mus musculus OX=10090 GN=Gas8 PE=1 SV=2	9	11	10	10	12		0.41277	0.529412	0.611111	0.588235	0.526316	0.631579	0	0.388496
Sodium/potassium-transporting ATPase subunit alpha-1 OS=Mus musculus OX=10090 GN=Atp1a1 PE=1 SV=1	7	7	6		6	9	0.536717	0.411765	0.388889	0.352941	0	0.315789	0.45	0.390852
Bifunctional glutamate/proline--tRNA ligase OS=Mus musculus OX=10090 GN=Eprs PE=1 SV=4	10	12	5	5	3	29	0.718326	0.588235	0.666667	0.294118	0.263158	0.157895	1.45	0.814959
Lysozyme-like protein 6 OS=Mus musculus OX=10090 GN=Lyzl6 PE=1 SV=1	3	4	4	4	4	2	0.677869	0.176471	0.222222	0.235294	0.210526	0.210526	0.1	0.409769
Normal mucosa of esophagus-specific gene 1 protein OS=Mus musculus OX=10090 GN=Nmes1 PE=1 SV=1	7	7	6	6	7	1	0.348641	0.411765	0.388889	0.352941	0.315789	0.368421	0.05	0.234758
Uncharacterized protein C6orf163 homolog OS=Mus musculus OX=10090 GN=Gm136 PE=2 SV=1	7	8	9	6	8	1	0.23724	0.411765	0.444444	0.529412	0.315789	0.421053	0.05	0.159981
Proteasome subunit alpha type-3 OS=Mus musculus OX=10090 GN=Psma3 PE=1 SV=3	7	7	7	7	7	6	0.373901	0.411765	0.388889	0.411765	0.368421	0.368421	0.3	0.0716945
Angiotensin-converting enzyme-like protein Ace3 OS=Mus musculus OX=10090 GN=Ace3 PE=1 SV=1	10	11	13	13	12		0.401956	0.588235	0.611111	0.764706	0.684211	0.631579	0	0.39447
Mitochondrial amidoxime reducing component 2 OS=Mus musculus OX=10090 GN=Marc2 PE=1 SV=1	4	5	4	2	3	2	0.0132356	0.235294	0.277778	0.235294	0.105263	0.157895	0.1	0.00527796
Enoyl-[acyl-carrier-protein] reductase, mitochondrial OS=Mus musculus OX=10090 GN=Mecr PE=1 SV=2	9	8	8	10	9	2	0.627193	0.529412	0.444444	0.470588	0.526316	0.473684	0.1	0.447704
Endoplasmic reticulum-Golgi intermediate compartment protein 1 OS=Mus musculus OX=10090 GN=Ergic1 PE=1 SV=1	6	10	8	6	8	1	0.276087	0.352941	0.555556	0.470588	0.315789	0.421053	0.05	0.189578
Hexokinase-2 OS=Mus musculus OX=10090 GN=Hk2 PE=1 SV=1	6		5			5	#DIV/0!	0.352941	0	0.294118	0	0	0.25	0.389782
NADH-cytochrome b5 reductase 3 OS=Mus musculus OX=10090 GN=Cyb5r3 PE=1 SV=3	7	7	6	7	5	9	0.795255	0.411765	0.388889	0.352941	0.368421	0.263158	0.45	0.693926
Cilia- and flagella-associated protein 43 OS=Mus musculus OX=10090 GN=Cfap43 PE=1 SV=1	9	8	6	6	11		0.728171	0.529412	0.444444	0.352941	0.315789	0.578947	0	0.45662
Protein FAM162A OS=Mus musculus OX=10090 GN=Fam162a PE=1 SV=1	6	5	5	5	5	5	0.373901	0.352941	0.277778	0.294118	0.263158	0.263158	0.25	0.100195
14-3-3 protein theta OS=Mus musculus OX=10090 GN=Ywhaq PE=1 SV=1	7	7	4	5	4	12	0.73064	0.411765	0.388889	0.235294	0.263158	0.210526	0.6	0.929722
Coiled-coil domain-containing protein 27 OS=Mus musculus OX=10090 GN=Ccdc27 PE=2 SV=1	8	10	8	11	7		0.858821	0.470588	0.555556	0.470588	0.578947	0.368421	0	0.345888
Proteasome subunit alpha type-6 OS=Mus musculus OX=10090 GN=Psma6 PE=1 SV=1	8	8	7	8	8	7	1	0.470588	0.444444	0.411765	0.421053	0.421053	0.35	0.198512
Thioredoxin-dependent peroxide reductase, mitochondrial OS=Mus musculus OX=10090 GN=Prdx3 PE=1 SV=1	7	4	7	3	5	5	0.237796	0.411765	0.222222	0.411765	0.157895	0.263158	0.25	0.154844
ATP-dependent (S)-NAD(P)H-hydrate dehydratase OS=Mus musculus OX=10090 GN=Naxd PE=1 SV=1	6	8	8	7	6	4	0.206151	0.352941	0.444444	0.470588	0.368421	0.315789	0.2	0.104846
Retinal dehydrogenase 2 OS=Mus musculus OX=10090 GN=Aldh1a2 PE=1 SV=2	9	6	6	6	7	13	0.526232	0.529412	0.333333	0.352941	0.315789	0.368421	0.65	0.760488
Isocitrate dehydrogenase [NADP] cytoplasmic OS=Mus musculus OX=10090 GN=Idh1 PE=1 SV=2	10	9	10	11	10	13	0.151835	0.588235	0.5	0.588235	0.578947	0.526316	0.65	0.601315
Coiled-coil domain-containing protein 116 OS=Mus musculus OX=10090 GN=Ccdc116 PE=2 SV=1	7	6	8	8	8	1	0.608653	0.411765	0.333333	0.470588	0.421053	0.421053	0.05	0.453089
Aspartate--tRNA ligase, cytoplasmic OS=Mus musculus OX=10090 GN=Dars PE=1 SV=2	9	8	6	6	6	22	0.534801	0.529412	0.444444	0.352941	0.315789	0.315789	1.1	0.639066
Peroxiredoxin-4 OS=Mus musculus OX=10090 GN=Prdx4 PE=1 SV=1	6	8	7	5	3	12	0.910624	0.352941	0.444444	0.411765	0.263158	0.157895	0.6	0.668722
26S proteasome regulatory subunit 8 OS=Mus musculus OX=10090 GN=Psmc5 PE=1 SV=1	11	8	7	8	10	10	0.652994	0.647059	0.444444	0.411765	0.421053	0.526316	0.5	0.827472
EF-hand domain-containing family member C2 OS=Mus musculus OX=10090 GN=Efhc2 PE=2 SV=2	9	11	10	9	13		0.590801	0.529412	0.611111	0.588235	0.473684	0.684211	0	0.403283
Prominin-1 OS=Mus musculus OX=10090 GN=Prom1 PE=1 SV=1	7	7	5	7	6		0.870276	0.411765	0.388889	0.294118	0.368421	0.315789	0	0.319677
Spermatogenesis-associated protein 48 OS=Mus musculus OX=10090 GN=Spata48 PE=2 SV=2	7	10	9	13	12		0.0493395	0.411765	0.555556	0.529412	0.684211	0.631579	0	0.801245
Maestro heat-like repeat-containing protein family member 2B OS=Mus musculus OX=10090 GN=Mroh2b PE=1 SV=2	11	10	9	12	14		0.0653207	0.647059	0.555556	0.529412	0.631579	0.736842	0	0.630165
Cytochrome c oxidase subunit 6A1, mitochondrial OS=Mus musculus OX=10090 GN=Cox6a1 PE=1 SV=2	3	3	3	3	3	2	0.373901	0.176471	0.166667	0.176471	0.157895	0.157895	0.1	0.151784
Patched domain-containing protein 3 OS=Mus musculus OX=10090 GN=Ptchd3 PE=1 SV=1	7	8	8	12	6		0.599319	0.411765	0.444444	0.470588	0.631579	0.315789	0	0.527744
Peroxiredoxin-1 OS=Mus musculus OX=10090 GN=Prdx1 PE=1 SV=1	9	10	10	6	8	12	0.607168	0.529412	0.555556	0.588235	0.315789	0.421053	0.6	0.256108
Heme oxygenase 2 OS=Mus musculus OX=10090 GN=Hmox2 PE=1 SV=1	5	7	5	4	6	10	0.623958	0.294118	0.388889	0.294118	0.210526	0.315789	0.5	0.864737
Coiled-coil domain-containing protein 173 OS=Mus musculus OX=10090 GN=Ccdc173 PE=2 SV=1	9	9	11	11	12		0.145596	0.529412	0.5	0.647059	0.578947	0.631579	0	0.495287
Cilia- and flagella-associated protein 91 OS=Mus musculus OX=10090 GN=Maats1 PE=1 SV=3	7	6	8	9	11	2	0.910624	0.411765	0.333333	0.470588	0.473684	0.578947	0.1	0.89579
Sperm head and tail associated protein OS=Mus musculus OX=10090 GN=Nsun4 PE=1 SV=1	10	9	9	7	9	3	0.16999	0.588235	0.5	0.529412	0.368421	0.473684	0.15	0.102412
Ras-related protein Rab-14 OS=Mus musculus OX=10090 GN=Rab14 PE=1 SV=3	8	7	8	4	7	9	0.53908	0.470588	0.388889	0.470588	0.210526	0.368421	0.45	0.253829
28S ribosomal protein S36, mitochondrial OS=Mus musculus OX=10090 GN=Mrps36 PE=1 SV=1	4	4	4	3	4	1	0.205106	0.235294	0.222222	0.235294	0.157895	0.210526	0.05	0.12615
Adenylate kinase 8 OS=Mus musculus OX=10090 GN=Ak8 PE=1 SV=1	12	12	7	14	16	3	0.886177	0.705882	0.666667	0.411765	0.736842	0.842105	0.15	0.940981
V-type proton ATPase catalytic subunit A OS=Mus musculus OX=10090 GN=Atp6v1a PE=1 SV=2	10	11	7	11	10	14	0.241746	0.588235	0.611111	0.411765	0.578947	0.526316	0.7	0.470619
Histidine triad nucleotide-binding protein 1 OS=Mus musculus OX=10090 GN=Hint1 PE=1 SV=3	5	4	4	4	4	5	1	0.294118	0.222222	0.235294	0.210526	0.210526	0.25	0.355446
Glutathione S-transferase Mu 2 OS=Mus musculus OX=10090 GN=Gstm2 PE=1 SV=2	9	10	11	4	8	17	0.935786	0.529412	0.555556	0.647059	0.210526	0.421053	0.85	0.685385
Carboxylesterase 5A OS=Mus musculus OX=10090 GN=Ces5a PE=2 SV=1	8	11	9	6	8		0.184922	0.470588	0.611111	0.529412	0.315789	0.421053	0	0.0934167
Histidine triad nucleotide-binding protein 2, mitochondrial OS=Mus musculus OX=10090 GN=Hint2 PE=1 SV=1	4	4	4	2	3	3	0.0161301	0.235294	0.222222	0.235294	0.105263	0.157895	0.15	0.0053373
Ornithine aminotransferase, mitochondrial OS=Mus musculus OX=10090 GN=Oat PE=1 SV=1	7	5	8	4	8	4	0.451161	0.411765	0.277778	0.470588	0.210526	0.421053	0.2	0.299063
T-complex protein 1 subunit zeta-2 OS=Mus musculus OX=10090 GN=Cct6b PE=1 SV=4	7	9	8	8	8	12	0.41072	0.411765	0.5	0.470588	0.421053	0.421053	0.6	0.77472
Prelamin-A/C OS=Mus musculus OX=10090 GN=Lmna PE=1 SV=2	8	7	10	2	10	14	0.931368	0.470588	0.388889	0.588235	0.105263	0.526316	0.7	0.845139
Endoplasmic reticulum resident protein 44 OS=Mus musculus OX=10090 GN=Erp44 PE=1 SV=1	6	5	7	2	3	7	0.287864	0.352941	0.277778	0.411765	0.105263	0.157895	0.35	0.163166
AP-2 complex subunit beta OS=Mus musculus OX=10090 GN=Ap2b1 PE=1 SV=1	8	10	5	2	2	24	0.834505	0.470588	0.555556	0.294118	0.105263	0.105263	1.2	0.939574
Thioredoxin domain-containing protein 2 OS=Mus musculus OX=10090 GN=Txndc2 PE=1 SV=1	8	9	8	8	8	6	0.250815	0.470588	0.5	0.470588	0.421053	0.421053	0.3	0.0742964
Testis, prostate and placenta-expressed protein OS=Mus musculus OX=10090 GN=Tepp PE=2 SV=1	9	9	9	9	8	1	0.299118	0.529412	0.5	0.529412	0.473684	0.421053	0.05	0.200479
Annexin A13 OS=Mus musculus OX=10090 GN=Anxa13 PE=1 SV=3	10	17	14	9	18		0.971214	0.588235	0.944444	0.823529	0.473684	0.947368	0	0.347043
Calicin OS=Mus musculus OX=10090 GN=Ccin PE=1 SV=1	8	11	10	10	9	7	0.467605	0.470588	0.611111	0.588235	0.526316	0.473684	0.35	0.191957
Isoform 2 of Serine/threonine-protein phosphatase PGAM5, mitochondrial OS=Mus musculus OX=10090 GN=Pgam5	8	12	11	11	10		0.923406	0.470588	0.666667	0.647059	0.578947	0.526316	0	0.310438
Protein arginine N-methyltransferase 5 OS=Mus musculus OX=10090 GN=Prmt5 PE=1 SV=3	9	5	6	6	5	8	0.834019	0.529412	0.277778	0.352941	0.315789	0.263158	0.4	0.514542
Testis-specific serine kinase substrate OS=Mus musculus OX=10090 GN=Tsks PE=1 SV=4	6	7	5	3	3	25	0.587465	0.352941	0.388889	0.294118	0.157895	0.157895	1.25	0.653843
Serine protease inhibitor Kazal-type 8 OS=Mus musculus OX=10090 GN=Spink8 PE=2 SV=1	1	3	2	1	1		0.272228	0.0588235	0.166667	0.117647	0.0526316	0.0526316	0	0.0909579
ADP/ATP translocase 2 OS=Mus musculus OX=10090 GN=Slc25a5 PE=1 SV=3	8	9	8	7	8	11	0.802482	0.470588	0.5	0.470588	0.368421	0.421053	0.55	0.569799
cAMP-dependent protein kinase type I-alpha regulatory subunit OS=Mus musculus OX=10090 GN=Prkar1a PE=1 SV=3	9	9	9	11	10	17	0.168752	0.529412	0.5	0.529412	0.578947	0.526316	0.85	0.259896
Regulator of G-protein signaling 22 OS=Mus musculus OX=10090 GN=Rgs22 PE=1 SV=1	10	13	10	7	13		0.724377	0.588235	0.722222	0.588235	0.368421	0.684211	0	0.236498
26S proteasome non-ATPase regulatory subunit 7 OS=Mus musculus OX=10090 GN=Psmd7 PE=1 SV=2	8	8	7	9	8	9	0.101192	0.470588	0.444444	0.411765	0.473684	0.421053	0.45	0.806301
Ubiquitin carboxyl-terminal hydrolase isozyme L1 OS=Mus musculus OX=10090 GN=Uchl1 PE=1 SV=1	4	4	3	4	5	7	0.151835	0.235294	0.222222	0.176471	0.210526	0.263158	0.35	0.227534
Succinate--CoA ligase [GDP-forming] subunit beta, mitochondrial OS=Mus musculus OX=10090 GN=Suclg2 PE=1 SV=3	7	1	5		2	7	0.95839	0.411765	0.0555556	0.294118	0	0.105263	0.35	0.526805
Ankyrin repeat and EF-hand domain-containing protein 1 OS=Mus musculus OX=10090 GN=Ankef1 PE=2 SV=1	9	10	10	11	12		0.0485669	0.529412	0.555556	0.588235	0.578947	0.631579	0	0.489808
Copper homeostasis protein cutC homolog OS=Mus musculus OX=10090 GN=Cutc PE=1 SV=1	9	6	7	10	8	1	0.744865	0.529412	0.333333	0.411765	0.526316	0.421053	0.05	0.583939
85/88 kDa calcium-independent phospholipase A2 OS=Mus musculus OX=10090 GN=Pla2g6 PE=1 SV=3	8	8	4	8	7	8	0.507158	0.470588	0.444444	0.235294	0.421053	0.368421	0.4	0.872032
Apoptosis-inducing factor 1, mitochondrial OS=Mus musculus OX=10090 GN=Aifm1 PE=1 SV=1	3	3	3	1	2	2	0.0161301	0.176471	0.166667	0.176471	0.0526316	0.105263	0.1	0.00690518
Puromycin-sensitive aminopeptidase OS=Mus musculus OX=10090 GN=Npepps PE=1 SV=2	2	2	1	4	5	6	0.00749043	0.117647	0.111111	0.0588235	0.210526	0.263158	0.3	0.00711984
Uncharacterized protein C19orf71 homolog OS=Mus musculus OX=10090 PE=2 SV=1	5	4	5	5	5		0.495025	0.294118	0.222222	0.294118	0.263158	0.263158	0	0.356424
Mitochondrial import inner membrane translocase subunit TIM50 OS=Mus musculus OX=10090 GN=Timm50 PE=1 SV=1	7	5	6	5	6	4	0.287864	0.411765	0.277778	0.352941	0.263158	0.315789	0.2	0.1615
ATP synthase subunit alpha, mitochondrial OS=Mus musculus OX=10090 GN=Atp5f1a PE=1 SV=1	24	24	24	21	23	21	0.0248962	1.41176	1.33333	1.41176	1.10526	1.21053	1.05	0.00806519
Electron transfer flavoprotein subunit beta OS=Mus musculus OX=10090 GN=Etfb PE=1 SV=3	7	7	7	4	7	7	0.373901	0.411765	0.388889	0.411765	0.210526	0.368421	0.35	0.134232
Single-stranded DNA-binding protein, mitochondrial OS=Mus musculus OX=10090 GN=Ssbp1 PE=1 SV=1	2	2	2	1		1	#DIV/0!	0.117647	0.111111	0.117647	0.0526316	0	0.05	0.00925458
Golgi apparatus protein 1 OS=Mus musculus OX=10090 GN=Glg1 PE=1 SV=1	7	10	8	3	7	11	0.61826	0.411765	0.555556	0.470588	0.157895	0.368421	0.55	0.374635
10 kDa heat shock protein, mitochondrial OS=Mus musculus OX=10090 GN=Hspe1 PE=1 SV=2	8	9	9	9	8	7	0.373901	0.470588	0.5	0.529412	0.473684	0.421053	0.35	0.0984611
Metaxin-2 OS=Mus musculus OX=10090 GN=Mtx2 PE=1 SV=1	7	7	5	6	5	2	0.219307	0.411765	0.388889	0.294118	0.315789	0.263158	0.1	0.135433
Monofunctional C1-tetrahydrofolate synthase, mitochondrial OS=Mus musculus OX=10090 GN=Mthfd1l PE=1 SV=2	12	2	2		1	2	0.440198	0.705882	0.111111	0.117647	0	0.0526316	0.1	0.260961
Seminal vesicle secretory protein 3A OS=Mus musculus OX=10090 GN=Svs3a PE=1 SV=1	7		5				#DIV/0!	0.411765	0	0.294118	0	0	0	0.127046
Heat shock 70 kDa protein 4 OS=Mus musculus OX=10090 GN=Hspa4 PE=1 SV=1	7	8	3	2	3	26	0.616217	0.411765	0.444444	0.176471	0.105263	0.157895	1.3	0.68041
Threonine synthase-like 1 OS=Mus musculus OX=10090 GN=Thnsl1 PE=1 SV=1	9	8	6	8	10	6	0.829799	0.529412	0.444444	0.352941	0.421053	0.526316	0.3	0.76541
Plectin OS=Mus musculus OX=10090 GN=Plec PE=1 SV=3	11	5	8			45	#DIV/0!	0.647059	0.277778	0.470588	0	0	2.25	0.725989
Testicular haploid expressed gene protein OS=Mus musculus OX=10090 GN=Theg PE=1 SV=1	10	11	11	12	13		0.0485669	0.588235	0.611111	0.647059	0.631579	0.684211	0	0.467401
NADH dehydrogenase [ubiquinone] flavoprotein 2, mitochondrial OS=Mus musculus OX=10090 GN=Ndufv2 PE=1 SV=2	7	10	8	8	9	6	0.621308	0.411765	0.555556	0.470588	0.421053	0.473684	0.3	0.288133
6-phosphogluconate dehydrogenase, decarboxylating OS=Mus musculus OX=10090 GN=Pgd PE=1 SV=3	7	6	4	10	7	9	0.0739262	0.411765	0.333333	0.235294	0.526316	0.368421	0.45	0.150648
Protein Flattop OS=Mus musculus OX=10090 GN=Cfap126 PE=1 SV=1	3	3	5	5	5		0.219102	0.176471	0.166667	0.294118	0.263158	0.263158	0	0.72189
Protein FAM170B OS=Mus musculus OX=10090 GN=Fam170b PE=1 SV=1	7	6	9	6	5	7	0.274577	0.411765	0.333333	0.529412	0.315789	0.263158	0.35	0.138285
Succinyl-CoA:3-ketoacid coenzyme A transferase 1, mitochondrial OS=Mus musculus OX=10090 GN=Oxct1 PE=1 SV=1	5	5	5	4	4	3	0.0161301	0.294118	0.277778	0.294118	0.210526	0.210526	0.15	0.00927514
Cytochrome b-c1 complex subunit 6, mitochondrial OS=Mus musculus OX=10090 GN=Uqcrh PE=1 SV=2	5	5	5	5	5	4	0.373901	0.294118	0.277778	0.294118	0.263158	0.263158	0.2	0.0989355
Disintegrin and metalloproteinase domain-containing protein 32 OS=Mus musculus OX=10090 GN=Adam32 PE=1 SV=3	5	7	7	6	5	8	1	0.294118	0.388889	0.411765	0.315789	0.263158	0.4	0.512031
60S acidic ribosomal protein P2 OS=Mus musculus OX=10090 GN=Rplp2 PE=1 SV=3	5	4	4	3	4	5	0.64333	0.294118	0.222222	0.235294	0.157895	0.210526	0.25	0.269263
Ropporin-1-like protein OS=Mus musculus OX=10090 GN=Ropn1l PE=1 SV=2	6	10	6	9	9	11	0.192579	0.352941	0.555556	0.352941	0.473684	0.473684	0.55	0.337096
NADP-dependent malic enzyme OS=Mus musculus OX=10090 GN=Me1 PE=1 SV=2	10	10	8	14	11	14	0.0379966	0.588235	0.555556	0.470588	0.736842	0.578947	0.7	0.0866388
Binder of sperm protein homolog 2 OS=Mus musculus OX=10090 GN=Bsph2 PE=2 SV=1	2	3	3	1	1		0.0304663	0.117647	0.166667	0.176471	0.0526316	0.0526316	0	0.00938755
MICOS complex subunit Mic27 OS=Mus musculus OX=10090 GN=Apool PE=1 SV=1	3	3	3	2	2	1	0.0161301	0.176471	0.166667	0.176471	0.105263	0.105263	0.05	0.00991035
Histone H2A type 2-C OS=Mus musculus OX=10090 GN=Hist2h2ac PE=1 SV=3	3	4	4	3	4	4	1	0.176471	0.222222	0.235294	0.157895	0.210526	0.2	0.414206
Spermidine/spermine N(1)-acetyltransferase-like protein 1 OS=Mus musculus OX=10090 GN=Satl1 PE=2 SV=2	6	4	6	9	11		0.026271	0.352941	0.222222	0.352941	0.473684	0.578947	0	0.831954
Hemoglobin subunit beta-2 OS=Mus musculus OX=10090 GN=Hbb-b2 PE=1 SV=2	6					10	#DIV/0!	0.352941	0	0	0	0	0.5	0.821922
Diazepam-binding inhibitor-like 5 OS=Mus musculus OX=10090 GN=Dbil5 PE=1 SV=1	5	5	5	5	5	3	0.373901	0.294118	0.277778	0.294118	0.263158	0.263158	0.15	0.172417
Dolichyl-diphosphooligosaccharide--protein glycosyltransferase 48 kDa subunit OS=Mus musculus OX=10090 GN=Ddost PE=1 SV=2	6	7	4	4	6	6	0.77805	0.352941	0.388889	0.235294	0.210526	0.315789	0.3	0.426091
Complex I assembly factor ACAD9, mitochondrial OS=Mus musculus OX=10090 GN=Acad9 PE=1 SV=2	5	4	6	7	7	1	1	0.294118	0.222222	0.352941	0.368421	0.368421	0.05	0.81931
Immunoglobulin-binding protein 1b OS=Mus musculus OX=10090 GN=Igbp1b PE=1 SV=1	8	7	7	7	8	5	0.518519	0.470588	0.388889	0.411765	0.368421	0.421053	0.25	0.240732
NSFL1 cofactor p47 OS=Mus musculus OX=10090 GN=Nsfl1c PE=1 SV=1	7	3	5	6	8	11	0.146912	0.411765	0.166667	0.294118	0.315789	0.421053	0.55	0.231409
26S proteasome non-ATPase regulatory subunit 13 OS=Mus musculus OX=10090 GN=Psmd13 PE=1 SV=1	8	9	6	8	7	12	0.491767	0.470588	0.5	0.352941	0.421053	0.368421	0.6	0.804796
Nucleoside diphosphate kinase A OS=Mus musculus OX=10090 GN=Nme1 PE=1 SV=1	6	5	5	5	7	8	0.2302	0.352941	0.277778	0.294118	0.263158	0.368421	0.4	0.493294
Phospholipid-transporting ATPase IK OS=Mus musculus OX=10090 GN=Atp8b3 PE=1 SV=1	9	11	7	11	9		0.590801	0.529412	0.611111	0.411765	0.578947	0.473684	0	0.423935
Calcium/calmodulin-dependent protein kinase type IV OS=Mus musculus OX=10090 GN=Camk4 PE=1 SV=2	6	7	8	8	9	2	0.782754	0.352941	0.388889	0.470588	0.421053	0.473684	0.1	0.583599
Spermatogenesis-associated protein 20 OS=Mus musculus OX=10090 GN=Spata20 PE=1 SV=1	8	10	9	3	5	22	0.87684	0.470588	0.555556	0.529412	0.157895	0.263158	1.1	0.97117
Adenylate kinase 7 OS=Mus musculus OX=10090 GN=Ak7 PE=1 SV=1	7	6	6	9	13	2	0.633251	0.411765	0.333333	0.352941	0.473684	0.684211	0.1	0.772746
Beta-defensin 11 OS=Mus musculus OX=10090 GN=Defb11 PE=2 SV=1	2	2	2	2	2		#DIV/0!	0.117647	0.111111	0.117647	0.105263	0.105263	0	0.26709
Haloacid dehalogenase-like hydrolase domain-containing 5 OS=Mus musculus OX=10090 GN=Hdhd5 PE=1 SV=1	5	6	6	7	6	3	0.802482	0.294118	0.333333	0.352941	0.368421	0.315789	0.15	0.513521
Casein kinase I isoform alpha OS=Mus musculus OX=10090 GN=Csnk1a1 PE=1 SV=2	8	7	7	6	7	2	0.209875	0.470588	0.388889	0.411765	0.315789	0.368421	0.1	0.130923
Secretory carrier-associated membrane protein 1 OS=Mus musculus OX=10090 GN=Scamp1 PE=1 SV=1	3	3	3	3	3	2	0.373901	0.176471	0.166667	0.176471	0.157895	0.157895	0.1	0.151784
Acyl-CoA dehydrogenase family member 10 OS=Mus musculus OX=10090 GN=Acad10 PE=1 SV=1	8	8	8	8	7	1	0.289477	0.470588	0.444444	0.470588	0.421053	0.368421	0.05	0.192373
Probable isocitrate dehydrogenase [NAD] gamma 2, mitochondrial OS=Mus musculus OX=10090 PE=2 SV=1	6	7	7	7	6		0.78878	0.352941	0.388889	0.411765	0.368421	0.315789	0	0.249759
N-acetyl-D-glucosamine kinase OS=Mus musculus OX=10090 GN=Nagk PE=1 SV=3	6	7	5	7	7	8	0.116117	0.352941	0.388889	0.294118	0.368421	0.368421	0.4	0.318758
Insulin-degrading enzyme OS=Mus musculus OX=10090 GN=Ide PE=1 SV=1	7	4	2	9	6	4	0.385505	0.411765	0.222222	0.117647	0.473684	0.315789	0.2	0.535353
Glucose-6-phosphate 1-dehydrogenase 2 OS=Mus musculus OX=10090 GN=G6pd2 PE=1 SV=3	9	10	6	12	11	8	0.304559	0.529412	0.555556	0.352941	0.631579	0.578947	0.4	0.576117
Actin-like protein 7A OS=Mus musculus OX=10090 GN=Actl7a PE=1 SV=1	6	8	9	9	9	7	0.579015	0.352941	0.444444	0.529412	0.473684	0.473684	0.35	0.888273
Cation channel sperm-associated protein 4 OS=Mus musculus OX=10090 GN=Catsper4 PE=1 SV=1	8	4	2	9	7		0.258381	0.470588	0.222222	0.117647	0.473684	0.368421	0	0.955508
NADH dehydrogenase [ubiquinone] 1 beta subcomplex subunit 10 OS=Mus musculus OX=10090 GN=Ndufb10 PE=1 SV=3	5	7	5	6	7	3	0.820294	0.294118	0.388889	0.294118	0.315789	0.368421	0.15	0.549645
Leucine-rich repeat and death domain-containing protein 1 OS=Mus musculus OX=10090 GN=Lrrd1 PE=2 SV=2	9	8	7	8	9		0.590801	0.529412	0.444444	0.411765	0.421053	0.473684	0	0.347727
Thioredoxin, mitochondrial OS=Mus musculus OX=10090 GN=Txn2 PE=1 SV=1	5	2	5	4	3	2	0.435331	0.294118	0.111111	0.294118	0.210526	0.157895	0.1	0.32616
ADP/ATP translocase 1 OS=Mus musculus OX=10090 GN=Slc25a4 PE=1 SV=4	7	6	6		6	9	0.401956	0.411765	0.333333	0.352941	0	0.315789	0.45	0.45946
Bisphosphoglycerate mutase OS=Mus musculus OX=10090 GN=Bpgm PE=1 SV=2	6	7	2	7	9	7	0.184849	0.352941	0.388889	0.117647	0.368421	0.473684	0.35	0.30076
Cytochrome b5 OS=Mus musculus OX=10090 GN=Cyb5a PE=1 SV=2	5	4	4	4	4	5	1	0.294118	0.222222	0.235294	0.210526	0.210526	0.25	0.355446
Uncharacterized protein C1orf158 homolog OS=Mus musculus OX=10090 PE=2 SV=2	7	8	5	8	6		0.822295	0.411765	0.444444	0.294118	0.421053	0.315789	0	0.363389
Core histone macro-H2A.1 OS=Mus musculus OX=10090 GN=H2afy PE=1 SV=3	8	6	8	2	6	11	0.72869	0.470588	0.333333	0.470588	0.105263	0.315789	0.55	0.499369
40S ribosomal protein SA OS=Mus musculus OX=10090 GN=Rpsa PE=1 SV=4	5	4	4	3	2	8	1	0.294118	0.222222	0.235294	0.157895	0.105263	0.4	0.767995
Protein Niban 1 OS=Mus musculus OX=10090 GN=Niban1 PE=1 SV=2	9	18	12	1	13	1	0.170618	0.529412	1	0.705882	0.0526316	0.684211	0.05	0.127516
Isoform 1 of Glycerol kinase OS=Mus musculus OX=10090 GN=Gk	8	8	8	7	8		0.272228	0.470588	0.444444	0.470588	0.368421	0.421053	0	0.20873
UTP--glucose-1-phosphate uridylyltransferase OS=Mus musculus OX=10090 GN=Ugp2 PE=1 SV=3	7	5	4	7	6	9	0.184074	0.411765	0.277778	0.235294	0.368421	0.315789	0.45	0.349747
Peroxiredoxin-like 2A OS=Mus musculus OX=10090 GN=Prxl2a PE=1 SV=2	6	6	5	4	4	9	1	0.352941	0.333333	0.294118	0.210526	0.210526	0.45	0.678521
Sperm acrosome membrane-associated protein 4 OS=Mus musculus OX=10090 GN=Spaca4 PE=1 SV=1	3	2	2	2	2	1	0.2302	0.176471	0.111111	0.117647	0.105263	0.105263	0.05	0.157424
Proteasome subunit alpha-type 7-like OS=Mus musculus OX=10090 GN=Psma8 PE=1 SV=1	6	8	6	8	8	9	0.0890093	0.352941	0.444444	0.352941	0.421053	0.421053	0.45	0.213661
Sulfhydryl oxidase 1 OS=Mus musculus OX=10090 GN=Qsox1 PE=1 SV=1	7	6	9	7	6		0.536717	0.411765	0.333333	0.529412	0.368421	0.315789	0	0.200123
DnaJ homolog subfamily B member 11 OS=Mus musculus OX=10090 GN=Dnajb11 PE=1 SV=1	5	4	4	3	1	9	1	0.294118	0.222222	0.235294	0.157895	0.0526316	0.45	0.814043
Nucleoside diphosphate kinase 7 OS=Mus musculus OX=10090 GN=Nme7 PE=1 SV=1	8	7	6	6	7	2	0.287864	0.470588	0.388889	0.352941	0.315789	0.368421	0.1	0.184778
RIB43A-like with coiled-coils protein 1 OS=Mus musculus OX=10090 GN=Ribc1 PE=2 SV=1	8	12	10	9	11		1	0.470588	0.666667	0.588235	0.473684	0.578947	0	0.296442
Myosin-9 OS=Mus musculus OX=10090 GN=Myh9 PE=1 SV=4	23	34	25	3	15	6	0.0173886	1.35294	1.88889	1.47059	0.157895	0.789474	0.3	0.0100292
Cilia- and flagella-associated protein 53 OS=Mus musculus OX=10090 GN=Cfap53 PE=2 SV=3	8	9	9	9	7		0.495025	0.470588	0.5	0.529412	0.473684	0.368421	0	0.203972
Complement decay-accelerating factor, GPI-anchored OS=Mus musculus OX=10090 GN=Cd55 PE=1 SV=2	5	5	6	7	6	4	0.741521	0.294118	0.277778	0.352941	0.368421	0.315789	0.2	0.816759
Annexin A5 OS=Mus musculus OX=10090 GN=Anxa5 PE=1 SV=1	6	8	8	3	5	9	0.426686	0.352941	0.444444	0.470588	0.157895	0.263158	0.45	0.226099
Lactadherin OS=Mus musculus OX=10090 GN=Mfge8 PE=1 SV=3	7	5	1	1			#DIV/0!	0.411765	0.277778	0.0588235	0.0526316	0	0	0.0903672
Glucosamine-6-phosphate isomerase 1 OS=Mus musculus OX=10090 GN=Gnpda1 PE=1 SV=3	6	3	1	7	6	5	0.163279	0.352941	0.166667	0.0588235	0.368421	0.315789	0.25	0.269
Nucleoside diphosphate kinase homolog 5 OS=Mus musculus OX=10090 GN=Nme5 PE=1 SV=2	5	4	4	5	6	1	0.841596	0.294118	0.222222	0.235294	0.263158	0.315789	0.05	0.652634
T-complex protein 11 OS=Mus musculus OX=10090 GN=Tcp11 PE=1 SV=1	6	7	5	4	5	11	0.782754	0.352941	0.388889	0.294118	0.210526	0.263158	0.55	0.971892
Glutathione peroxidase 3 OS=Mus musculus OX=10090 GN=Gpx3 PE=1 SV=2	6	6	6	3	3		#DIV/0!	0.352941	0.333333	0.352941	0.157895	0.157895	0	0.0104432
Proteasome subunit beta type-2 OS=Mus musculus OX=10090 GN=Psmb2 PE=1 SV=1	4	4	4	5	6	5	0.0161301	0.235294	0.222222	0.235294	0.263158	0.315789	0.25	0.0919825
Disintegrin and metalloproteinase domain-containing protein 1b OS=Mus musculus OX=10090 GN=Adam1b PE=1 SV=2	5	3	3	4	4	1	0.608653	0.294118	0.166667	0.176471	0.210526	0.210526	0.05	0.457134
Serine/threonine-protein phosphatase PGAM5, mitochondrial OS=Mus musculus OX=10090 GN=Pgam5 PE=1 SV=1	8				10	6	#DIV/0!	0.470588	0	0	0	0.526316	0.3	0.616523
Peroxisomal acyl-coenzyme A oxidase 1 OS=Mus musculus OX=10090 GN=Acox1 PE=1 SV=5	5	4	8		6	2	0.495025	0.294118	0.222222	0.470588	0	0.315789	0.1	0.184467
Cilia- and flagella-associated protein 20 OS=Mus musculus OX=10090 GN=Cfap20 PE=1 SV=1	5	5	5	5	4	3	0.158302	0.294118	0.277778	0.294118	0.263158	0.210526	0.15	0.0714232
Testisin OS=Mus musculus OX=10090 GN=Prss21 PE=1 SV=2	5	7	5	6	4	2	0.27944	0.294118	0.388889	0.294118	0.315789	0.210526	0.1	0.169427
WAP four-disulfide core domain protein 6B OS=Mus musculus OX=10090 GN=Wfdc6b PE=2 SV=1	4	6	6	5	5		0.724377	0.235294	0.333333	0.352941	0.263158	0.263158	0	0.237637
MICOS complex subunit MIC13 OS=Mus musculus OX=10090 GN=Micos13 PE=1 SV=1	2	2	2	1	1		#DIV/0!	0.117647	0.111111	0.117647	0.0526316	0.0526316	0	0.0104432
Dynein light chain 1, cytoplasmic OS=Mus musculus OX=10090 GN=Dynll1 PE=1 SV=1	3	3	3	3	3	2	0.373901	0.176471	0.166667	0.176471	0.157895	0.157895	0.1	0.151784
Transmembrane emp24 domain-containing protein 4 OS=Mus musculus OX=10090 GN=Tmed4 PE=1 SV=1	4	5	4	3	4	5	0.64333	0.235294	0.277778	0.235294	0.157895	0.210526	0.25	0.224859
Alpha-mannosidase 2C1 OS=Mus musculus OX=10090 GN=Man2c1 PE=1 SV=1	6	7	2	7	6	4	0.724659	0.352941	0.388889	0.117647	0.368421	0.315789	0.2	0.93734
Phenylalanine--tRNA ligase beta subunit OS=Mus musculus OX=10090 GN=Farsb PE=1 SV=2	8	6	4	5	4	15	0.617227	0.470588	0.333333	0.235294	0.263158	0.210526	0.75	0.756025
Testis-expressed protein 101 OS=Mus musculus OX=10090 GN=Tex101 PE=1 SV=1	6	5	5	6	6	6	0.116117	0.352941	0.277778	0.294118	0.315789	0.315789	0.3	0.928174
Protein canopy homolog 2 OS=Mus musculus OX=10090 GN=Cnpy2 PE=1 SV=1	5	3	3	3	3	3	0.373901	0.294118	0.166667	0.176471	0.157895	0.157895	0.15	0.236063
Histone H2B type 1-B OS=Mus musculus OX=10090 GN=Hist1h2bb PE=1 SV=3	5	5	5	4	6	5	1	0.294118	0.277778	0.294118	0.210526	0.315789	0.25	0.391918
E3 ubiquitin-protein ligase PPP1R11 OS=Mus musculus OX=10090 GN=Ppp1r11 PE=1 SV=1	4	1	2	4	3	3	0.348641	0.235294	0.0555556	0.117647	0.210526	0.157895	0.15	0.548792
CD109 antigen OS=Mus musculus OX=10090 GN=Cd109 PE=1 SV=1	9	8	10	9	8	8	0.373901	0.529412	0.444444	0.588235	0.473684	0.421053	0.4	0.13167
5-oxoprolinase OS=Mus musculus OX=10090 GN=Oplah PE=1 SV=1	8	5	1	7	8	2	0.734418	0.470588	0.277778	0.0588235	0.368421	0.421053	0.1	0.868159
Sperm-associated antigen 16 protein OS=Mus musculus OX=10090 GN=Spag16 PE=1 SV=1	4	7	6	9	8	4	0.491767	0.235294	0.388889	0.352941	0.473684	0.421053	0.2	0.703389
Coiled-coil domain-containing protein 151 OS=Mus musculus OX=10090 GN=Ccdc151 PE=2 SV=1	7	9	7	9	10		0.145596	0.411765	0.5	0.411765	0.473684	0.526316	0	0.560136
Proteasome subunit beta type-4 OS=Mus musculus OX=10090 GN=Psmb4 PE=1 SV=1	4	5	3	5	4	3	1	0.235294	0.277778	0.176471	0.263158	0.210526	0.15	0.643645
Calcineurin subunit B type 2 OS=Mus musculus OX=10090 GN=Ppp3r2 PE=1 SV=3	5	6	6	6	5	6	1	0.294118	0.333333	0.352941	0.315789	0.263158	0.3	0.220081
Acyl-coenzyme A thioesterase THEM4 OS=Mus musculus OX=10090 GN=Them4 PE=1 SV=1	5	4	7	5	6	3	0.621308	0.294118	0.222222	0.411765	0.263158	0.315789	0.15	0.419141
EF-hand calcium-binding domain-containing protein 5 OS=Mus musculus OX=10090 GN=Efcab5 PE=1 SV=2	9	9	8	10	13		0.0989446	0.529412	0.5	0.470588	0.526316	0.684211	0	0.666157
Hydroxyacylglutathione hydrolase, mitochondrial OS=Mus musculus OX=10090 GN=Hagh PE=1 SV=2	4	2	5	4	4	7	0.373901	0.235294	0.111111	0.294118	0.210526	0.210526	0.35	0.574217
Dehydrogenase/reductase SDR family member 7B OS=Mus musculus OX=10090 GN=Dhrs7b PE=1 SV=1	3	4	2	4	2	3	1	0.176471	0.222222	0.117647	0.210526	0.105263	0.15	0.71495
Kinesin-like protein KIF9 OS=Mus musculus OX=10090 GN=Kif9 PE=1 SV=2	8	7	8	8	11	4	1	0.470588	0.388889	0.470588	0.421053	0.578947	0.2	0.721257
Aspartate aminotransferase, cytoplasmic OS=Mus musculus OX=10090 GN=Got1 PE=1 SV=3	7	6	6	7	6	3	0.467605	0.411765	0.333333	0.352941	0.368421	0.315789	0.15	0.276808
14-3-3 protein beta/alpha OS=Mus musculus OX=10090 GN=Ywhab PE=1 SV=3	6	6	4	6	5	6	0.677869	0.352941	0.333333	0.235294	0.315789	0.263158	0.3	0.737848
Glucosidase 2 subunit beta OS=Mus musculus OX=10090 GN=Prkcsh PE=1 SV=1	7	6	6	2	5	7	0.326164	0.411765	0.333333	0.352941	0.105263	0.263158	0.35	0.168654
Cilia- and flagella-associated protein 44 OS=Mus musculus OX=10090 GN=Cfap44 PE=2 SV=1	7	11	11	9	14		0.522107	0.411765	0.611111	0.647059	0.473684	0.736842	0	0.538035
40S ribosomal protein S3 OS=Mus musculus OX=10090 GN=Rps3 PE=1 SV=1	7	7	6	6	4	14	0.686765	0.411765	0.388889	0.352941	0.315789	0.210526	0.7	0.87924
Beta-defensin 15 OS=Mus musculus OX=10090 GN=Defb15 PE=2 SV=1	2	2	2	1	1		#DIV/0!	0.117647	0.111111	0.117647	0.0526316	0.0526316	0	0.0104432
Lysozyme-like protein 4 OS=Mus musculus OX=10090 GN=Lyzl4 PE=1 SV=3	4	4	5	4	4		0.495025	0.235294	0.222222	0.294118	0.210526	0.210526	0	0.208571
Cytochrome c, somatic OS=Mus musculus OX=10090 GN=Cycs PE=1 SV=2	4	3	3	3	3	4	1	0.235294	0.166667	0.176471	0.157895	0.157895	0.2	0.460752
Cytoskeleton-associated protein 4 OS=Mus musculus OX=10090 GN=Ckap4 PE=1 SV=2	7	12	11	1	5	12	0.323941	0.411765	0.666667	0.647059	0.0526316	0.263158	0.6	0.206526
NADH dehydrogenase [ubiquinone] 1 alpha subcomplex subunit 6 OS=Mus musculus OX=10090 GN=Ndufa6 PE=1 SV=1	5	5	6	4	5	3	0.116117	0.294118	0.277778	0.352941	0.210526	0.263158	0.15	0.0655169
NADH dehydrogenase [ubiquinone] iron-sulfur protein 6, mitochondrial OS=Mus musculus OX=10090 GN=Ndufs6 PE=1 SV=2	5	5	6	5	5	4	0.2302	0.294118	0.277778	0.352941	0.263158	0.263158	0.2	0.100078
Hyaluronidase-5 OS=Mus musculus OX=10090 GN=Hyal5 PE=1 SV=1	7	6	8	7	7	1	0.391076	0.411765	0.333333	0.470588	0.368421	0.368421	0.05	0.275775
DnaJ homolog subfamily B member 13 OS=Mus musculus OX=10090 GN=Dnajb13 PE=1 SV=1	6	8	8	8	7	7	1	0.352941	0.444444	0.470588	0.421053	0.368421	0.35	0.360705
Epoxide hydrolase 1 OS=Mus musculus OX=10090 GN=Ephx1 PE=1 SV=2	8	7	6	2	9	12	0.836015	0.470588	0.388889	0.352941	0.105263	0.473684	0.6	0.945168
Coiled-coil domain-containing protein 42 OS=Mus musculus OX=10090 GN=Ccdc42 PE=2 SV=2	5	4	5	7	8		0.0155874	0.294118	0.222222	0.294118	0.368421	0.421053	0	0.961049
V-type proton ATPase subunit B, brain isoform OS=Mus musculus OX=10090 GN=Atp6v1b2 PE=1 SV=1	6	5	3	5	5	9	0.35601	0.352941	0.277778	0.176471	0.263158	0.263158	0.45	0.52271
Sperm acrosome-associated protein 5 OS=Mus musculus OX=10090 GN=Spaca5 PE=1 SV=1	4	4	4	4	4	1	0.373901	0.235294	0.222222	0.235294	0.210526	0.210526	0.05	0.240585
Protein angel homolog 2 OS=Mus musculus OX=10090 GN=Angel2 PE=1 SV=1	5	2	4	5	4	2	1	0.294118	0.111111	0.235294	0.263158	0.210526	0.1	0.773216
Succinate dehydrogenase [ubiquinone] iron-sulfur subunit, mitochondrial OS=Mus musculus OX=10090 GN=Sdhb PE=1 SV=1	14	16	14	11	13	10	0.0393519	0.823529	0.888889	0.823529	0.578947	0.684211	0.5	0.0110787
Actin-related protein 3 OS=Mus musculus OX=10090 GN=Actr3 PE=1 SV=3	6	5	5		2	6	0.453341	0.352941	0.277778	0.294118	0	0.105263	0.3	0.129111
Alpha-actinin-4 OS=Mus musculus OX=10090 GN=Actn4 PE=1 SV=1	5	4	8	6	4	4	0.507158	0.294118	0.222222	0.470588	0.315789	0.210526	0.2	0.351898
Leucine-rich repeat-containing protein 59 OS=Mus musculus OX=10090 GN=Lrrc59 PE=1 SV=1	5	5	8	1	6	9	0.80582	0.294118	0.277778	0.470588	0.0526316	0.315789	0.45	0.601818
Enoyl-CoA delta isomerase 1, mitochondrial OS=Mus musculus OX=10090 GN=Eci1 PE=1 SV=2	6	6	6	8	8	2	1	0.352941	0.333333	0.352941	0.421053	0.421053	0.1	0.777765
Beta-2-glycoprotein 1 OS=Mus musculus OX=10090 GN=Apoh PE=1 SV=1	6	3	6	6	8	1	1	0.352941	0.166667	0.352941	0.315789	0.421053	0.05	0.832611
Ras GTPase-activating-like protein IQGAP2 OS=Mus musculus OX=10090 GN=Iqgap2 PE=1 SV=2	8	9	12		11		#DIV/0!	0.470588	0.5	0.705882	0	0.578947	0	0.15144
Phosphoethanolamine/phosphocholine phosphatase OS=Mus musculus OX=10090 GN=Phospho1 PE=1 SV=1	9	8	9	7	9		0.495025	0.529412	0.444444	0.529412	0.368421	0.473684	0	0.206604
Elongation factor Tu, mitochondrial OS=Mus musculus OX=10090 GN=Tufm PE=1 SV=1	7	2	2		2	15	0.429122	0.411765	0.111111	0.117647	0	0.105263	0.75	0.792492
Parkin coregulated gene protein homolog OS=Mus musculus OX=10090 GN=Pacrg PE=1 SV=1	6	7	8	6	7	2	0.287864	0.352941	0.388889	0.470588	0.315789	0.368421	0.1	0.184778
Dynein regulatory complex subunit 2 OS=Mus musculus OX=10090 GN=Ccdc65 PE=1 SV=1	8	9	7	11	9	3	0.899251	0.470588	0.5	0.411765	0.578947	0.473684	0.15	0.672672
Keratin, type II cytoskeletal 5 OS=Mus musculus OX=10090 GN=Krt5 PE=1 SV=1	5	7	5	3			#DIV/0!	0.294118	0.388889	0.294118	0.157895	0	0	0.0112586
Acyl carrier protein, mitochondrial OS=Mus musculus OX=10090 GN=Ndufab1 PE=1 SV=1	5	5	5	5	4	3	0.158302	0.294118	0.277778	0.294118	0.263158	0.210526	0.15	0.0714232
Mitochondrial-processing peptidase subunit alpha OS=Mus musculus OX=10090 GN=Pmpca PE=1 SV=1	7	3	5	5	5	9	0.491767	0.411765	0.166667	0.294118	0.263158	0.263158	0.45	0.732281
Testis-expressed protein 44 OS=Mus musculus OX=10090 GN=Tex44 PE=2 SV=2	5	5	6	7	5	2	0.677869	0.294118	0.277778	0.352941	0.368421	0.263158	0.1	0.472757
Radial spoke head 14 homolog OS=Mus musculus OX=10090 GN=Rsph14 PE=2 SV=1	6	9	6	5	5		0.219102	0.352941	0.5	0.352941	0.263158	0.263158	0	0.0872339
Proteasome subunit beta type-3 OS=Mus musculus OX=10090 GN=Psmb3 PE=1 SV=1	4	5	3	5	5	6	0.116117	0.235294	0.277778	0.176471	0.263158	0.263158	0.3	0.225386
Calmegin OS=Mus musculus OX=10090 GN=Clgn PE=1 SV=2	4	9	6	3	1	20	0.801377	0.235294	0.5	0.352941	0.157895	0.0526316	1	0.901547
Glutathione reductase, mitochondrial OS=Mus musculus OX=10090 GN=Gsr PE=1 SV=3	3	3	3	4	3	6	0.205106	0.176471	0.166667	0.176471	0.210526	0.157895	0.3	0.299079
Heterogeneous nuclear ribonucleoprotein A3 OS=Mus musculus OX=10090 GN=Hnrnpa3 PE=1 SV=1	5		7	3	7	17	0.618883	0.294118	0	0.411765	0.157895	0.368421	0.85	0.402065
Membrane cofactor protein OS=Mus musculus OX=10090 GN=Cd46 PE=1 SV=1	5	5	4	4	5		0.78878	0.294118	0.277778	0.235294	0.210526	0.263158	0	0.248054
Enkurin OS=Mus musculus OX=10090 GN=Enkur PE=1 SV=1	8	8	9	11	8		0.401956	0.470588	0.444444	0.529412	0.578947	0.421053	0	0.443963
Prenylcysteine oxidase OS=Mus musculus OX=10090 GN=Pcyox1 PE=1 SV=1	5	9	4	3	6	1	0.274577	0.294118	0.5	0.235294	0.157895	0.315789	0.05	0.204568
Inactive ribonuclease-like protein 10 OS=Mus musculus OX=10090 GN=Rnase10 PE=1 SV=1	1	2	1				#DIV/0!	0.0588235	0.111111	0.0588235	0	0	0	0.0119214
Nicastrin OS=Mus musculus OX=10090 GN=Ncstn PE=1 SV=3	4	4	4	4	4	3	0.373901	0.235294	0.222222	0.235294	0.210526	0.210526	0.15	0.120678
Nuclear pore complex protein Nup93 OS=Mus musculus OX=10090 GN=Nup93 PE=1 SV=1	6	7	5	6	6	13	0.386654	0.352941	0.388889	0.294118	0.315789	0.315789	0.65	0.515034
60S ribosomal protein L12 OS=Mus musculus OX=10090 GN=Rpl12 PE=1 SV=2	4	5	4	3	4	6	1	0.235294	0.277778	0.235294	0.157895	0.210526	0.3	0.576022
Receptor of activated protein C kinase 1 OS=Mus musculus OX=10090 GN=Rack1 PE=1 SV=3	6	2	2	3	2	8	0.684271	0.352941	0.111111	0.117647	0.157895	0.105263	0.4	0.833006
Coiled-coil domain-containing protein 39 OS=Mus musculus OX=10090 GN=Ccdc39 PE=1 SV=1	10	12	12	13	12	12	0.250815	0.588235	0.666667	0.705882	0.684211	0.631579	0.6	0.741507
Acylphosphatase-1 OS=Mus musculus OX=10090 GN=Acyp1 PE=1 SV=2	4	4	4	4	4	5	0.373901	0.235294	0.222222	0.235294	0.210526	0.210526	0.25	0.628446
Epididymal-specific lipocalin-5 OS=Mus musculus OX=10090 GN=Lcn5 PE=1 SV=1	3	3	5	1			#DIV/0!	0.176471	0.166667	0.294118	0.0526316	0	0	0.0119259
60S ribosomal protein L17 OS=Mus musculus OX=10090 GN=Rpl17 PE=1 SV=3	4	3	3	3	4	9	0.348641	0.235294	0.166667	0.176471	0.157895	0.210526	0.45	0.435499
BH3-interacting domain death agonist OS=Mus musculus OX=10090 GN=Bid PE=1 SV=2				1	1	2	#DIV/0!	0	0	0	0.0526316	0.0526316	0.1	0.0123174
Tetratricopeptide repeat protein 29 OS=Mus musculus OX=10090 GN=Ttc29 PE=2 SV=1	3	5	4	3	3		0.272228	0.176471	0.277778	0.235294	0.157895	0.157895	0	0.107593
Proteasome subunit beta type-5 OS=Mus musculus OX=10090 GN=Psmb5 PE=1 SV=3	6	6	3	6	5	5	0.767644	0.352941	0.333333	0.176471	0.315789	0.263158	0.25	0.858693
Elongin-B OS=Mus musculus OX=10090 GN=Elob PE=1 SV=1	7	4	6	6	6	6	0.724659	0.411765	0.222222	0.352941	0.315789	0.315789	0.3	0.759405
Synaptogyrin-4 OS=Mus musculus OX=10090 GN=Syngr4 PE=1 SV=2	3	3	3	4	2	1	0.491767	0.176471	0.166667	0.176471	0.210526	0.105263	0.05	0.338403
Inositol monophosphatase 1 OS=Mus musculus OX=10090 GN=Impa1 PE=1 SV=1	6	7	5	7	6	5	1	0.352941	0.388889	0.294118	0.368421	0.315789	0.25	0.483909
3-ketodihydrosphingosine reductase OS=Mus musculus OX=10090 GN=Kdsr PE=1 SV=1	3	2	2		1		#DIV/0!	0.176471	0.111111	0.117647	0	0.0526316	0	0.0124337
Casein kinase I isoform gamma-2 OS=Mus musculus OX=10090 GN=Csnk1g2 PE=1 SV=1	5	8	6	5	5	1	0.170618	0.294118	0.444444	0.352941	0.263158	0.263158	0.05	0.108668
ADP-ribosylation factor-like protein 3 OS=Mus musculus OX=10090 GN=Arl3 PE=1 SV=1	3	4	4	4	3	9	0.426686	0.176471	0.222222	0.235294	0.210526	0.157895	0.45	0.539061
NADH dehydrogenase [ubiquinone] 1 alpha subcomplex subunit 5 OS=Mus musculus OX=10090 GN=Ndufa5 PE=1 SV=3	5	5	5	5	5	5	#DIV/0!	0.294118	0.277778	0.294118	0.263158	0.263158	0.25	0.012893
14 kDa phosphohistidine phosphatase OS=Mus musculus OX=10090 GN=Phpt1 PE=1 SV=1	4	5	4	5	5	4	0.518519	0.235294	0.277778	0.235294	0.263158	0.263158	0.2	0.78645
Protein ABHD11 OS=Mus musculus OX=10090 GN=Abhd11 PE=1 SV=1	5	7	6	5	4	1	0.116117	0.294118	0.388889	0.352941	0.263158	0.210526	0.05	0.0707367
Thioredoxin reductase 3 OS=Mus musculus OX=10090 GN=Txnrd3 PE=1 SV=3	5	6	4		1	18	0.531392	0.294118	0.333333	0.235294	0	0.0526316	0.9	0.923475
Proteasome subunit beta type-1 OS=Mus musculus OX=10090 GN=Psmb1 PE=1 SV=1	5	5	4	5	4	5	1	0.294118	0.277778	0.235294	0.263158	0.210526	0.25	0.303748
Hydroxyacyl-coenzyme A dehydrogenase, mitochondrial OS=Mus musculus OX=10090 GN=Hadh PE=1 SV=2	6	5	6	5	6	5	0.518519	0.352941	0.277778	0.352941	0.263158	0.315789	0.25	0.183641
Ras-related protein Rab-7a OS=Mus musculus OX=10090 GN=Rab7a PE=1 SV=2	5	4	3	4	5	8	0.27944	0.294118	0.222222	0.176471	0.210526	0.263158	0.4	0.412906
Inorganic pyrophosphatase 2, mitochondrial OS=Mus musculus OX=10090 GN=Ppa2 PE=1 SV=1	6	6	7	7	7	9	0.148148	0.352941	0.333333	0.411765	0.368421	0.368421	0.45	0.45693
Mitochondrial-processing peptidase subunit beta OS=Mus musculus OX=10090 GN=Pmpcb PE=1 SV=1	8	5	6	7	8	7	0.348641	0.470588	0.277778	0.352941	0.368421	0.421053	0.35	0.842474
Voltage-dependent anion-selective channel protein 3 OS=Mus musculus OX=10090 GN=Vdac3 PE=1 SV=1	5	7	6	4	6	8	1	0.294118	0.388889	0.352941	0.210526	0.315789	0.4	0.583619
Lysine--tRNA ligase OS=Mus musculus OX=10090 GN=Kars1 PE=1 SV=1	7	4	1			13	#DIV/0!	0.411765	0.222222	0.0588235	0	0	0.65	0.955339
Serine/threonine-protein phosphatase 2A activator OS=Mus musculus OX=10090 GN=Ptpa PE=1 SV=1	4	5	5	5	6	8	0.151835	0.235294	0.277778	0.294118	0.263158	0.315789	0.4	0.258825
Protein phosphatase inhibitor 2 OS=Mus musculus OX=10090 GN=Ppp1r2 PE=1 SV=3	5	4	3	6	6	7	0.0248962	0.294118	0.222222	0.176471	0.315789	0.315789	0.35	0.0559703
Uncharacterized protein C10orf82 homolog OS=Mus musculus OX=10090 PE=1 SV=2	5	5	7	5	4	1	0.164789	0.294118	0.277778	0.411765	0.263158	0.210526	0.05	0.116425
Beta-galactosidase-1-like protein OS=Mus musculus OX=10090 GN=Glb1l PE=1 SV=1	6	4	6	8	7	2	0.873976	0.352941	0.222222	0.352941	0.421053	0.368421	0.1	0.911284
Carbonyl reductase [NADPH] 1 OS=Mus musculus OX=10090 GN=Cbr1 PE=1 SV=3	8	8	7	6	9	5	0.467605	0.470588	0.444444	0.411765	0.315789	0.473684	0.25	0.234711
Malate dehydrogenase, cytoplasmic OS=Mus musculus OX=10090 GN=Mdh1 PE=1 SV=3	5	6	6	4	5	7	0.741521	0.294118	0.333333	0.352941	0.210526	0.263158	0.35	0.30263
Cytochrome b-c1 complex subunit 9 OS=Mus musculus OX=10090 GN=Uqcr10 PE=1 SV=1	2	2	2	2	2	2	#DIV/0!	0.117647	0.111111	0.117647	0.105263	0.105263	0.1	0.012893
WD repeat-containing protein 64 OS=Mus musculus OX=10090 GN=Wdr64 PE=2 SV=2	8	7	3	9	11		0.154031	0.470588	0.388889	0.176471	0.473684	0.578947	0	0.978987
26S proteasome non-ATPase regulatory subunit 12 OS=Mus musculus OX=10090 GN=Psmd12 PE=1 SV=4	6	5	4	5	4	5	0.64333	0.352941	0.277778	0.235294	0.263158	0.210526	0.25	0.278383
Transforming protein RhoA OS=Mus musculus OX=10090 GN=Rhoa PE=1 SV=1	4	6	6	4	5	3	0.205106	0.235294	0.333333	0.352941	0.210526	0.263158	0.15	0.112241
Glutathione S-transferase P 1 OS=Mus musculus OX=10090 GN=Gstp1 PE=1 SV=2	4	3	5			7	#DIV/0!	0.235294	0.166667	0.294118	0	0	0.35	0.399106
Spectrin alpha chain, non-erythrocytic 1 OS=Mus musculus OX=10090 GN=Sptan1 PE=1 SV=4	6	7	2	1	5	40	0.454253	0.352941	0.388889	0.117647	0.0526316	0.263158	2	0.479306
PGAP2-interacting protein OS=Mus musculus OX=10090 GN=Cwh43 PE=1 SV=1	3	4	4	1	4		0.401956	0.176471	0.222222	0.235294	0.0526316	0.210526	0	0.133154
Glutathione S-transferase Mu 1 OS=Mus musculus OX=10090 GN=Gstm1 PE=1 SV=2	5	5	5	4	4	15	0.507341	0.294118	0.277778	0.294118	0.210526	0.210526	0.75	0.602145
Nucleoporin p58/p45 OS=Mus musculus OX=10090 GN=Nup58 PE=1 SV=1	5	5	4	5	5	3	0.677869	0.294118	0.277778	0.235294	0.263158	0.263158	0.15	0.353452
Oxidoreductase HTATIP2 OS=Mus musculus OX=10090 GN=Htatip2 PE=1 SV=3	7	9	5	6	6	4	0.27944	0.411765	0.5	0.294118	0.315789	0.315789	0.2	0.153858
Cytochrome c oxidase subunit 6B2 OS=Mus musculus OX=10090 GN=Cox6b2 PE=1 SV=1	3	5	4	4	4	5	0.64333	0.176471	0.277778	0.235294	0.210526	0.210526	0.25	0.857461
ATP synthase F(0) complex subunit B1, mitochondrial OS=Mus musculus OX=10090 GN=Atp5pb PE=1 SV=1	7	7	6	6	5	2	0.134702	0.411765	0.388889	0.352941	0.315789	0.263158	0.1	0.0780725
Annexin A6 OS=Mus musculus OX=10090 GN=Anxa6 PE=1 SV=3	6	8	6	2	7	4	0.218172	0.352941	0.444444	0.352941	0.105263	0.368421	0.2	0.127364
Phosphatidylethanolamine-binding protein 4 OS=Mus musculus OX=10090 GN=Pebp4 PE=1 SV=1	6	5	5	6	6	6	0.116117	0.352941	0.277778	0.294118	0.315789	0.315789	0.3	0.928174
Testis-expressed sequence 37 protein OS=Mus musculus OX=10090 GN=Tex37 PE=2 SV=1	6	7	8	7	7		1	0.352941	0.388889	0.470588	0.368421	0.368421	0	0.282106
Target of Myb protein 1 OS=Mus musculus OX=10090 GN=Tom1 PE=1 SV=1	6	3	3	6	6	7	0.0912602	0.352941	0.166667	0.176471	0.315789	0.315789	0.35	0.197188
Glycine dehydrogenase (decarboxylating), mitochondrial OS=Mus musculus OX=10090 GN=Gldc PE=1 SV=1	6	1	7		4		#DIV/0!	0.352941	0.0555556	0.411765	0	0.210526	0	0.194875
Myosin regulatory light chain 12B OS=Mus musculus OX=10090 GN=Myl12b PE=1 SV=2	6	6	6	1	3	7	0.256435	0.352941	0.333333	0.352941	0.0526316	0.157895	0.35	0.141594
Mitochondrial import inner membrane translocase subunit TIM16 OS=Mus musculus OX=10090 GN=Pam16 PE=1 SV=1	4	3	2	3	3	3	1	0.235294	0.166667	0.117647	0.157895	0.157895	0.15	0.62782
Acid ceramidase OS=Mus musculus OX=10090 GN=Asah1 PE=1 SV=1	6	6	6		4	5	0.0275565	0.352941	0.333333	0.352941	0	0.210526	0.25	0.0684201
Keratin, type I cytoskeletal 10 OS=Mus musculus OX=10090 GN=Krt10 PE=1 SV=3	6	8	6	6	5		0.301864	0.352941	0.444444	0.352941	0.315789	0.263158	0	0.13621
NADH dehydrogenase [ubiquinone] 1 beta subcomplex subunit 9 OS=Mus musculus OX=10090 GN=Ndufb9 PE=1 SV=3	5	6	6	6	7	4	1	0.294118	0.333333	0.352941	0.315789	0.368421	0.2	0.575561
Heterogeneous nuclear ribonucleoprotein H OS=Mus musculus OX=10090 GN=Hnrnph1 PE=1 SV=3	4	4	4		3	11	0.388434	0.235294	0.222222	0.235294	0	0.157895	0.55	0.976948
Methylosome protein 50 OS=Mus musculus OX=10090 GN=Wdr77 PE=1 SV=1	5	5	2	5	3	3	0.795255	0.294118	0.277778	0.117647	0.263158	0.157895	0.15	0.587647
Epimerase family protein SDR39U1 OS=Mus musculus OX=10090 GN=Sdr39u1 PE=1 SV=2	5	4	2	5	4	4	0.518519	0.294118	0.222222	0.117647	0.263158	0.210526	0.2	0.821166
Polyadenylate-binding protein 1 OS=Mus musculus OX=10090 GN=Pabpc1 PE=1 SV=2	6	10	7	4	3	23	0.742145	0.352941	0.555556	0.411765	0.210526	0.157895	1.15	0.850163
Ras-related protein Rab-8A OS=Mus musculus OX=10090 GN=Rab8a PE=1 SV=2	5	1	3	2	2	4	0.814902	0.294118	0.0555556	0.176471	0.105263	0.105263	0.2	0.637754
Alpha-actinin-1 OS=Mus musculus OX=10090 GN=Actn1 PE=1 SV=1	5		7				#DIV/0!	0.294118	0	0.411765	0	0	0	0.127046
Long-chain-fatty-acid--CoA ligase 6 OS=Mus musculus OX=10090 GN=Acsl6 PE=1 SV=1	6	4	3	2	5	11	0.582285	0.352941	0.222222	0.176471	0.105263	0.263158	0.55	0.712524
3'(2'),5'-bisphosphate nucleotidase 1 OS=Mus musculus OX=10090 GN=Bpnt1 PE=1 SV=2	5	3	2	5	4	8	0.192579	0.294118	0.166667	0.117647	0.263158	0.210526	0.4	0.271208
Dynein light chain 1, axonemal OS=Mus musculus OX=10090 GN=Dnal1 PE=1 SV=2	4	3	3	5	5	1	0.820294	0.235294	0.166667	0.176471	0.263158	0.263158	0.05	0.992873
ATP synthase subunit s, mitochondrial OS=Mus musculus OX=10090 GN=Dmac2l PE=1 SV=1	6	5	5	6	6	3	0.767644	0.352941	0.277778	0.294118	0.315789	0.315789	0.15	0.469221
High affinity cAMP-specific and IBMX-insensitive 3',5'-cyclic phosphodiesterase 8A OS=Mus musculus OX=10090 GN=Pde8a PE=1 SV=1	4	4	4	5	5	2	1	0.235294	0.222222	0.235294	0.263158	0.263158	0.1	0.705357
Secretory carrier-associated membrane protein 2 OS=Mus musculus OX=10090 GN=Scamp2 PE=1 SV=1	2	2	2	4	2	1	0.724659	0.117647	0.111111	0.117647	0.210526	0.105263	0.05	0.897585
40S ribosomal protein S3a OS=Mus musculus OX=10090 GN=Rps3a PE=1 SV=3	7	8	7	4	4	11	0.693197	0.411765	0.444444	0.411765	0.210526	0.210526	0.55	0.43309
Ras-related protein Rab-1B OS=Mus musculus OX=10090 GN=Rab1b PE=1 SV=1	6	5	5			9	#DIV/0!	0.352941	0.277778	0.294118	0	0	0.45	0.355758
NADH dehydrogenase [ubiquinone] 1 alpha subcomplex subunit 13 OS=Mus musculus OX=10090 GN=Ndufa13 PE=1 SV=3	6	6	6	5	6	3	0.205106	0.352941	0.333333	0.352941	0.263158	0.315789	0.15	0.104136
F-actin-capping protein subunit alpha-3 OS=Mus musculus OX=10090 GN=Capza3 PE=2 SV=1	7	10	5	7	8	2	0.518519	0.411765	0.555556	0.294118	0.368421	0.421053	0.1	0.377017
Epithelial cell adhesion molecule OS=Mus musculus OX=10090 GN=Epcam PE=1 SV=1	3	4	4	1	4		0.401956	0.176471	0.222222	0.235294	0.0526316	0.210526	0	0.133154
Protein-L-isoaspartate(D-aspartate) O-methyltransferase OS=Mus musculus OX=10090 GN=Pcmt1 PE=1 SV=3	4	5	5	5	5	5	0.373901	0.235294	0.277778	0.294118	0.263158	0.263158	0.25	0.599488
NADH dehydrogenase [ubiquinone] iron-sulfur protein 8, mitochondrial OS=Mus musculus OX=10090 GN=Ndufs8 PE=1 SV=1	4	4	4	4	4	4	#DIV/0!	0.235294	0.222222	0.235294	0.210526	0.210526	0.2	0.012893
Cytochrome c oxidase subunit 5B, mitochondrial OS=Mus musculus OX=10090 GN=Cox5b PE=1 SV=1	4	4	4	5	5	2	1	0.235294	0.222222	0.235294	0.263158	0.263158	0.1	0.705357
UPF0691 protein C9orf116 homolog OS=Mus musculus OX=10090 PE=2 SV=1	3	5	4	4	3		0.590801	0.176471	0.277778	0.235294	0.210526	0.157895	0	0.199621
Aldehyde dehydrogenase family 3 member A2 OS=Mus musculus OX=10090 GN=Aldh3a2 PE=1 SV=2	6	9	5	2	6	5	0.241746	0.352941	0.5	0.294118	0.105263	0.315789	0.25	0.143169
ATP synthase subunit delta, mitochondrial OS=Mus musculus OX=10090 GN=Atp5f1d PE=1 SV=1	2	2	2	2	2	2	#DIV/0!	0.117647	0.111111	0.117647	0.105263	0.105263	0.1	0.012893
Dynein regulatory complex protein 1 OS=Mus musculus OX=10090 GN=Drc1 PE=1 SV=1	8	8	11	8	10	3	0.435331	0.470588	0.444444	0.647059	0.421053	0.526316	0.15	0.295715
Fatty-acid amide hydrolase 1 OS=Mus musculus OX=10090 GN=Faah PE=1 SV=1	3	9	3	2	8	2	0.741521	0.176471	0.5	0.176471	0.105263	0.421053	0.1	0.643837
Aminoacyl tRNA synthase complex-interacting multifunctional protein 2 OS=Mus musculus OX=10090 GN=Aimp2 PE=1 SV=2	4	4	3	2	2	7	1	0.235294	0.222222	0.176471	0.105263	0.105263	0.35	0.783925
Heterogeneous nuclear ribonucleoprotein F OS=Mus musculus OX=10090 GN=Hnrnpf PE=1 SV=3	4	4	3	3	3	8	0.587914	0.235294	0.222222	0.176471	0.157895	0.157895	0.4	0.758015
Nuclear transport factor 2 OS=Mus musculus OX=10090 GN=Nutf2 PE=1 SV=1	4	2	2	3	2	4	0.724659	0.235294	0.111111	0.117647	0.157895	0.105263	0.2	0.995416
Iron-sulfur cluster co-chaperone protein HscB OS=Mus musculus OX=10090 GN=Hscb PE=1 SV=2	6	8	10	7	7	1	0.263751	0.352941	0.444444	0.588235	0.368421	0.368421	0.05	0.189229
Ras-related protein Rab-1A OS=Mus musculus OX=10090 GN=Rab1A PE=1 SV=3	6	5	5	2	2	10	0.816295	0.352941	0.277778	0.294118	0.105263	0.105263	0.5	0.62105
Coiled-coil domain-containing protein 96 OS=Mus musculus OX=10090 GN=Ccdc96 PE=2 SV=1	7	4	5	9	9		0.0485669	0.411765	0.222222	0.294118	0.473684	0.473684	0	0.971219
Syntaxin-12 OS=Mus musculus OX=10090 GN=Stx12 PE=1 SV=1	5	6	4	5	5	6	0.64333	0.294118	0.333333	0.235294	0.263158	0.263158	0.3	0.715447
Keratin, type II cytoskeletal 1b OS=Mus musculus OX=10090 GN=Krt77 PE=1 SV=1	3	3	3	3	3		#DIV/0!	0.176471	0.166667	0.176471	0.157895	0.157895	0	0.26709
Cytochrome c, testis-specific OS=Mus musculus OX=10090 GN=Cyct PE=1 SV=3	3	3	3	4	5	4	0.0161301	0.176471	0.166667	0.176471	0.210526	0.263158	0.2	0.0604987
Lon protease homolog, mitochondrial OS=Mus musculus OX=10090 GN=Lonp1 PE=1 SV=2	6	3	4	3	5	6	0.802482	0.352941	0.166667	0.235294	0.157895	0.263158	0.3	0.878164
Receptor expression-enhancing protein 6 OS=Mus musculus OX=10090 GN=Reep6 PE=1 SV=1	4	3	4	4	4	2	0.677869	0.235294	0.166667	0.235294	0.210526	0.210526	0.1	0.42224
Histone H2B type 1-A OS=Mus musculus OX=10090 GN=Hist1h2ba PE=1 SV=3	5	5	4	4	5	5	1	0.294118	0.277778	0.235294	0.210526	0.263158	0.25	0.303748
Peroxisomal multifunctional enzyme type 2 OS=Mus musculus OX=10090 GN=Hsd17b4 PE=1 SV=3	6	5	5	1	1	12	0.865116	0.352941	0.277778	0.294118	0.0526316	0.0526316	0.6	0.71093
ATP synthase subunit g, mitochondrial OS=Mus musculus OX=10090 GN=Atp5mg PE=1 SV=1	2	2	2	2	2	2	#DIV/0!	0.117647	0.111111	0.117647	0.105263	0.105263	0.1	0.012893
Epididymal secretory glutathione peroxidase OS=Mus musculus OX=10090 GN=Gpx5 PE=2 SV=3	5	5	5	4	4		#DIV/0!	0.294118	0.277778	0.294118	0.210526	0.210526	0	0.102812
Serine/threonine-protein phosphatase with EF-hands 1 OS=Mus musculus OX=10090 GN=Ppef1 PE=2 SV=2	4	4	5	8	7		0.0114624	0.235294	0.222222	0.294118	0.421053	0.368421	0	0.929683
Dynein light chain Tctex-type 1 OS=Mus musculus OX=10090 GN=Dynlt1 PE=1 SV=1	2	2	2	2	2	2	#DIV/0!	0.117647	0.111111	0.117647	0.105263	0.105263	0.1	0.012893
Mitochondrial import receptor subunit TOM34 OS=Mus musculus OX=10090 GN=Tomm34 PE=1 SV=1	5	6	4	3	3	17	0.600954	0.294118	0.333333	0.235294	0.157895	0.157895	0.85	0.686299
Arginine--tRNA ligase, cytoplasmic OS=Mus musculus OX=10090 GN=Rars PE=1 SV=2	5	4	3	3	3	16	0.488251	0.294118	0.222222	0.176471	0.157895	0.157895	0.8	0.550863
Phosphatidylinositide phosphatase SAC1 OS=Mus musculus OX=10090 GN=Sacm1l PE=1 SV=1	8	11	5	1	6	2	0.0963411	0.470588	0.611111	0.294118	0.0526316	0.315789	0.1	0.0687834
ADP-ribose glycohydrolase MACROD1 OS=Mus musculus OX=10090 GN=Macrod1 PE=1 SV=2	3	4	3	4	4	2	1	0.176471	0.222222	0.176471	0.210526	0.210526	0.1	0.674463
Testis-specific expressed protein 55 OS=Mus musculus OX=10090 GN=Tex55 PE=2 SV=1	5	4	6	7	7		0.0748399	0.294118	0.222222	0.352941	0.368421	0.368421	0	0.748468
Histone H2AX OS=Mus musculus OX=10090 GN=H2afx PE=1 SV=2	3	4	4	3	4	4	1	0.176471	0.222222	0.235294	0.157895	0.210526	0.2	0.414206
NAD-dependent malic enzyme, mitochondrial OS=Mus musculus OX=10090 GN=Me2 PE=1 SV=1	5	5	6	6	8	4	0.608653	0.294118	0.277778	0.352941	0.315789	0.421053	0.2	0.95576
NADH dehydrogenase [ubiquinone] 1 alpha subcomplex subunit 2 OS=Mus musculus OX=10090 GN=Ndufa2 PE=1 SV=3	2	3	2	3	3	3	0.116117	0.117647	0.166667	0.117647	0.157895	0.157895	0.15	0.267983
26S proteasome non-ATPase regulatory subunit 6 OS=Mus musculus OX=10090 GN=Psmd6 PE=1 SV=1	8	6	6	6	8	3	0.565533	0.470588	0.333333	0.352941	0.315789	0.421053	0.15	0.372835
Very-long-chain enoyl-CoA reductase OS=Mus musculus OX=10090 GN=Tecr PE=1 SV=1	5	5	4	3	5	2	0.2302	0.294118	0.277778	0.235294	0.157895	0.263158	0.1	0.134077
Mesencephalic astrocyte-derived neurotrophic factor OS=Mus musculus OX=10090 GN=Manf PE=1 SV=1	3	3	3	4	3	7	0.237796	0.176471	0.166667	0.176471	0.210526	0.157895	0.35	0.312605
L-lactate dehydrogenase B chain OS=Mus musculus OX=10090 GN=Ldhb PE=1 SV=2	4	4	2		2	11	0.427892	0.235294	0.222222	0.117647	0	0.105263	0.55	0.884565
Beta-galactosidase-1-like protein 2 OS=Mus musculus OX=10090 GN=Glb1l2 PE=1 SV=1	5	4	2		3		#DIV/0!	0.294118	0.222222	0.117647	0	0.157895	0	0.0968221
Tctex1 domain-containing protein 3 OS=Mus musculus OX=10090 GN=Tcte3 PE=1 SV=2	4	3	2	4	5	3	0.287864	0.235294	0.166667	0.117647	0.210526	0.263158	0.15	0.503557
Ubiquitin-conjugating enzyme E2 D2B OS=Mus musculus OX=10090 GN=Ube2d2b PE=1 SV=1	2	2	2	2	2	2	#DIV/0!	0.117647	0.111111	0.117647	0.105263	0.105263	0.1	0.012893
Inactive serine protease 39 OS=Mus musculus OX=10090 GN=Prss39 PE=2 SV=1	7	7	3	4	6	2	0.398208	0.411765	0.388889	0.176471	0.210526	0.315789	0.1	0.296283
Enoyl-CoA hydratase, mitochondrial OS=Mus musculus OX=10090 GN=Echs1 PE=1 SV=1	5	6	5	3	3	6	0.274577	0.294118	0.333333	0.294118	0.157895	0.157895	0.3	0.106716
GLIPR1-like protein 2 OS=Mus musculus OX=10090 GN=Glipr1l2 PE=1 SV=1	4	5	7	5	6	2	0.53908	0.235294	0.277778	0.411765	0.263158	0.315789	0.1	0.38418
Heterogeneous nuclear ribonucleoproteins A2/B1 OS=Mus musculus OX=10090 GN=Hnrnpa2b1 PE=1 SV=2	6	8	6	5	6	20	0.494855	0.352941	0.444444	0.352941	0.263158	0.315789	1	0.582599
Delta-1-pyrroline-5-carboxylate dehydrogenase, mitochondrial OS=Mus musculus OX=10090 GN=Aldh4a1 PE=1 SV=3	5	2	2		2	2	0.495025	0.294118	0.111111	0.117647	0	0.105263	0.1	0.199909
Nucleophosmin OS=Mus musculus OX=10090 GN=Npm1 PE=1 SV=1	5	6	5	1	3	12	1	0.294118	0.333333	0.294118	0.0526316	0.157895	0.6	0.836596
NADH dehydrogenase [ubiquinone] 1 alpha subcomplex subunit 3 OS=Mus musculus OX=10090 GN=Ndufa3 PE=1 SV=1	2	2	2	2	2	2	#DIV/0!	0.117647	0.111111	0.117647	0.105263	0.105263	0.1	0.012893
NADH dehydrogenase [ubiquinone] iron-sulfur protein 4, mitochondrial OS=Mus musculus OX=10090 GN=Ndufs4 PE=1 SV=3	4	4	5	4	6	2	0.795255	0.235294	0.222222	0.294118	0.210526	0.315789	0.1	0.561767
Epidermal growth factor receptor substrate 15 OS=Mus musculus OX=10090 GN=Eps15 PE=1 SV=1	4	3	2	2	4	14	0.384288	0.235294	0.166667	0.117647	0.105263	0.210526	0.7	0.425018
Toll-interacting protein OS=Mus musculus OX=10090 GN=Tollip PE=1 SV=1	4	3	1	3	4	4	0.348641	0.235294	0.166667	0.0588235	0.157895	0.210526	0.2	0.54147
Acetyl-CoA acetyltransferase, cytosolic OS=Mus musculus OX=10090 GN=Acat2 PE=1 SV=2	5	2	2	4	5	7	0.155016	0.294118	0.111111	0.117647	0.210526	0.263158	0.35	0.23849
Dynein light chain 2, cytoplasmic OS=Mus musculus OX=10090 GN=Dynll2 PE=1 SV=1	2	3	2	3	3		0.219102	0.117647	0.166667	0.117647	0.157895	0.157895	0	0.629745
Disintegrin and metalloproteinase domain-containing protein 24 OS=Mus musculus OX=10090 GN=Adam24 PE=1 SV=2	5	5	4	6	7		0.0485669	0.294118	0.277778	0.235294	0.315789	0.368421	0	0.742418
Cytochrome c oxidase subunit 7A2, mitochondrial OS=Mus musculus OX=10090 GN=Cox7a2 PE=1 SV=2	2	2	2	2	2	2	#DIV/0!	0.117647	0.111111	0.117647	0.105263	0.105263	0.1	0.012893
60S ribosomal protein L7 OS=Mus musculus OX=10090 GN=Rpl7 PE=1 SV=2	6	6	4	2	4	7	0.565533	0.352941	0.333333	0.235294	0.105263	0.210526	0.35	0.344853
Endophilin-B1 OS=Mus musculus OX=10090 GN=Sh3glb1 PE=1 SV=1	4	4	3	3	4	4	1	0.235294	0.222222	0.176471	0.157895	0.210526	0.2	0.414206
60S ribosomal protein L3 OS=Mus musculus OX=10090 GN=Rpl3 PE=1 SV=3	7	7	1	3	1	12	0.936481	0.411765	0.388889	0.0588235	0.157895	0.0526316	0.6	0.939733
Proteasome subunit alpha type-4 OS=Mus musculus OX=10090 GN=Psma4 PE=1 SV=1	4	4	3	4	4	5	0.2302	0.235294	0.222222	0.176471	0.210526	0.210526	0.25	0.60691
NADH dehydrogenase [ubiquinone] 1 beta subcomplex subunit 4 OS=Mus musculus OX=10090 GN=Ndufb4 PE=1 SV=3	3	3	3	3	3	2	0.373901	0.176471	0.166667	0.176471	0.157895	0.157895	0.1	0.151784
Leucine-rich PPR motif-containing protein, mitochondrial OS=Mus musculus OX=10090 GN=Lrpprc PE=1 SV=2	5	6	1		2	15	0.45289	0.294118	0.333333	0.0588235	0	0.105263	0.75	0.832522
Mitochondrial import receptor subunit TOM22 homolog OS=Mus musculus OX=10090 GN=Tomm22 PE=1 SV=3	1	1	1	1	1	1	#DIV/0!	0.0588235	0.0555556	0.0588235	0.0526316	0.0526316	0.05	0.012893
Annexin A2 OS=Mus musculus OX=10090 GN=Anxa2 PE=1 SV=2	6	5	3		4	11	0.392901	0.352941	0.277778	0.176471	0	0.210526	0.55	0.930758
Inositol-3-phosphate synthase 1 OS=Mus musculus OX=10090 GN=Isyna1 PE=1 SV=1	6	5	2	6	6	15	0.222236	0.352941	0.277778	0.117647	0.315789	0.315789	0.75	0.258825
Phosphoenolpyruvate carboxykinase [GTP], mitochondrial OS=Mus musculus OX=10090 GN=Pck2 PE=1 SV=1	5	2	2		3	1	0.550362	0.294118	0.111111	0.117647	0	0.157895	0.05	0.238864
Ubiquitin-like protein 4B OS=Mus musculus OX=10090 GN=Ubl4b PE=2 SV=1	3	3	2	3	2	3	1	0.176471	0.166667	0.117647	0.157895	0.105263	0.15	0.552115
3-ketoacyl-CoA thiolase A, peroxisomal OS=Mus musculus OX=10090 GN=Acaa1a PE=1 SV=1	6					5	#DIV/0!	0.352941	0	0	0	0	0.25	0.82357
Frataxin, mitochondrial OS=Mus musculus OX=10090 GN=Fxn PE=1 SV=1	3	3	2	2	3		0.78878	0.176471	0.166667	0.117647	0.105263	0.157895	0	0.256904
Testicular haploid expressed gene protein-like OS=Mus musculus OX=10090 GN=Thegl PE=2 SV=1	6	4	5	6	8		0.154031	0.352941	0.222222	0.294118	0.315789	0.421053	0	0.754912
Protein disulfide isomerase Creld2 OS=Mus musculus OX=10090 GN=Creld2 PE=1 SV=1	5	5	4	1	1	9	0.72869	0.294118	0.277778	0.235294	0.0526316	0.0526316	0.45	0.563776
Serine protease 55 OS=Mus musculus OX=10090 GN=Prss55 PE=2 SV=1	4	5	5	5	3	2	0.2302	0.235294	0.277778	0.294118	0.263158	0.157895	0.1	0.134077
Broad substrate specificity ATP-binding cassette transporter ABCG2 OS=Mus musculus OX=10090 GN=Abcg2 PE=1 SV=1	5	8	4	3	5		0.404342	0.294118	0.444444	0.235294	0.157895	0.263158	0	0.13507
ADP-ribosylation factor 4 OS=Mus musculus OX=10090 GN=Arf4 PE=1 SV=2	4	5	4	4	4	5	1	0.235294	0.277778	0.235294	0.210526	0.210526	0.25	0.253334
Synaptosomal-associated protein 23 OS=Mus musculus OX=10090 GN=Snap23 PE=1 SV=1	2	2	2	2	2	2	#DIV/0!	0.117647	0.111111	0.117647	0.105263	0.105263	0.1	0.012893
Leucine-rich repeat-containing protein 18 OS=Mus musculus OX=10090 GN=Lrrc18 PE=2 SV=1	4	3	1	5	3		0.399441	0.235294	0.166667	0.0588235	0.263158	0.157895	0	0.892634
60S ribosomal protein L10a OS=Mus musculus OX=10090 GN=Rpl10a PE=1 SV=3	3	3	4	2	2	6	1	0.176471	0.166667	0.235294	0.105263	0.105263	0.3	0.757171
Actin-related protein T3 OS=Mus musculus OX=10090 GN=Actrt3 PE=1 SV=1	5	3	4	5	5	5	0.158302	0.294118	0.166667	0.235294	0.263158	0.263158	0.25	0.510724
Proteasome subunit beta type-7 OS=Mus musculus OX=10090 GN=Psmb7 PE=1 SV=1	5	3	3	5	5	7	0.101192	0.294118	0.166667	0.176471	0.263158	0.263158	0.35	0.187241
Pyruvate dehydrogenase E1 component subunit alpha, somatic form, mitochondrial OS=Mus musculus OX=10090 GN=Pdha1 PE=1 SV=1	6	4	2	2	4	1	0.315296	0.352941	0.222222	0.117647	0.105263	0.210526	0.05	0.258181
Probable C-mannosyltransferase DPY19L2 OS=Mus musculus OX=10090 GN=Dpy19l2 PE=1 SV=1	2	2	2	2	2	2	#DIV/0!	0.117647	0.111111	0.117647	0.105263	0.105263	0.1	0.012893
Carbonyl reductase family member 4 OS=Mus musculus OX=10090 GN=Cbr4 PE=1 SV=2	5	4	4	5	5	3	1	0.294118	0.222222	0.235294	0.263158	0.263158	0.15	0.596568
O(6)-methylguanine-induced apoptosis 2 OS=Mus musculus OX=10090 GN=Stpg1 PE=2 SV=1	3	2	4	4	4		0.272228	0.176471	0.111111	0.235294	0.210526	0.210526	0	0.688897
Histone H2A.V OS=Mus musculus OX=10090 GN=H2afv PE=1 SV=3	4	4	4	3	4	4	0.373901	0.235294	0.222222	0.235294	0.157895	0.210526	0.2	0.0675631
WD repeat-containing protein 78 OS=Mus musculus OX=10090 GN=Wdr78 PE=1 SV=1	6	5	7	9	8	2	0.889917	0.352941	0.277778	0.411765	0.473684	0.421053	0.1	0.90333
Protein C9orf135 homolog OS=Mus musculus OX=10090 PE=2 SV=1	5	8	8	7	7		1	0.294118	0.444444	0.470588	0.368421	0.368421	0	0.306939
V-type proton ATPase subunit E 2 OS=Mus musculus OX=10090 GN=Atp6v1e2 PE=1 SV=1	5	4	5	5	5	6	0.2302	0.294118	0.222222	0.294118	0.263158	0.263158	0.3	0.853944
Erlin-2 OS=Mus musculus OX=10090 GN=Erlin2 PE=1 SV=1	5	6	4	4	5	10	0.530412	0.294118	0.333333	0.235294	0.210526	0.263158	0.5	0.712579
Ubiquitin-60S ribosomal protein L40 OS=Mus musculus OX=10090 GN=Uba52 PE=1 SV=2	4	4	4	4	4	5	0.373901	0.235294	0.222222	0.235294	0.210526	0.210526	0.25	0.628446
C4b-binding protein OS=Mus musculus OX=10090 GN=C4bpa PE=1 SV=3	3	8	3	5	3		0.78878	0.176471	0.444444	0.176471	0.263158	0.157895	0	0.346164
Protein FAM24A OS=Mus musculus OX=10090 GN=Fam24a PE=3 SV=1	2	2	2	2	2	2	#DIV/0!	0.117647	0.111111	0.117647	0.105263	0.105263	0.1	0.012893
Beta-defensin 2 OS=Mus musculus OX=10090 GN=Defb2 PE=2 SV=1	2	4	2	3	2		0.870276	0.117647	0.222222	0.117647	0.157895	0.105263	0	0.326911
60S ribosomal protein L6 OS=Mus musculus OX=10090 GN=Rpl6 PE=1 SV=3	7	7	9	8	4	9	0.709597	0.411765	0.388889	0.529412	0.421053	0.210526	0.45	0.395571
Ubiquitin thioesterase OTUB2 OS=Mus musculus OX=10090 GN=Otub2 PE=1 SV=1	3	4	3	2	2	6	1	0.176471	0.222222	0.176471	0.105263	0.105263	0.3	0.762789
Lymphocyte antigen 6 complex locus protein G5b OS=Mus musculus OX=10090 GN=Ly6g5b PE=1 SV=1	2	2	1	2	1		0.78878	0.117647	0.111111	0.0588235	0.105263	0.0526316	0	0.291828
Complement decay-accelerating factor transmembrane isoform OS=Mus musculus OX=10090 GN=Cd55b PE=2 SV=2	4	4					#DIV/0!	0.235294	0.222222	0	0	0	0	0.116441
Lysozyme-like protein 1 OS=Mus musculus OX=10090 GN=Lyzl1 PE=1 SV=1	2	2	2	2	2	1	0.373901	0.117647	0.111111	0.117647	0.105263	0.105263	0.05	0.197644
Translationally-controlled tumor protein OS=Mus musculus OX=10090 GN=Tpt1 PE=1 SV=1	1	1	2	1	1	7	0.457253	0.0588235	0.0555556	0.117647	0.0526316	0.0526316	0.35	0.502764
GLIPR1-like protein 1 OS=Mus musculus OX=10090 GN=Glipr1l1 PE=1 SV=1	5	5	5	3	5	5	0.373901	0.294118	0.277778	0.294118	0.157895	0.263158	0.25	0.124873
Cilia- and flagella-associated protein 161 OS=Mus musculus OX=10090 GN=Cfap161 PE=1 SV=1	5	6	6	6	7		0.239443	0.294118	0.333333	0.352941	0.315789	0.368421	0	0.443881
Carnitine O-palmitoyltransferase 1, muscle isoform OS=Mus musculus OX=10090 GN=Cpt1b PE=1 SV=1	4	5	4	5	4	8	0.345271	0.235294	0.277778	0.235294	0.263158	0.210526	0.4	0.512716
60S ribosomal protein L18 OS=Mus musculus OX=10090 GN=Rpl18 PE=1 SV=3	4	5	5	2	3	5	0.2302	0.235294	0.277778	0.294118	0.105263	0.157895	0.25	0.099018
40S ribosomal protein S19 OS=Mus musculus OX=10090 GN=Rps19 PE=1 SV=3	6	6	6	5	6	9	0.608653	0.352941	0.333333	0.352941	0.263158	0.315789	0.45	0.9542
Vesicle-associated membrane protein-associated protein B OS=Mus musculus OX=10090 GN=Vapb PE=1 SV=3	5	3	5		4	7	0.468938	0.294118	0.166667	0.294118	0	0.210526	0.35	0.588297
Dynein regulatory complex protein 8 OS=Mus musculus OX=10090 GN=Efcab2 PE=1 SV=1	3	3	3	4	4	3	0.116117	0.176471	0.166667	0.176471	0.210526	0.210526	0.15	0.448673
Dynein regulatory complex protein 10 OS=Mus musculus OX=10090 GN=Iqcd PE=2 SV=1	5	8	11	9	8	6	0.872158	0.294118	0.444444	0.647059	0.473684	0.421053	0.3	0.607899
Vesicle-associated membrane protein-associated protein A OS=Mus musculus OX=10090 GN=Vapa PE=1 SV=2	6	5	7	7	6	8	0.287864	0.352941	0.277778	0.411765	0.368421	0.315789	0.4	0.77697
60S ribosomal protein L7a OS=Mus musculus OX=10090 GN=Rpl7a PE=1 SV=2	6	6	7	4	5	10	1	0.352941	0.333333	0.411765	0.210526	0.263158	0.5	0.675945
Acyl-CoA-binding protein OS=Mus musculus OX=10090 GN=Dbi PE=1 SV=2	1	1	1	1	1	1	#DIV/0!	0.0588235	0.0555556	0.0588235	0.0526316	0.0526316	0.05	0.012893
Histone H1.4 OS=Mus musculus OX=10090 GN=Hist1h1e PE=1 SV=2	3	4	3	2	3	6	0.802482	0.176471	0.222222	0.176471	0.105263	0.157895	0.3	0.950128
Protein FAM221B OS=Mus musculus OX=10090 GN=Fam221b PE=2 SV=1	2		2	4	4	1	0.495025	0.117647	0	0.117647	0.210526	0.210526	0.05	0.301756
Nucleobindin-2 OS=Mus musculus OX=10090 GN=Nucb2 PE=1 SV=2	5	3	2	1	1	2	0.101192	0.294118	0.166667	0.117647	0.0526316	0.0526316	0.1	0.0861791
Sperm mitochondrial-associated cysteine-rich protein OS=Mus musculus OX=10090 GN=Smcp PE=2 SV=4	3	3	3	3	3	2	0.373901	0.176471	0.166667	0.176471	0.157895	0.157895	0.1	0.151784
Very-long-chain (3R)-3-hydroxyacyl-CoA dehydratase 3 OS=Mus musculus OX=10090 GN=Hacd3 PE=1 SV=2	3	4	2	2	4	5	0.561438	0.176471	0.222222	0.117647	0.105263	0.210526	0.25	0.770269
Cilia- and flagella-associated protein 61 OS=Mus musculus OX=10090 GN=Cfap61 PE=1 SV=2	5	5	4	3	5		0.495025	0.294118	0.277778	0.235294	0.157895	0.263158	0	0.17623
Dehydrogenase/reductase SDR family member 1 OS=Mus musculus OX=10090 GN=Dhrs1 PE=1 SV=1	6	7	4	5	5	4	0.348641	0.352941	0.388889	0.235294	0.263158	0.263158	0.2	0.176079
Endoplasmic reticulum resident protein 29 OS=Mus musculus OX=10090 GN=Erp29 PE=1 SV=2	5	5	3	2	3	8	1	0.294118	0.277778	0.176471	0.105263	0.157895	0.4	0.786207
Glucosamine-6-phosphate isomerase 2 OS=Mus musculus OX=10090 GN=Gnpda2 PE=1 SV=1	5	2	2	4	4	1	1	0.294118	0.111111	0.117647	0.210526	0.210526	0.05	0.840294
Protein ERGIC-53 OS=Mus musculus OX=10090 GN=Lman1 PE=1 SV=1	3	2	2	1	2	2	0.2302	0.176471	0.111111	0.117647	0.0526316	0.105263	0.1	0.139517
Probable serine carboxypeptidase CPVL OS=Mus musculus OX=10090 GN=Cpvl PE=2 SV=2	4	4	6	5	5		0.724377	0.235294	0.222222	0.352941	0.263158	0.263158	0	0.384444
Ganglioside GM2 activator OS=Mus musculus OX=10090 GN=Gm2a PE=1 SV=2	4	3	4	4	4	3	1	0.235294	0.166667	0.235294	0.210526	0.210526	0.15	0.509428
Transmembrane emp24 domain-containing protein 9 OS=Mus musculus OX=10090 GN=Tmed9 PE=1 SV=2	4	5	3		5	3	1	0.235294	0.277778	0.176471	0	0.263158	0.15	0.322421
ATP synthase subunit ATP5MPL, mitochondrial OS=Mus musculus OX=10090 GN=Atp5mpl PE=1 SV=1	1	1	1	1	1	1	#DIV/0!	0.0588235	0.0555556	0.0588235	0.0526316	0.0526316	0.05	0.012893
40S ribosomal protein S4, X isoform OS=Mus musculus OX=10090 GN=Rps4x PE=1 SV=2	6	5	7	4	4	8	0.67018	0.352941	0.277778	0.411765	0.210526	0.210526	0.4	0.375644
DCN1-like protein 1 OS=Mus musculus OX=10090 GN=Dcun1d1 PE=2 SV=1	1	1	1	1	1	1	#DIV/0!	0.0588235	0.0555556	0.0588235	0.0526316	0.0526316	0.05	0.012893
Nuclear pore membrane glycoprotein 210-like OS=Mus musculus OX=10090 GN=Nup210l PE=1 SV=2	5	7	5	7	8	5	0.416866	0.294118	0.388889	0.294118	0.368421	0.421053	0.25	0.745033
Proliferation-associated protein 2G4 OS=Mus musculus OX=10090 GN=Pa2g4 PE=1 SV=3	5	4	3	4		13	0.281568	0.294118	0.222222	0.176471	0.210526	0	0.65	0.788076
STIP1 homology and U box-containing protein 1 OS=Mus musculus OX=10090 GN=Stub1 PE=1 SV=1	5	6	4	4	4	5	0.373901	0.294118	0.333333	0.235294	0.210526	0.210526	0.25	0.111428
Malectin OS=Mus musculus OX=10090 GN=Mlec PE=1 SV=2	3	6	4	3	3	4	0.348641	0.176471	0.333333	0.235294	0.157895	0.157895	0.2	0.185457
UPF0722 protein C11orf88 homolog OS=Mus musculus OX=10090 PE=2 SV=1	1	1	1	1	1	1	#DIV/0!	0.0588235	0.0555556	0.0588235	0.0526316	0.0526316	0.05	0.012893
DAZ-associated protein 1 OS=Mus musculus OX=10090 GN=Dazap1 PE=1 SV=2	3	3	3	2	3	4	1	0.176471	0.166667	0.176471	0.105263	0.157895	0.2	0.532798
Isoform 2 of Tropomyosin alpha-3 chain OS=Mus musculus OX=10090 GN=Tpm3	7	5	5			11	#DIV/0!	0.411765	0.277778	0.294118	0	0	0.55	0.485115
Dynein regulatory complex protein 9 OS=Mus musculus OX=10090 GN=Iqcg PE=1 SV=1	4	4	4	4	4	2	0.373901	0.235294	0.222222	0.235294	0.210526	0.210526	0.1	0.197644
Elongation factor 1-beta OS=Mus musculus OX=10090 GN=Eef1b PE=1 SV=5	3	3	3	3	4	5	0.158302	0.176471	0.166667	0.176471	0.157895	0.210526	0.25	0.287627
Sortilin OS=Mus musculus OX=10090 GN=Sort1 PE=1 SV=1	5	5	5	3	5	3	0.116117	0.294118	0.277778	0.294118	0.157895	0.263158	0.15	0.0560386
Electron transfer flavoprotein subunit alpha, mitochondrial OS=Mus musculus OX=10090 GN=Etfa PE=1 SV=2	5	2	4	1	3	7	1	0.294118	0.111111	0.235294	0.0526316	0.157895	0.35	0.807428
Pyridoxal-dependent decarboxylase domain-containing protein 1 OS=Mus musculus OX=10090 GN=Pdxdc1 PE=1 SV=2	7	9	4		5	17	0.437401	0.411765	0.5	0.235294	0	0.263158	0.85	0.967788
UBX domain-containing protein 6 OS=Mus musculus OX=10090 GN=Ubxn6 PE=1 SV=1	6	7	6	4	4	12	0.907271	0.352941	0.388889	0.352941	0.210526	0.210526	0.6	0.859679
Uncharacterized protein C12orf60 homolog OS=Mus musculus OX=10090 PE=2 SV=1	5	6	5	6	5	1	0.441823	0.294118	0.333333	0.294118	0.315789	0.263158	0.05	0.301558
Ras-related protein Rab-10 OS=Mus musculus OX=10090 GN=Rab10 PE=1 SV=1	5	3	4	3	2	6	0.814902	0.294118	0.166667	0.235294	0.157895	0.105263	0.3	0.554864
Acetolactate synthase-like protein OS=Mus musculus OX=10090 GN=Ilvbl PE=1 SV=1	3	5	2	1	3		0.399441	0.176471	0.277778	0.117647	0.0526316	0.157895	0	0.141531
Disintegrin and metalloproteinase domain-containing protein 2 OS=Mus musculus OX=10090 GN=Adam2 PE=1 SV=2	4	3	3	2	3	12	0.505953	0.235294	0.166667	0.176471	0.105263	0.157895	0.6	0.581192
Choline transporter-like protein 5 OS=Mus musculus OX=10090 GN=Slc44a5 PE=2 SV=1	3	4	3	4	3		0.78878	0.176471	0.222222	0.176471	0.210526	0.157895	0	0.349266
Septin-4 OS=Mus musculus OX=10090 GN=Septin4 PE=1 SV=1	4	5	4	4	4		0.495025	0.235294	0.277778	0.235294	0.210526	0.210526	0	0.202182
AP-1 complex subunit beta-1 OS=Mus musculus OX=10090 GN=Ap1b1 PE=1 SV=2	5	6		3	2	26	0.665768	0.294118	0.333333	0	0.157895	0.105263	1.3	0.482883
Bactericidal permeability-increasing protein OS=Mus musculus OX=10090 GN=Bpi PE=1 SV=1	4	4	4	5	5	1	0.814902	0.235294	0.222222	0.235294	0.263158	0.263158	0.05	0.614407
Mitochondrial 2-oxoglutarate/malate carrier protein OS=Mus musculus OX=10090 GN=Slc25a11 PE=1 SV=3	5	7	4	2	5	1	0.148148	0.294118	0.388889	0.235294	0.105263	0.263158	0.05	0.0994446
Serine/arginine-rich splicing factor 1 OS=Mus musculus OX=10090 GN=Srsf1 PE=1 SV=3	5	5	3	1	1	12	0.93303	0.294118	0.277778	0.176471	0.0526316	0.0526316	0.6	0.942178
Cilia- and flagella-associated protein 299 OS=Mus musculus OX=10090 GN=Cfap299 PE=2 SV=1	4	5	6	4	5		0.590801	0.235294	0.277778	0.352941	0.210526	0.263158	0	0.209102
Serine hydroxymethyltransferase, cytosolic OS=Mus musculus OX=10090 GN=Shmt1 PE=1 SV=3	5	4	7	6	5	6	0.741521	0.294118	0.222222	0.411765	0.315789	0.263158	0.3	0.789472
Aquaporin-7 OS=Mus musculus OX=10090 GN=Aqp7 PE=1 SV=1	1	1	1	1	1	1	#DIV/0!	0.0588235	0.0555556	0.0588235	0.0526316	0.0526316	0.05	0.012893
Sterile alpha motif domain-containing protein 15 OS=Mus musculus OX=10090 GN=Samd15 PE=4 SV=2	5	3	5	7	8		0.0432064	0.294118	0.166667	0.294118	0.368421	0.421053	0	0.937954
Keratin, type II cytoskeletal 79 OS=Mus musculus OX=10090 GN=Krt79 PE=1 SV=2	3	3	2	2	2		0.219102	0.176471	0.166667	0.117647	0.105263	0.105263	0	0.102427
Nuclear pore glycoprotein p62 OS=Mus musculus OX=10090 GN=Nup62 PE=1 SV=2	4	4	4	4	5	7	0.205106	0.235294	0.222222	0.235294	0.210526	0.263158	0.35	0.346214
Eukaryotic initiation factor 4A-I OS=Mus musculus OX=10090 GN=Eif4a1 PE=1 SV=1	3	5	3	1	2	11	0.773601	0.176471	0.277778	0.176471	0.0526316	0.105263	0.55	0.881032
WAP four-disulfide core domain protein 15B OS=Mus musculus OX=10090 GN=Wfdc15b PE=2 SV=1	3	4	3	3	3		0.495025	0.176471	0.222222	0.176471	0.157895	0.157895	0	0.189749
Protein NipSnap homolog 3B OS=Mus musculus OX=10090 GN=Nipsnap3b PE=1 SV=1	5	5	6	4	6	1	0.326164	0.294118	0.277778	0.352941	0.210526	0.315789	0.05	0.222823
Ferritin light chain 1 OS=Mus musculus OX=10090 GN=Ftl1 PE=1 SV=2	3	2		3	3	6	0.345646	0.176471	0.111111	0	0.157895	0.157895	0.3	0.193008
Amine oxidase [flavin-containing] A OS=Mus musculus OX=10090 GN=Maoa PE=1 SV=3	4	5	6	5	4	1	0.27944	0.235294	0.277778	0.352941	0.263158	0.210526	0.05	0.191845
A disintegrin and metallopeptidase domain 3 OS=Mus musculus OX=10090 GN=Adam3 PE=1 SV=1	3	4	3	3	4	7	0.345271	0.176471	0.222222	0.176471	0.157895	0.210526	0.35	0.465862
Profilin-3 OS=Mus musculus OX=10090 GN=Pfn3 PE=1 SV=1	6	6	5	8	7	5	0.348641	0.352941	0.333333	0.294118	0.421053	0.368421	0.25	0.731234
40S ribosomal protein S18 OS=Mus musculus OX=10090 GN=Rps18 PE=1 SV=3	5	5	6	4	4	7	0.767644	0.294118	0.277778	0.352941	0.210526	0.210526	0.35	0.378319
Isoform 2 of Mitochondrial import inner membrane translocase subunit Tim21 OS=Mus musculus OX=10090 GN=Timm21	4	3	4	5	4		0.239443	0.235294	0.166667	0.235294	0.263158	0.210526	0	0.549797
Mitochondrial carnitine/acylcarnitine carrier protein OS=Mus musculus OX=10090 GN=Slc25a20 PE=1 SV=1	7	6	4	5	5	2	0.27944	0.411765	0.333333	0.235294	0.263158	0.263158	0.1	0.18874
Tropomyosin alpha-3 chain OS=Mus musculus OX=10090 GN=Tpm3 PE=1 SV=3	6	5					#DIV/0!	0.352941	0.277778	0	0	0	0	0.121735
60S ribosomal protein L15 OS=Mus musculus OX=10090 GN=Rpl15 PE=1 SV=4	3	4	3	2	3	8	0.623958	0.176471	0.222222	0.176471	0.105263	0.157895	0.4	0.765882
Isoleucine--tRNA ligase, cytoplasmic OS=Mus musculus OX=10090 GN=Iars PE=1 SV=2	4	7	1	2	2	8	1	0.235294	0.388889	0.0588235	0.105263	0.105263	0.4	0.868505
GrpE protein homolog 1, mitochondrial OS=Mus musculus OX=10090 GN=Grpel1 PE=1 SV=1	4	4	7	5	5	5	1	0.235294	0.222222	0.411765	0.263158	0.263158	0.25	0.63965
Glutamine--tRNA ligase OS=Mus musculus OX=10090 GN=Qars PE=1 SV=1	3	4	3	2	2	12	0.582643	0.176471	0.222222	0.176471	0.105263	0.105263	0.6	0.660403
COP9 signalosome complex subunit 4 OS=Mus musculus OX=10090 GN=Cops4 PE=1 SV=1	5	4	2	4	3	11	0.430969	0.294118	0.222222	0.117647	0.210526	0.157895	0.55	0.515683
Spermatogenesis-associated protein 3 OS=Mus musculus OX=10090 GN=Spata3 PE=2 SV=2	2	2	2	2	2	2	#DIV/0!	0.117647	0.111111	0.117647	0.105263	0.105263	0.1	0.012893
Acyl-CoA 6-desaturase OS=Mus musculus OX=10090 GN=Fads2 PE=1 SV=1	5	4	5	2	5	3	0.2302	0.294118	0.222222	0.294118	0.105263	0.263158	0.15	0.138691
Mannosyl-oligosaccharide glucosidase OS=Mus musculus OX=10090 GN=Mogs PE=1 SV=1	3	7	5	3	6	7	0.851237	0.176471	0.388889	0.294118	0.157895	0.315789	0.35	0.895514
Nuclear pore complex protein Nup155 OS=Mus musculus OX=10090 GN=Nup155 PE=1 SV=1	4	4	2	2	4		0.78878	0.235294	0.222222	0.117647	0.105263	0.210526	0	0.291828
Cilia- and flagella-associated protein 157 OS=Mus musculus OX=10090 GN=Cfap157 PE=1 SV=1	4	6	6	6	7		0.301864	0.235294	0.333333	0.352941	0.315789	0.368421	0	0.547807
Protein FAM166C OS=Mus musculus OX=10090 GN=Fam166c PE=2 SV=1	5	5	6	5	5		0.495025	0.294118	0.277778	0.352941	0.263158	0.263158	0	0.216635
Actin-related protein T2 OS=Mus musculus OX=10090 GN=Actrt2 PE=2 SV=1	6	5	6	6	5	4	0.373901	0.352941	0.277778	0.352941	0.315789	0.263158	0.2	0.177997
Aminoacyl tRNA synthase complex-interacting multifunctional protein 1 OS=Mus musculus OX=10090 GN=Aimp1 PE=1 SV=2	3	4	4	2	3	6	1	0.176471	0.222222	0.235294	0.105263	0.157895	0.3	0.717705
GTP-binding nuclear protein Ran OS=Mus musculus OX=10090 GN=Ran PE=1 SV=3	3	5	5	3	3	8	0.86172	0.176471	0.277778	0.294118	0.157895	0.157895	0.4	0.908463
Proteasome subunit alpha type-7 OS=Mus musculus OX=10090 GN=Psma7 PE=1 SV=1	5	4	4	6	4	7	0.2302	0.294118	0.222222	0.235294	0.315789	0.210526	0.35	0.430419
NAD kinase 2, mitochondrial OS=Mus musculus OX=10090 GN=Nadk2 PE=1 SV=2	3	3	4	3	3	1	0.250815	0.176471	0.166667	0.235294	0.157895	0.157895	0.05	0.165696
Mitochondrial carrier homolog 2 OS=Mus musculus OX=10090 GN=Mtch2 PE=1 SV=1	4	6	5	4	5	9	0.573392	0.235294	0.333333	0.294118	0.210526	0.263158	0.45	0.807501
Iron-sulfur cluster assembly 1 homolog, mitochondrial OS=Mus musculus OX=10090 GN=Isca1 PE=2 SV=1	5	3	4	4	4	1	0.435331	0.294118	0.166667	0.235294	0.210526	0.210526	0.05	0.312489
Long-chain specific acyl-CoA dehydrogenase, mitochondrial OS=Mus musculus OX=10090 GN=Acadl PE=1 SV=2	3	2	3	1	2	4	0.741521	0.176471	0.111111	0.176471	0.0526316	0.105263	0.2	0.504472
Mitochondrial fission process protein 1 OS=Mus musculus OX=10090 GN=Mtfp1 PE=1 SV=1	1	1	1	1	1	1	#DIV/0!	0.0588235	0.0555556	0.0588235	0.0526316	0.0526316	0.05	0.012893
Barrier-to-autointegration factor-like protein OS=Mus musculus OX=10090 GN=Banf2 PE=1 SV=1	4	4	6	5	3	4	0.491767	0.235294	0.222222	0.352941	0.263158	0.157895	0.2	0.288336
Catenin alpha-1 OS=Mus musculus OX=10090 GN=Ctnna1 PE=1 SV=1	4	2	3		2		#DIV/0!	0.235294	0.111111	0.176471	0	0.105263	0	0.0501039
Macrophage migration inhibitory factor OS=Mus musculus OX=10090 GN=Mif PE=1 SV=2	1	1	1	1	1	1	#DIV/0!	0.0588235	0.0555556	0.0588235	0.0526316	0.0526316	0.05	0.012893
Reticulocalbin-1 OS=Mus musculus OX=10090 GN=Rcn1 PE=1 SV=1	5	6	3	1	4		0.267628	0.294118	0.333333	0.176471	0.0526316	0.210526	0	0.0843135
Programmed cell death protein 5 OS=Mus musculus OX=10090 GN=Pdcd5 PE=1 SV=3	4	4	2	4	3	6	0.416866	0.235294	0.222222	0.117647	0.210526	0.157895	0.3	0.606765
Translin-associated factor X-interacting protein 1 OS=Mus musculus OX=10090 GN=Tsnaxip1 PE=1 SV=2	6	4	6	6	6		0.495025	0.352941	0.222222	0.352941	0.315789	0.315789	0	0.434561
Cysteine desulfurase, mitochondrial OS=Mus musculus OX=10090 GN=Nfs1 PE=1 SV=3	3	2	2	2	3	7	0.34649	0.176471	0.111111	0.117647	0.105263	0.157895	0.35	0.420185
Glucose-6-phosphate 1-dehydrogenase X OS=Mus musculus OX=10090 GN=G6pdx PE=1 SV=3	5	8	5		7	5	1	0.294118	0.444444	0.294118	0	0.368421	0.25	0.312532
ATP-dependent Clp protease proteolytic subunit, mitochondrial OS=Mus musculus OX=10090 GN=Clpp PE=1 SV=1	3	3	3	4	4	1	1	0.176471	0.166667	0.176471	0.210526	0.210526	0.05	0.777765
Lymphocyte antigen 6E OS=Mus musculus OX=10090 GN=Ly6e PE=1 SV=2	1	1	1	1	1		#DIV/0!	0.0588235	0.0555556	0.0588235	0.0526316	0.0526316	0	0.26709
Serine/threonine-protein phosphatase 2A catalytic subunit beta isoform OS=Mus musculus OX=10090 GN=Ppp2cb PE=1 SV=1	5	4	3	3	4	6	0.767644	0.294118	0.222222	0.176471	0.157895	0.210526	0.3	0.887173
Mitochondrial dicarboxylate carrier OS=Mus musculus OX=10090 GN=Slc25a10 PE=1 SV=2	3	4	4	3	3	2	0.101192	0.176471	0.222222	0.235294	0.157895	0.157895	0.1	0.0504343
Arginase-2, mitochondrial OS=Mus musculus OX=10090 GN=Arg2 PE=1 SV=1	3	1	5		2		#DIV/0!	0.176471	0.0555556	0.294118	0	0.105263	0	0.143692
Protein ATP6V1FNB OS=Mus musculus OX=10090 GN=ATp6v1fnb PE=2 SV=1	4	5	3	8	4		0.316262	0.235294	0.277778	0.176471	0.421053	0.210526	0	0.884688
Cytochrome c oxidase subunit NDUFA4 OS=Mus musculus OX=10090 GN=Ndufa4 PE=1 SV=2	5	4	4	2	5	3	0.348641	0.294118	0.222222	0.235294	0.105263	0.263158	0.15	0.20873
NADH dehydrogenase [ubiquinone] 1 alpha subcomplex subunit 12 OS=Mus musculus OX=10090 GN=Ndufa12 PE=1 SV=2	5	5	5	5	4	2	0.205106	0.294118	0.277778	0.294118	0.263158	0.210526	0.1	0.114291
Serine protease 46 OS=Mus musculus OX=10090 GN=Prss46 PE=1 SV=2	4	3	4	3	4	2	0.373901	0.235294	0.166667	0.235294	0.157895	0.210526	0.1	0.225109
Glutathione S-transferase LANCL1 OS=Mus musculus OX=10090 GN=Lancl1 PE=1 SV=1	4	2	2	1	1	8	0.797136	0.235294	0.111111	0.117647	0.0526316	0.0526316	0.4	0.916196
Glia maturation factor beta OS=Mus musculus OX=10090 GN=Gmfb PE=1 SV=3	2	2	1	3	2	5	0.151835	0.117647	0.111111	0.0588235	0.157895	0.105263	0.25	0.179039
Selenide, water dikinase 2 OS=Mus musculus OX=10090 GN=Sephs2 PE=1 SV=3	4	3	3	4	5	8	0.134702	0.235294	0.166667	0.176471	0.210526	0.263158	0.4	0.178542
V-type proton ATPase subunit G 1 OS=Mus musculus OX=10090 GN=Atp6v1g1 PE=1 SV=3	1	1	1	1	1	1	#DIV/0!	0.0588235	0.0555556	0.0588235	0.0526316	0.0526316	0.05	0.012893
Xaa-Pro aminopeptidase 1 OS=Mus musculus OX=10090 GN=Xpnpep1 PE=1 SV=1	6	6	3	7	4	16	0.345271	0.352941	0.333333	0.176471	0.368421	0.210526	0.8	0.404538
Vesicle transport protein GOT1B OS=Mus musculus OX=10090 GN=Golt1b PE=1 SV=1	1	1	1	1	1	1	#DIV/0!	0.0588235	0.0555556	0.0588235	0.0526316	0.0526316	0.05	0.012893
Phosducin-like protein 2 OS=Mus musculus OX=10090 GN=Pdcl2 PE=1 SV=1	3	3	2	2	2	7	0.587914	0.176471	0.166667	0.117647	0.105263	0.105263	0.35	0.711112
60S ribosomal protein L27 OS=Mus musculus OX=10090 GN=Rpl27 PE=1 SV=2	3	3	3	2	2	5	1	0.176471	0.166667	0.176471	0.105263	0.105263	0.25	0.704665
NADH dehydrogenase [ubiquinone] 1 beta subcomplex subunit 8, mitochondrial OS=Mus musculus OX=10090 GN=Ndufb8 PE=1 SV=1	4	3	4	4	4	3	1	0.235294	0.166667	0.235294	0.210526	0.210526	0.15	0.509428
Elongin-C OS=Mus musculus OX=10090 GN=Eloc PE=1 SV=1	5	4	5	5	4	5	1	0.294118	0.222222	0.294118	0.263158	0.210526	0.25	0.370743
Serine/threonine-protein phosphatase 4 regulatory subunit 1 OS=Mus musculus OX=10090 GN=Ppp4r1 PE=1 SV=2	4	3	3	6	5	10	0.0789276	0.235294	0.166667	0.176471	0.315789	0.263158	0.5	0.0899536
Epididymal-specific lipocalin-12 OS=Mus musculus OX=10090 GN=Lcn12 PE=2 SV=1	1	2	1	1	1		0.495025	0.0588235	0.111111	0.0588235	0.0526316	0.0526316	0	0.171326
Phosphatidylglycerophosphatase and protein-tyrosine phosphatase 1 OS=Mus musculus OX=10090 GN=Ptpmt1 PE=1 SV=1	3	3	2	3	2	1	0.373901	0.176471	0.166667	0.117647	0.157895	0.105263	0.05	0.244251
Sterol-4-alpha-carboxylate 3-dehydrogenase, decarboxylating OS=Mus musculus OX=10090 GN=Nsdhl PE=1 SV=1	3	2	2	1	2	3	0.64333	0.176471	0.111111	0.117647	0.0526316	0.105263	0.15	0.406176
Nucleobindin-1 OS=Mus musculus OX=10090 GN=Nucb1 PE=1 SV=2	5	3	3	2	3	13	0.54953	0.294118	0.166667	0.176471	0.105263	0.157895	0.65	0.633083
Ferredoxin-2, mitochondrial OS=Mus musculus OX=10090 GN=Fdx2 PE=1 SV=1	3	3	2	3	2	1	0.373901	0.176471	0.166667	0.117647	0.157895	0.105263	0.05	0.244251
Ran guanine nucleotide release factor OS=Mus musculus OX=10090 GN=Rangrf PE=1 SV=1	2	3	3	4	1	2	0.741521	0.117647	0.166667	0.176471	0.210526	0.0526316	0.1	0.552111
Phenylalanine--tRNA ligase alpha subunit OS=Mus musculus OX=10090 GN=Farsa PE=1 SV=1	3	2	1	1		14	0.343553	0.176471	0.111111	0.0588235	0.0526316	0	0.7	0.583957
Ras-related protein Rab-5B OS=Mus musculus OX=10090 GN=Rab5b PE=1 SV=1	4	4				6	#DIV/0!	0.235294	0.222222	0	0	0	0.3	0.697862
Prostaglandin E synthase 2 OS=Mus musculus OX=10090 GN=Ptges2 PE=1 SV=3	2	3	4	1	3	4	0.767644	0.117647	0.166667	0.235294	0.0526316	0.157895	0.2	0.548412
Chitotriosidase-1 OS=Mus musculus OX=10090 GN=Chit1 PE=1 SV=2	5	2	2	5	4		0.345646	0.294118	0.111111	0.117647	0.263158	0.210526	0	0.878046
Sarcoplasmic/endoplasmic reticulum calcium ATPase 2 OS=Mus musculus OX=10090 GN=Atp2a2 PE=1 SV=2	4	10	4	1	4	22	0.684271	0.235294	0.555556	0.235294	0.0526316	0.210526	1.1	0.759731
Lysophosphatidic acid phosphatase type 6 OS=Mus musculus OX=10090 GN=Acp6 PE=1 SV=1	3	2	3	4	3	1	1	0.176471	0.111111	0.176471	0.210526	0.157895	0.05	0.784554
Palmitoyl-protein thioesterase 1 OS=Mus musculus OX=10090 GN=Ppt1 PE=1 SV=2	3	1	1	2	1	6	0.468527	0.176471	0.0555556	0.0588235	0.105263	0.0526316	0.3	0.548624
Testis-expressed protein 29 OS=Mus musculus OX=10090 GN=Tex29 PE=1 SV=1	3	3	3	3	4	4	0.116117	0.176471	0.166667	0.176471	0.157895	0.210526	0.2	0.377497
Cytosolic acyl coenzyme A thioester hydrolase OS=Mus musculus OX=10090 GN=Acot7 PE=1 SV=2	3	3	1	4	2		0.599319	0.176471	0.166667	0.0588235	0.210526	0.105263	0	0.708463
Ubiquitin carboxyl-terminal hydrolase 5 OS=Mus musculus OX=10090 GN=Usp5 PE=1 SV=1	5	3	2	4	4	18	0.32429	0.294118	0.166667	0.117647	0.210526	0.210526	0.9	0.352991
Protein dpy-30 homolog OS=Mus musculus OX=10090 GN=Dpy30 PE=1 SV=1	1	1	1	1	1	1	#DIV/0!	0.0588235	0.0555556	0.0588235	0.0526316	0.0526316	0.05	0.012893
40S ribosomal protein S2 OS=Mus musculus OX=10090 GN=Rps2 PE=1 SV=3	4	5	4	5	4	7	0.348641	0.235294	0.277778	0.235294	0.263158	0.210526	0.35	0.591147
BolA-like protein 2 OS=Mus musculus OX=10090 GN=Bola2 PE=1 SV=1	4	3	2	1		4	0.734546	0.235294	0.166667	0.117647	0.0526316	0	0.2	0.26605
Lymphocyte antigen 6A-2/6E-1 OS=Mus musculus OX=10090 GN=Ly6a PE=1 SV=1	1	1	1		1		#DIV/0!	0.0588235	0.0555556	0.0588235	0	0.0526316	0	0.0841861
Transmembrane protein 109 OS=Mus musculus OX=10090 GN=Tmem109 PE=1 SV=2	3	3	3	3	2	1	0.158302	0.176471	0.166667	0.176471	0.157895	0.105263	0.05	0.0929454
Inositol polyphosphate 1-phosphatase OS=Mus musculus OX=10090 GN=Inpp1 PE=1 SV=2	4	2	2	5	5	3	0.151835	0.235294	0.111111	0.117647	0.263158	0.263158	0.15	0.269422
NADH dehydrogenase [ubiquinone] 1 beta subcomplex subunit 11, mitochondrial OS=Mus musculus OX=10090 GN=Ndufb11 PE=1 SV=2	1	1	1	1	1	1	#DIV/0!	0.0588235	0.0555556	0.0588235	0.0526316	0.0526316	0.05	0.012893
Dihydroxyacetone phosphate acyltransferase OS=Mus musculus OX=10090 GN=Gnpat PE=1 SV=1	4	4	2	4	3	2	0.724659	0.235294	0.222222	0.117647	0.210526	0.157895	0.1	0.508277
Protein ZNRD2 OS=Mus musculus OX=10090 GN=Znrd2 PE=1 SV=1	2	3	2	2	2	4	0.677869	0.117647	0.166667	0.117647	0.105263	0.105263	0.2	0.939855
NEDD8 OS=Mus musculus OX=10090 GN=Nedd8 PE=1 SV=2	2	2	3	3	3	4	0.101192	0.117647	0.111111	0.176471	0.157895	0.157895	0.2	0.215623
NADH dehydrogenase [ubiquinone] iron-sulfur protein 5 OS=Mus musculus OX=10090 GN=Ndufs5 PE=1 SV=3	4	5	4	3	5	2	0.348641	0.235294	0.277778	0.235294	0.157895	0.263158	0.1	0.20287
ATP synthase subunit f, mitochondrial OS=Mus musculus OX=10090 GN=Atp5mf PE=1 SV=3	2	2	2	1	2	2	0.373901	0.117647	0.111111	0.117647	0.0526316	0.105263	0.1	0.155352
Transmembrane 9 superfamily member 4 OS=Mus musculus OX=10090 GN=Tm9sf4 PE=1 SV=1	3	2	1	1	3	3	0.724659	0.176471	0.111111	0.0588235	0.0526316	0.157895	0.15	0.926598
UV excision repair protein RAD23 homolog A OS=Mus musculus OX=10090 GN=Rad23a PE=1 SV=2	4			4	5	5	#DIV/0!	0.235294	0	0	0.210526	0.263158	0.25	0.111613
Acylamino-acid-releasing enzyme OS=Mus musculus OX=10090 GN=Apeh PE=1 SV=3	4	1		4	2	5	0.517632	0.235294	0.0555556	0	0.210526	0.105263	0.25	0.332054
Adseverin OS=Mus musculus OX=10090 GN=Scin PE=1 SV=3	5	7	3		7		#DIV/0!	0.294118	0.388889	0.176471	0	0.368421	0	0.299139
Glyoxalase domain-containing protein 4 OS=Mus musculus OX=10090 GN=Glod4 PE=1 SV=1	2	3	3	4	5	9	0.099982	0.117647	0.166667	0.176471	0.210526	0.263158	0.45	0.108451
Gamma-glutamyl hydrolase OS=Mus musculus OX=10090 GN=Ggh PE=1 SV=2	3	2	3	3	3		0.495025	0.176471	0.111111	0.176471	0.157895	0.157895	0	0.434561
Androglobin OS=Mus musculus OX=10090 GN=Adgb PE=1 SV=1	2	2	2	4	6	1	0.315296	0.117647	0.111111	0.117647	0.210526	0.315789	0.05	0.377646
Leucine-rich repeat-containing protein 57 OS=Mus musculus OX=10090 GN=Lrrc57 PE=1 SV=1	3	3	3	4	4	2	0.64333	0.176471	0.166667	0.176471	0.210526	0.210526	0.1	0.990235
Cation channel sperm-associated protein subunit zeta OS=Mus musculus OX=10090 GN=Catsperz PE=1 SV=1	5	5	5	4	5		0.272228	0.294118	0.277778	0.294118	0.210526	0.263158	0	0.179925
N(4)-(beta-N-acetylglucosaminyl)-L-asparaginase OS=Mus musculus OX=10090 GN=Aga PE=1 SV=1	4	2	4		4	1	0.596314	0.235294	0.111111	0.235294	0	0.210526	0.05	0.230723
Inactive serine protease 54 OS=Mus musculus OX=10090 GN=Prss54 PE=2 SV=1	4	2	2	5	3		0.326121	0.235294	0.111111	0.117647	0.263158	0.157895	0	0.876378
Cation channel sperm-associated protein subunit epsilon OS=Mus musculus OX=10090 GN=Catspere PE=1 SV=1	5	7	5	6	6	1	0.498867	0.294118	0.388889	0.294118	0.315789	0.315789	0.05	0.354045
1-phosphatidylinositol 4,5-bisphosphate phosphodiesterase zeta-1 OS=Mus musculus OX=10090 GN=Plcz1 PE=1 SV=1	2	2	2	4	4		#DIV/0!	0.117647	0.111111	0.117647	0.210526	0.210526	0	0.74093
EF-hand calcium-binding domain-containing protein 10 OS=Mus musculus OX=10090 GN=Efcab10 PE=1 SV=1	2	2	2	2	2	1	0.373901	0.117647	0.111111	0.117647	0.105263	0.105263	0.05	0.197644
Eukaryotic translation initiation factor 3 subunit K OS=Mus musculus OX=10090 GN=Eif3k PE=1 SV=1	3	3	2	1	1	4	0.561438	0.176471	0.166667	0.117647	0.0526316	0.0526316	0.2	0.378382
EF-hand calcium-binding domain-containing protein 3 OS=Mus musculus OX=10090 GN=Efcab3 PE=2 SV=1	4	4	4	6	6		#DIV/0!	0.235294	0.222222	0.235294	0.315789	0.315789	0	0.855825
Keratin, type II cytoskeletal 75 OS=Mus musculus OX=10090 GN=Krt75 PE=1 SV=1	5						#DIV/0!	0.294118	0	0	0	0	0	0.373901
Serine/threonine-protein phosphatase 4 catalytic subunit OS=Mus musculus OX=10090 GN=Ppp4c PE=1 SV=2	3	4	2	3		4	0.590801	0.176471	0.222222	0.117647	0.157895	0	0.2	0.480614
GPI inositol-deacylase OS=Mus musculus OX=10090 GN=Pgap1 PE=1 SV=3	3	6	2	1	3		0.404342	0.176471	0.333333	0.117647	0.0526316	0.157895	0	0.154805
Methylmalonyl-CoA mutase, mitochondrial OS=Mus musculus OX=10090 GN=Mmut PE=1 SV=2	3	2	1		1	2	0.590801	0.176471	0.111111	0.0588235	0	0.0526316	0.1	0.221418
4F2 cell-surface antigen heavy chain OS=Mus musculus OX=10090 GN=Slc3a2 PE=1 SV=1	3	3	5	4	2	11	0.515752	0.176471	0.166667	0.294118	0.210526	0.105263	0.55	0.615983
Regulator of microtubule dynamics protein 1 OS=Mus musculus OX=10090 GN=Rmdn1 PE=1 SV=2	4	1	4	2	2		0.495025	0.235294	0.0555556	0.235294	0.105263	0.105263	0	0.204286
Methylglutaconyl-CoA hydratase, mitochondrial OS=Mus musculus OX=10090 GN=Auh PE=1 SV=1	3	1	5	4	3		0.766255	0.176471	0.0555556	0.294118	0.210526	0.157895	0	0.603973
Beta-defensin 22 OS=Mus musculus OX=10090 GN=Defb22 PE=1 SV=1	2	4	3	2	2		0.272228	0.117647	0.222222	0.176471	0.105263	0.105263	0	0.0926663
Coiled-coil domain-containing protein 40 OS=Mus musculus OX=10090 GN=Ccdc40 PE=1 SV=1	3	5	4	3	4	3	0.373901	0.176471	0.277778	0.235294	0.157895	0.210526	0.15	0.178291
Serine/threonine-protein kinase 33 OS=Mus musculus OX=10090 GN=Stk33 PE=1 SV=2	3	3	3	5	3	7	0.158302	0.176471	0.166667	0.176471	0.263158	0.157895	0.35	0.206418
Septin-10 OS=Mus musculus OX=10090 GN=Septin10 PE=1 SV=1	3	5	3	2	3	2	0.148148	0.176471	0.277778	0.176471	0.105263	0.157895	0.1	0.0814268
40S ribosomal protein S16 OS=Mus musculus OX=10090 GN=Rps16 PE=1 SV=4	4	5	4	3	1	5	0.32946	0.235294	0.277778	0.235294	0.157895	0.0526316	0.25	0.177777
Cilia- and flagella-associated protein 100 OS=Mus musculus OX=10090 GN=Cfap100 PE=2 SV=2	4	3	2	2	4		1	0.235294	0.166667	0.117647	0.105263	0.210526	0	0.384858
Reticulon-3 OS=Mus musculus OX=10090 GN=Rtn3 PE=1 SV=2	1	1	1	1	1	1	#DIV/0!	0.0588235	0.0555556	0.0588235	0.0526316	0.0526316	0.05	0.012893
Peroxisomal membrane protein PEX14 OS=Mus musculus OX=10090 GN=Pex14 PE=1 SV=1	3	3	4	1	1	5	0.507158	0.176471	0.166667	0.235294	0.0526316	0.0526316	0.25	0.342848
Ras-related protein Rap-1b OS=Mus musculus OX=10090 GN=Rap1b PE=1 SV=2	3	3	3	1	4	6	0.67018	0.176471	0.166667	0.176471	0.0526316	0.210526	0.3	0.850841
Transcription factor A, mitochondrial OS=Mus musculus OX=10090 GN=Tfam PE=1 SV=2	5	3	2	5	3	3	0.77805	0.294118	0.166667	0.117647	0.263158	0.157895	0.15	0.971187
Cysteine-rich secretory protein 2 OS=Mus musculus OX=10090 GN=Crisp2 PE=1 SV=1	4	3	2	3	2	3	0.64333	0.235294	0.166667	0.117647	0.157895	0.105263	0.15	0.401592
Stress-induced-phosphoprotein 1 OS=Mus musculus OX=10090 GN=Stip1 PE=1 SV=1	5	6	5			21	#DIV/0!	0.294118	0.333333	0.294118	0	0	1.05	0.908611
26S proteasome non-ATPase regulatory subunit 8 OS=Mus musculus OX=10090 GN=Psmd8 PE=1 SV=2	5	5	4	5	4	2	0.348641	0.294118	0.277778	0.235294	0.263158	0.210526	0.1	0.202909
E3 ubiquitin-protein ligase RNF126 OS=Mus musculus OX=10090 GN=Rnf126 PE=1 SV=1	3	2	2	3	2	3	0.518519	0.176471	0.111111	0.117647	0.157895	0.105263	0.15	0.925257
Coactosin-like protein OS=Mus musculus OX=10090 GN=Cotl1 PE=1 SV=3	3	5	4	4	6	5	0.287864	0.176471	0.277778	0.235294	0.210526	0.315789	0.25	0.533391
Dynein light chain 4, axonemal OS=Mus musculus OX=10090 GN=Dnal4 PE=3 SV=2	1	1	1	1	1	1	#DIV/0!	0.0588235	0.0555556	0.0588235	0.0526316	0.0526316	0.05	0.012893
Ubiquitin domain-containing protein 2 OS=Mus musculus OX=10090 GN=Ubtd2 PE=2 SV=1	3	4	2	4			#DIV/0!	0.176471	0.222222	0.117647	0.210526	0	0	0.253136
Ankyrin repeat and SOCS box protein 9 OS=Mus musculus OX=10090 GN=Asb9 PE=1 SV=2	3	2	4	2	2	5	1	0.176471	0.111111	0.235294	0.105263	0.105263	0.25	0.746972
Vacuolar protein sorting-associated protein 13A OS=Mus musculus OX=10090 GN=Vps13a PE=1 SV=1	3	6	8	8	5	25	0.335142	0.176471	0.333333	0.470588	0.421053	0.263158	1.25	0.37347
Bleomycin hydrolase OS=Mus musculus OX=10090 GN=Blmh PE=1 SV=1	3	1	1	3	3	6	0.12417	0.176471	0.0555556	0.0588235	0.157895	0.157895	0.3	0.1548
DPY30 domain-containing protein 1 OS=Mus musculus OX=10090 GN=Dydc1 PE=2 SV=2	4	4	3	5	4		0.239443	0.235294	0.222222	0.176471	0.263158	0.210526	0	0.551797
ADP-ribosylation factor 3 OS=Mus musculus OX=10090 GN=Arf3 PE=2 SV=2	3		3	3		6	0.42265	0.176471	0	0.176471	0.157895	0	0.3	0.755112
Mitochondrial inner membrane protease subunit 1 OS=Mus musculus OX=10090 GN=Immp1l PE=1 SV=1	2	2	2	2	2		#DIV/0!	0.117647	0.111111	0.117647	0.105263	0.105263	0	0.26709
Polypyrimidine tract-binding protein 1 OS=Mus musculus OX=10090 GN=Ptbp1 PE=1 SV=2	3	2	3	2	2	5	0.767644	0.176471	0.111111	0.176471	0.105263	0.105263	0.25	0.98335
Dickkopf-like protein 1 OS=Mus musculus OX=10090 GN=Dkkl1 PE=1 SV=2	4	3	3	3	4	4	0.518519	0.235294	0.166667	0.176471	0.157895	0.210526	0.2	0.90689
EF-hand calcium-binding domain-containing protein 1 OS=Mus musculus OX=10090 GN=Efcab1 PE=2 SV=1	4	4	5	3	4		0.239443	0.235294	0.222222	0.294118	0.157895	0.210526	0	0.129297
Programmed cell death protein 6 OS=Mus musculus OX=10090 GN=Pdcd6 PE=1 SV=2	4	2	3	2	1	5	0.814902	0.235294	0.111111	0.176471	0.105263	0.0526316	0.25	0.608437
Sjoegren syndrome nuclear autoantigen 1 homolog OS=Mus musculus OX=10090 GN=Ssna1 PE=1 SV=1	2	2	2	3	2	4	0.158302	0.117647	0.111111	0.117647	0.157895	0.105263	0.2	0.229808
Cilia- and flagella-associated protein 251 OS=Mus musculus OX=10090 GN=Wdr66 PE=1 SV=1	3	6	3	5	7	3	0.548424	0.176471	0.333333	0.176471	0.263158	0.368421	0.15	0.71793
Damage-control phosphatase ARMT1 OS=Mus musculus OX=10090 GN=Armt1 PE=1 SV=1	4	4	3	2	3	18	0.483516	0.235294	0.222222	0.176471	0.105263	0.157895	0.9	0.530531
Testis-expressed protein 54 OS=Mus musculus OX=10090 GN=Tex54 PE=4 SV=1	4	1	3	3	3		0.78878	0.235294	0.0555556	0.176471	0.157895	0.157895	0	0.535636
Eukaryotic translation initiation factor 5A-1 OS=Mus musculus OX=10090 GN=Eif5a PE=1 SV=2	3	5	2	2	3	10	0.565856	0.176471	0.277778	0.117647	0.105263	0.157895	0.5	0.655028
ERO1-like protein beta OS=Mus musculus OX=10090 GN=Ero1b PE=1 SV=1	3	3	2	1		10	0.463604	0.176471	0.166667	0.117647	0.0526316	0	0.5	0.857278
Hsp70-binding protein 1 OS=Mus musculus OX=10090 GN=Hspbp1 PE=1 SV=1	4	6	4	4	1	10	0.908657	0.235294	0.333333	0.235294	0.210526	0.0526316	0.5	0.924675
Calumenin OS=Mus musculus OX=10090 GN=Calu PE=1 SV=1	3	1	1		1	6	0.437561	0.176471	0.0555556	0.0588235	0	0.0526316	0.3	0.847902
Glycine cleavage system H protein, mitochondrial OS=Mus musculus OX=10090 GN=Gcsh PE=1 SV=2	1	1	1	1	1	1	#DIV/0!	0.0588235	0.0555556	0.0588235	0.0526316	0.0526316	0.05	0.012893
Mitochondrial import receptor subunit TOM20 homolog OS=Mus musculus OX=10090 GN=Tomm20 PE=1 SV=1	1	1	1	1	1	1	#DIV/0!	0.0588235	0.0555556	0.0588235	0.0526316	0.0526316	0.05	0.012893
Peptide-N(4)-(N-acetyl-beta-glucosaminyl)asparagine amidase OS=Mus musculus OX=10090 GN=Ngly1 PE=1 SV=2	3	3	2	1	1	9	0.72869	0.176471	0.166667	0.117647	0.0526316	0.0526316	0.45	0.825351
CD59B glycoprotein OS=Mus musculus OX=10090 GN=Cd59b PE=2 SV=2	2	2	3	1	1	2	0.101192	0.117647	0.111111	0.176471	0.0526316	0.0526316	0.1	0.063052
Izumo sperm-egg fusion protein 3 OS=Mus musculus OX=10090 GN=Izumo3 PE=1 SV=1	2	3	2	3	2		0.78878	0.117647	0.166667	0.117647	0.157895	0.105263	0	0.400333
Heterogeneous nuclear ribonucleoprotein U OS=Mus musculus OX=10090 GN=Hnrnpu PE=1 SV=1	4	5	4	1	4	16	0.592783	0.235294	0.277778	0.235294	0.0526316	0.210526	0.8	0.669079
Ras-related protein Rab-5A OS=Mus musculus OX=10090 GN=Rab5a PE=1 SV=1	3	3	3		3	3	#DIV/0!	0.176471	0.166667	0.176471	0	0.157895	0.15	0.242235
Forkhead box protein N3 OS=Mus musculus OX=10090 GN=Foxn3 PE=1 SV=1	1	1	1	1	1	1	#DIV/0!	0.0588235	0.0555556	0.0588235	0.0526316	0.0526316	0.05	0.012893
Coiled-coil domain-containing protein 58 OS=Mus musculus OX=10090 GN=Ccdc58 PE=1 SV=1	3	3	3	3	3	2	0.373901	0.176471	0.166667	0.176471	0.157895	0.157895	0.1	0.151784
RAB11-binding protein RELCH OS=Mus musculus OX=10090 GN=Relch PE=1 SV=1	2	1		1	2	6	0.509067	0.117647	0.0555556	0	0.0526316	0.105263	0.3	0.314387
Guanine nucleotide-binding protein G(s) subunit alpha isoforms short OS=Mus musculus OX=10090 GN=Gnas PE=1 SV=1	3	3	3	1	3	2	0.158302	0.176471	0.166667	0.176471	0.0526316	0.157895	0.1	0.0851001
Serine protease inhibitor Kazal-type 10 OS=Mus musculus OX=10090 GN=Spink10 PE=2 SV=1	3	3	3	3	2		0.272228	0.176471	0.166667	0.176471	0.157895	0.105263	0	0.140068
40S ribosomal protein S14 OS=Mus musculus OX=10090 GN=Rps14 PE=1 SV=3	2	1	2	2	1	3	0.64333	0.117647	0.0555556	0.117647	0.105263	0.0526316	0.15	0.878676
Testis-expressed protein 33 OS=Mus musculus OX=10090 GN=Tex33 PE=1 SV=1	3	3	2	4	6	8	0.0501509	0.176471	0.166667	0.117647	0.210526	0.315789	0.4	0.0548258
ATP synthase subunit e, mitochondrial OS=Mus musculus OX=10090 GN=Atp5me PE=1 SV=2	4	3	4	3	3		0.219102	0.235294	0.166667	0.235294	0.157895	0.157895	0	0.135268
Cytochrome c oxidase subunit 6C OS=Mus musculus OX=10090 GN=Cox6c PE=1 SV=3	5	4	4	5	4	3	0.64333	0.294118	0.222222	0.235294	0.263158	0.210526	0.15	0.340662
Haloacid dehalogenase-like hydrolase domain-containing protein 2 OS=Mus musculus OX=10090 GN=Hdhd2 PE=1 SV=2	4	4	3	6	3	4	0.518519	0.235294	0.222222	0.176471	0.315789	0.157895	0.2	0.806098
Integrin alpha-2 OS=Mus musculus OX=10090 GN=Itga2 PE=1 SV=2	4	7	3		3		#DIV/0!	0.235294	0.388889	0.176471	0	0.157895	0	0.0599165
Cilia- and flagella-associated protein 206 OS=Mus musculus OX=10090 GN=Cfap206 PE=2 SV=2	6	4	3	2	4	5	0.621308	0.352941	0.222222	0.176471	0.105263	0.210526	0.25	0.415557
A-kinase anchor protein 12 OS=Mus musculus OX=10090 GN=Akap12 PE=1 SV=1	3	2	3	2	2	35	0.400912	0.176471	0.111111	0.176471	0.105263	0.105263	1.75	0.414702
Probable ATP-dependent RNA helicase DDX5 OS=Mus musculus OX=10090 GN=Ddx5 PE=1 SV=2	4	7	7			20	#DIV/0!	0.235294	0.388889	0.411765	0	0	1	0.973411
GPI transamidase component PIG-S OS=Mus musculus OX=10090 GN=Pigs PE=1 SV=3	4	5	4		3	6	0.898168	0.235294	0.277778	0.235294	0	0.157895	0.3	0.331972
SRSF protein kinase 2 OS=Mus musculus OX=10090 GN=Srpk2 PE=1 SV=2	3	3	2	3	1	4	1	0.176471	0.166667	0.117647	0.157895	0.0526316	0.2	0.741873
ADP-ribosylation factor-like protein 8B OS=Mus musculus OX=10090 GN=Arl8b PE=1 SV=1	4	2	3	1	2	3	0.287864	0.235294	0.111111	0.176471	0.0526316	0.105263	0.15	0.191056
Proteasome subunit beta type-6 OS=Mus musculus OX=10090 GN=Psmb6 PE=1 SV=3	3	4	4	5	6	5	0.0241101	0.176471	0.222222	0.235294	0.263158	0.315789	0.25	0.0728748
Serine/threonine-protein phosphatase 2B catalytic subunit gamma isoform OS=Mus musculus OX=10090 GN=Ppp3cc PE=1 SV=1	5	5	4	5	7	6	0.116117	0.294118	0.277778	0.235294	0.263158	0.368421	0.3	0.307375
Glutathione S-transferase theta-3 OS=Mus musculus OX=10090 GN=Gstt3 PE=1 SV=1	2	3	2	3	3	6	0.189004	0.117647	0.166667	0.117647	0.157895	0.157895	0.3	0.227964
Caseinolytic peptidase B protein homolog OS=Mus musculus OX=10090 GN=Clpb PE=1 SV=1	2	2		3	2	3	0.219102	0.117647	0.111111	0	0.157895	0.105263	0.15	0.213067
RuvB-like 1 OS=Mus musculus OX=10090 GN=Ruvbl1 PE=1 SV=1	2	6	4		3	15	0.366672	0.117647	0.333333	0.235294	0	0.157895	0.75	0.770505
Phosphoribosyl pyrophosphate synthase-associated protein 2 OS=Mus musculus OX=10090 GN=Prpsap2 PE=1 SV=1	2	2		3	3	3	#DIV/0!	0.117647	0.111111	0	0.157895	0.157895	0.15	0.107852
3-hydroxyacyl-CoA dehydrogenase type-2 OS=Mus musculus OX=10090 GN=Hsd17b10 PE=1 SV=4	3	2	2	2	2	2	0.373901	0.176471	0.111111	0.117647	0.105263	0.105263	0.1	0.204703
Deaminated glutathione amidase OS=Mus musculus OX=10090 GN=Nit1 PE=1 SV=2	3	7	4	7	6	3	0.714889	0.176471	0.388889	0.235294	0.368421	0.315789	0.15	0.908428
UPF0602 protein C4orf47 homolog OS=Mus musculus OX=10090 PE=2 SV=1	5	4	3	8	6		0.0653207	0.294118	0.222222	0.176471	0.421053	0.315789	0	0.916229
Ester hydrolase C11orf54 homolog OS=Mus musculus OX=10090 PE=1 SV=1	3	2	1	4	4	6	0.0390205	0.176471	0.111111	0.0588235	0.210526	0.210526	0.3	0.0508615
Histone H2A-Bbd type 1 OS=Mus musculus OX=10090 GN=H2afb1 PE=1 SV=1	3	3	3	3	3	3	#DIV/0!	0.176471	0.166667	0.176471	0.157895	0.157895	0.15	0.012893
V-type proton ATPase subunit D OS=Mus musculus OX=10090 GN=Atp6v1d PE=1 SV=1	3	2	1	2	2	3	0.64333	0.176471	0.111111	0.0588235	0.105263	0.105263	0.15	0.905303
Transducin beta-like protein 2 OS=Mus musculus OX=10090 GN=Tbl2 PE=1 SV=2	4	4	1	1	4	10	0.518519	0.235294	0.222222	0.0588235	0.0526316	0.210526	0.5	0.595301
Eukaryotic translation initiation factor 3 subunit C OS=Mus musculus OX=10090 GN=Eif3c PE=1 SV=1	4	3	2	1	1	13	0.64664	0.235294	0.166667	0.117647	0.0526316	0.0526316	0.65	0.717218
DnaJ homolog subfamily A member 1 OS=Mus musculus OX=10090 GN=Dnaja1 PE=1 SV=1	2	3	2	1	2	10	0.523914	0.117647	0.166667	0.117647	0.0526316	0.105263	0.5	0.580657
Centrin-1 OS=Mus musculus OX=10090 GN=Cetn1 PE=1 SV=1	3	4	5	5	4	4	0.64333	0.176471	0.222222	0.294118	0.263158	0.210526	0.2	0.879363
Coiled-coil domain-containing protein 38 OS=Mus musculus OX=10090 GN=Ccdc38 PE=2 SV=1	3	3	4	6	3	1	1	0.176471	0.166667	0.235294	0.315789	0.157895	0.05	0.830947
Ras GTPase-activating-like protein IQGAP1 OS=Mus musculus OX=10090 GN=Iqgap1 PE=1 SV=2	2	3	2		1	15	0.358308	0.117647	0.166667	0.117647	0	0.0526316	0.75	0.610774
Unconventional myosin-VI OS=Mus musculus OX=10090 GN=Myo6 PE=1 SV=1	3	8	4		3	4	0.509067	0.176471	0.444444	0.235294	0	0.157895	0.2	0.17733
Ribose-5-phosphate isomerase OS=Mus musculus OX=10090 GN=Rpia PE=1 SV=2	3	2	2	3	3	1	1	0.176471	0.111111	0.117647	0.157895	0.157895	0.05	0.767458
Histone H2A-like 1 OS=Mus musculus OX=10090 GN=H2al1a PE=2 SV=1	3	3	3	3	3	3	#DIV/0!	0.176471	0.166667	0.176471	0.157895	0.157895	0.15	0.012893
Glutamate--cysteine ligase catalytic subunit OS=Mus musculus OX=10090 GN=Gclc PE=1 SV=4	3	1	1	3	3	7	0.148148	0.176471	0.0555556	0.0588235	0.157895	0.157895	0.35	0.172661
Ras-related protein Rab-28 OS=Mus musculus OX=10090 GN=Rab28 PE=1 SV=1	3	2	3		3	1	0.495025	0.176471	0.111111	0.176471	0	0.157895	0.05	0.172222
Ferritin heavy chain OS=Mus musculus OX=10090 GN=Fth1 PE=1 SV=2	4	1	1	1	1	6	0.748868	0.235294	0.0555556	0.0588235	0.0526316	0.0526316	0.3	0.864166
NADH dehydrogenase [ubiquinone] iron-sulfur protein 7, mitochondrial OS=Mus musculus OX=10090 GN=Ndufs7 PE=1 SV=1	3	4	2	3	2	1	0.287864	0.176471	0.222222	0.117647	0.157895	0.105263	0.05	0.193918
Diablo homolog, mitochondrial OS=Mus musculus OX=10090 GN=Diablo PE=1 SV=2	3	2	2	3	1	4	0.741521	0.176471	0.111111	0.117647	0.157895	0.0526316	0.2	0.972702
Ornithine decarboxylase antizyme 3 OS=Mus musculus OX=10090 GN=Oaz3 PE=1 SV=2	2	2	1	1	1	1	0.116117	0.117647	0.111111	0.0588235	0.0526316	0.0526316	0.05	0.0770858
Cytochrome P450 4A12A OS=Mus musculus OX=10090 GN=Cyp4a12a PE=1 SV=2	3	1			1		#DIV/0!	0.176471	0.0555556	0	0	0.0526316	0	0.33782
D-beta-hydroxybutyrate dehydrogenase, mitochondrial OS=Mus musculus OX=10090 GN=Bdh1 PE=1 SV=2	3	4	3	3	2	3	0.2302	0.176471	0.222222	0.176471	0.157895	0.105263	0.15	0.0733697
CXXC motif containing zinc binding protein OS=Mus musculus OX=10090 GN=Czib PE=1 SV=1	3	3	3	2	3	4	1	0.176471	0.166667	0.176471	0.105263	0.157895	0.2	0.532798
Ubiquitin-conjugating enzyme E2 L3 OS=Mus musculus OX=10090 GN=Ube2l3 PE=1 SV=1	4	5	4	3	2	8	1	0.235294	0.277778	0.235294	0.157895	0.105263	0.4	0.772592
Ubiquitin-conjugating enzyme E2 D3 OS=Mus musculus OX=10090 GN=Ube2d3 PE=1 SV=1	2	2	2	2	4		0.272228	0.117647	0.111111	0.117647	0.105263	0.210526	0	0.874872
45 kDa calcium-binding protein OS=Mus musculus OX=10090 GN=Sdf4 PE=1 SV=1	3	3	1	2	1	7	0.638768	0.176471	0.166667	0.0588235	0.105263	0.0526316	0.35	0.739522
Vesicle-associated membrane protein 3 OS=Mus musculus OX=10090 GN=Vamp3 PE=1 SV=1	2	2	3	2	2	3	1	0.117647	0.111111	0.176471	0.105263	0.105263	0.15	0.591467
Glutamate--cysteine ligase regulatory subunit OS=Mus musculus OX=10090 GN=Gclm PE=1 SV=1	3	3	3	3	3	3	#DIV/0!	0.176471	0.166667	0.176471	0.157895	0.157895	0.15	0.012893
60S ribosomal protein L13 OS=Mus musculus OX=10090 GN=Rpl13 PE=1 SV=3	3	3	2	4	3	5	0.116117	0.176471	0.166667	0.117647	0.210526	0.157895	0.25	0.179032
Guanine nucleotide-binding protein G(I)/G(S)/G(T) subunit beta-1 OS=Mus musculus OX=10090 GN=Gnb1 PE=1 SV=3	3	5				7	#DIV/0!	0.176471	0.277778	0	0	0	0.35	0.818868
Tripeptidyl-peptidase 1 OS=Mus musculus OX=10090 GN=Tpp1 PE=1 SV=2	3		2		1	3	0.698489	0.176471	0	0.117647	0	0.0526316	0.15	0.676972
Keratin, type II cytoskeletal 2 oral OS=Mus musculus OX=10090 GN=Krt76 PE=1 SV=1	4	4	3	2	3		0.132842	0.235294	0.222222	0.176471	0.105263	0.157895	0	0.0677819
Glycine--tRNA ligase OS=Mus musculus OX=10090 GN=Gars PE=1 SV=1	4	5	3	1	2	16	0.657267	0.235294	0.277778	0.176471	0.0526316	0.105263	0.8	0.731041
Na(+)/H(+) exchange regulatory cofactor NHE-RF1 OS=Mus musculus OX=10090 GN=Slc9a3r1 PE=1 SV=3	3	3				3	#DIV/0!	0.176471	0.166667	0	0	0	0.15	0.444747
Zinc transporter 9 OS=Mus musculus OX=10090 GN=Slc30a9 PE=1 SV=2	2	1	2	1	2		0.78878	0.117647	0.0555556	0.117647	0.0526316	0.105263	0	0.294473
Leucine zipper transcription factor-like protein 1 OS=Mus musculus OX=10090 GN=Lztfl1 PE=1 SV=1	3	3	2	2	1	12	0.544489	0.176471	0.166667	0.117647	0.105263	0.0526316	0.6	0.602272
Leucine-rich repeat and guanylate kinase domain-containing protein OS=Mus musculus OX=10090 GN=Lrguk PE=1 SV=1	3	1	2	3	7		0.16968	0.176471	0.0555556	0.117647	0.157895	0.368421	0	0.62771
40S ribosomal protein S20 OS=Mus musculus OX=10090 GN=Rps20 PE=1 SV=1	3	3	3	3	2	3	0.373901	0.176471	0.166667	0.176471	0.157895	0.105263	0.15	0.100946
Medium-chain specific acyl-CoA dehydrogenase, mitochondrial OS=Mus musculus OX=10090 GN=Acadm PE=1 SV=1	2	1	2		1	5	0.453341	0.117647	0.0555556	0.117647	0	0.0526316	0.25	0.962668
Eukaryotic translation initiation factor 3 subunit I OS=Mus musculus OX=10090 GN=Eif3i PE=1 SV=1	4	2	2		1	8	0.552276	0.235294	0.111111	0.117647	0	0.0526316	0.4	0.978343
B-cell receptor-associated protein 31 OS=Mus musculus OX=10090 GN=Bcap31 PE=1 SV=4	3	2	2	1	2	1	0.101192	0.176471	0.111111	0.117647	0.0526316	0.105263	0.05	0.0749627
Ciliogenesis-associated TTC17-interacting protein OS=Mus musculus OX=10090 GN=Catip PE=2 SV=1	4	5	4	6	6		0.0304663	0.235294	0.277778	0.235294	0.315789	0.315789	0	0.732539
Ribosome-binding protein 1 OS=Mus musculus OX=10090 GN=Rrbp1 PE=1 SV=2	3		2			6	#DIV/0!	0.176471	0	0.117647	0	0	0.3	0.986947
Ubiquitin-conjugating enzyme E2 N OS=Mus musculus OX=10090 GN=Ube2n PE=1 SV=1	3		1			7	#DIV/0!	0.176471	0	0.0588235	0	0	0.35	0.779505
Tryptophan--tRNA ligase, cytoplasmic OS=Mus musculus OX=10090 GN=Wars PE=1 SV=2	3	3	3	1	1	4	0.373901	0.176471	0.166667	0.176471	0.0526316	0.0526316	0.2	0.220331
Vesicle-trafficking protein SEC22b OS=Mus musculus OX=10090 GN=Sec22b PE=1 SV=3	3	2	2	1	1	6	0.85408	0.176471	0.111111	0.117647	0.0526316	0.0526316	0.3	0.999899
ATPase Asna1 OS=Mus musculus OX=10090 GN=Asna1 PE=1 SV=2	3	3	2	1	1	8	0.791331	0.176471	0.166667	0.117647	0.0526316	0.0526316	0.4	0.905445
Alpha-1-antitrypsin 1-6 OS=Mus musculus OX=10090 GN=Serpina1f PE=2 SV=1	6	5	5	2	3		0.0155874	0.352941	0.277778	0.294118	0.105263	0.157895	0	0.013011
Carboxypeptidase Q OS=Mus musculus OX=10090 GN=Cpq PE=1 SV=1	4	2	3	2	3	2	0.373901	0.235294	0.111111	0.176471	0.105263	0.157895	0.1	0.257456
Peroxiredoxin-2 OS=Mus musculus OX=10090 GN=Prdx2 PE=1 SV=3	4	4	3	1	4	7	0.859308	0.235294	0.222222	0.176471	0.0526316	0.210526	0.35	0.940721
Leucine-rich repeat-containing protein 34 OS=Mus musculus OX=10090 GN=Lrrc34 PE=1 SV=1	2	2	2	2	2	5	0.373901	0.117647	0.111111	0.117647	0.105263	0.105263	0.25	0.474942
Inactive serine protease 45 OS=Mus musculus OX=10090 GN=Prss45 PE=2 SV=1	2	2	2	2	2	3	0.373901	0.117647	0.111111	0.117647	0.105263	0.105263	0.15	0.770393
Glutathione S-transferase omega-2 OS=Mus musculus OX=10090 GN=Gsto2 PE=1 SV=1	7	7	6	4	4	6	0.0550406	0.411765	0.388889	0.352941	0.210526	0.210526	0.3	0.0137771
Lysosome-associated membrane glycoprotein 2 OS=Mus musculus OX=10090 GN=Lamp2 PE=1 SV=2	3	4	4	4	4	4	0.373901	0.176471	0.222222	0.235294	0.210526	0.210526	0.2	0.824141
Matrin-3 OS=Mus musculus OX=10090 GN=Matr3 PE=1 SV=1	4	2	1			25	#DIV/0!	0.235294	0.111111	0.0588235	0	0	1.25	0.539236
Transmembrane 9 superfamily member 2 OS=Mus musculus OX=10090 GN=Tm9sf2 PE=1 SV=1	2	3	2	2	2	5	0.561438	0.117647	0.166667	0.117647	0.105263	0.105263	0.25	0.721031
Calcium-binding protein 39 OS=Mus musculus OX=10090 GN=Cab39 PE=1 SV=2	3	3	3	3	2	8	0.512225	0.176471	0.166667	0.176471	0.157895	0.105263	0.4	0.626128
Cytochrome b-c1 complex subunit 10 OS=Mus musculus OX=10090 GN=Uqcr11 PE=3 SV=1	1	1	1	1	1		#DIV/0!	0.0588235	0.0555556	0.0588235	0.0526316	0.0526316	0	0.26709
Xaa-Pro aminopeptidase 3 OS=Mus musculus OX=10090 GN=Xpnpep3 PE=1 SV=1	2	3	2	2	3	3	0.518519	0.117647	0.166667	0.117647	0.105263	0.157895	0.15	0.879688
Ubiquitin conjugation factor E4 A OS=Mus musculus OX=10090 GN=Ube4a PE=1 SV=1	2	3	3	2	3	5	0.518519	0.117647	0.166667	0.176471	0.105263	0.157895	0.25	0.723842
Membrane-associated progesterone receptor component 2 OS=Mus musculus OX=10090 GN=Pgrmc2 PE=1 SV=2	4	4	4	3	4	8	0.548424	0.235294	0.222222	0.235294	0.157895	0.210526	0.4	0.749407
Sperm acrosome-associated protein 7 OS=Mus musculus OX=10090 GN=Spaca7 PE=1 SV=1	2	2	2	2	2		#DIV/0!	0.117647	0.111111	0.117647	0.105263	0.105263	0	0.26709
IQ and AAA domain-containing protein 1-like OS=Mus musculus OX=10090 GN=Iqca1l PE=1 SV=3	3	6	6	5	6	2	0.691761	0.176471	0.333333	0.352941	0.263158	0.315789	0.1	0.514015
NADH-ubiquinone oxidoreductase 75 kDa subunit, mitochondrial OS=Mus musculus OX=10090 GN=Ndufs1 PE=1 SV=2	27	29	27	26	26	23	0.0907332	1.58824	1.61111	1.58824	1.36842	1.36842	1.15	0.0148356
Retinol dehydrogenase 11 OS=Mus musculus OX=10090 GN=Rdh11 PE=1 SV=2	2	3	2	2	3	6	0.345271	0.117647	0.166667	0.117647	0.105263	0.157895	0.3	0.424026
ATP-dependent RNA helicase DDX3Y OS=Mus musculus OX=10090 GN=Ddx3y PE=1 SV=2	3	4	2	2	4		1	0.176471	0.222222	0.117647	0.105263	0.210526	0	0.380549
Myeloid-derived growth factor OS=Mus musculus OX=10090 GN=Mydgf PE=1 SV=1	3	2	2			3	#DIV/0!	0.176471	0.111111	0.117647	0	0	0.15	0.191232
Prosaposin OS=Mus musculus OX=10090 GN=Psap PE=1 SV=2	3	3	4		3	8	0.339599	0.176471	0.166667	0.235294	0	0.157895	0.4	0.956622
MORN repeat-containing protein 3 OS=Mus musculus OX=10090 GN=Morn3 PE=2 SV=2	3	4	5	6	5		0.16968	0.176471	0.222222	0.294118	0.315789	0.263158	0	0.732429
Radixin OS=Mus musculus OX=10090 GN=Rdx PE=1 SV=3	3	3	3	1	3	5	1	0.176471	0.166667	0.176471	0.0526316	0.157895	0.25	0.747588
Very-long-chain 3-oxoacyl-CoA reductase OS=Mus musculus OX=10090 GN=Hsd17b12 PE=1 SV=1	2	1	1		1	1	0.495025	0.117647	0.0555556	0.0588235	0	0.0526316	0.05	0.178433
Non-specific lipid-transfer protein OS=Mus musculus OX=10090 GN=Scp2 PE=1 SV=3	4	1	3		2	4	0.822295	0.235294	0.0555556	0.176471	0	0.105263	0.2	0.52835
LYR motif-containing protein 4 OS=Mus musculus OX=10090 GN=Lyrm4 PE=1 SV=1	2	2	3	1	2	2	0.2302	0.117647	0.111111	0.176471	0.0526316	0.105263	0.1	0.139517
Platelet-activating factor acetylhydrolase IB subunit beta OS=Mus musculus OX=10090 GN=Pafah1b2 PE=1 SV=2	2	2	2	1	1	3	0.64333	0.117647	0.111111	0.117647	0.0526316	0.0526316	0.15	0.403201
0	2	5	3				#DIV/0!	0.117647	0.277778	0.176471	0	0	0	0.0151433
Keratin, type II cytoskeletal 4 OS=Mus musculus OX=10090 GN=Krt4 PE=1 SV=2	3						#DIV/0!	0.176471	0	0	0	0	0	0.373901
F-box-like/WD repeat-containing protein TBL1XR1 OS=Mus musculus OX=10090 GN=Tbl1xr1 PE=1 SV=1	3	3	4	4	4		0.219102	0.176471	0.166667	0.235294	0.210526	0.210526	0	0.514146
60S ribosomal protein L22 OS=Mus musculus OX=10090 GN=Rpl22 PE=1 SV=2	2	1	2	1	2	3	0.64333	0.117647	0.0555556	0.117647	0.0526316	0.105263	0.15	0.878676
Transcription intermediary factor 1-beta OS=Mus musculus OX=10090 GN=Trim28 PE=1 SV=3	4	3	2		1	24	0.350139	0.235294	0.166667	0.117647	0	0.0526316	1.2	0.567805
1-acyl-sn-glycerol-3-phosphate acyltransferase gamma OS=Mus musculus OX=10090 GN=Agpat3 PE=1 SV=2	3	3	1		2	5	0.468938	0.176471	0.166667	0.0588235	0	0.105263	0.25	0.858147
ATP-binding cassette sub-family B member 8, mitochondrial OS=Mus musculus OX=10090 GN=Abcb8 PE=1 SV=1	2		2	1	4	1	1	0.117647	0	0.117647	0.0526316	0.210526	0.05	0.714159
Glyoxylate reductase/hydroxypyruvate reductase OS=Mus musculus OX=10090 GN=Grhpr PE=1 SV=1	3	3	2	4	3	3	0.2302	0.176471	0.166667	0.117647	0.210526	0.157895	0.15	0.505642
Alpha-soluble NSF attachment protein OS=Mus musculus OX=10090 GN=Napa PE=1 SV=1	2	5	1	3	1	4	1	0.117647	0.277778	0.0588235	0.157895	0.0526316	0.2	0.862173
m-AAA protease-interacting protein 1, mitochondrial OS=Mus musculus OX=10090 GN=Maip1 PE=1 SV=1	2	1	2	2	1		0.78878	0.117647	0.0555556	0.117647	0.105263	0.0526316	0	0.294473
CKLF-like MARVEL transmembrane domain-containing protein 2B OS=Mus musculus OX=10090 GN=Cmtm2b PE=2 SV=1	3	3	3	3	3	1	0.373901	0.176471	0.166667	0.176471	0.157895	0.157895	0.05	0.228688
Plasma serine protease inhibitor OS=Mus musculus OX=10090 GN=Serpina5 PE=1 SV=2	1	1		1	1	1	#DIV/0!	0.0588235	0.0555556	0	0.0526316	0.0526316	0.05	0.515089
Pseudouridine-5'-phosphatase OS=Mus musculus OX=10090 GN=Pudp PE=1 SV=1	3	4	2	5	5	4	0.0667665	0.176471	0.222222	0.117647	0.263158	0.263158	0.2	0.130477
Seminal vesicle secretory protein 4 OS=Mus musculus OX=10090 GN=Svs4 PE=1 SV=2	3						#DIV/0!	0.176471	0	0	0	0	0	0.373901
rRNA 2'-O-methyltransferase fibrillarin OS=Mus musculus OX=10090 GN=Fbl PE=1 SV=2	2		1		1	5	0.542504	0.117647	0	0.0588235	0	0.0526316	0.25	0.640322
Solute carrier family 2, facilitated glucose transporter member 5 OS=Mus musculus OX=10090 GN=Slc2a5 PE=1 SV=2	3	3	2	5	4	1	0.621308	0.176471	0.166667	0.117647	0.263158	0.210526	0.05	0.768772
Stromal cell-derived factor 2-like protein 1 OS=Mus musculus OX=10090 GN=Sdf2l1 PE=1 SV=2	2	2	1		1	5	0.453341	0.117647	0.111111	0.0588235	0	0.0526316	0.25	0.952012
Sorting and assembly machinery component 50 homolog OS=Mus musculus OX=10090 GN=Samm50 PE=1 SV=1	4	5	4	4	4	6	0.677869	0.235294	0.277778	0.235294	0.210526	0.210526	0.3	0.796392
Tubulin-specific chaperone cofactor E-like protein OS=Mus musculus OX=10090 GN=Tbcel PE=1 SV=1	2	2	2	1	1	9	0.565856	0.117647	0.111111	0.117647	0.0526316	0.0526316	0.45	0.626999
Carboxypeptidase A5 OS=Mus musculus OX=10090 GN=Cpa5 PE=2 SV=1	3	3	6	6	5		0.345646	0.176471	0.166667	0.352941	0.315789	0.263158	0	0.751119
Phosphatidylinositol transfer protein alpha isoform OS=Mus musculus OX=10090 GN=Pitpna PE=1 SV=2	1			2	3	4	#DIV/0!	0.0588235	0	0	0.105263	0.157895	0.2	0.0161336
40S ribosomal protein S10 OS=Mus musculus OX=10090 GN=Rps10 PE=1 SV=1	4	3	3	4	2	4	1	0.235294	0.166667	0.176471	0.210526	0.105263	0.2	0.627095
60S ribosomal protein L23 OS=Mus musculus OX=10090 GN=Rpl23 PE=1 SV=1	4	3	2	2	1	1	0.0667665	0.235294	0.166667	0.117647	0.105263	0.0526316	0.05	0.054456
60S ribosomal protein L23a OS=Mus musculus OX=10090 GN=Rpl23a PE=1 SV=1	3	1	2	1	1	7	0.656045	0.176471	0.0555556	0.117647	0.0526316	0.0526316	0.35	0.754514
Synaptophysin-like protein 1 OS=Mus musculus OX=10090 GN=Sypl1 PE=1 SV=2	2	2	1	1	1	1	0.116117	0.117647	0.111111	0.0588235	0.0526316	0.0526316	0.05	0.0770858
Embigin OS=Mus musculus OX=10090 GN=Emb PE=1 SV=2	2	3	2	2	2	2	0.373901	0.117647	0.166667	0.117647	0.105263	0.105263	0.1	0.137255
Lamin-B2 OS=Mus musculus OX=10090 GN=Lmnb2 PE=1 SV=2	3		3			5	#DIV/0!	0.176471	0	0.176471	0	0	0.25	0.753478
NADPH--cytochrome P450 reductase OS=Mus musculus OX=10090 GN=Por PE=1 SV=2	3	4	3	4	6	5	0.0667665	0.176471	0.222222	0.176471	0.210526	0.315789	0.25	0.122124
Exportin-7 OS=Mus musculus OX=10090 GN=Xpo7 PE=1 SV=3	4	3		7	3	6	0.333887	0.235294	0.166667	0	0.368421	0.157895	0.3	0.204501
26S proteasome non-ATPase regulatory subunit 14 OS=Mus musculus OX=10090 GN=Psmd14 PE=1 SV=2	3	5	3	5	5	5	0.116117	0.176471	0.277778	0.176471	0.263158	0.263158	0.25	0.227226
Gamma-glutamylcyclotransferase OS=Mus musculus OX=10090 GN=Ggct PE=1 SV=1	1	1		3	2	3	0.0304663	0.0588235	0.0555556	0	0.157895	0.105263	0.15	0.0166921
40S ribosomal protein S25 OS=Mus musculus OX=10090 GN=Rps25 PE=1 SV=1	3	3	3	2	2	5	1	0.176471	0.166667	0.176471	0.105263	0.105263	0.25	0.704665
Signal peptide peptidase-like 2B OS=Mus musculus OX=10090 GN=Sppl2b PE=1 SV=2	3	2	2	2	2	2	0.373901	0.176471	0.111111	0.117647	0.105263	0.105263	0.1	0.204703
Eukaryotic translation initiation factor 3 subunit B OS=Mus musculus OX=10090 GN=Eif3b PE=1 SV=1	2	3	1			13	#DIV/0!	0.117647	0.166667	0.0588235	0	0	0.65	0.664616
Protein CASC1 OS=Mus musculus OX=10090 GN=Casc1 PE=1 SV=1	3	2	2	2	2		0.495025	0.176471	0.111111	0.117647	0.105263	0.105263	0	0.18672
Protein FAM3C OS=Mus musculus OX=10090 GN=Fam3c PE=1 SV=1	4	3	3		3		#DIV/0!	0.235294	0.166667	0.176471	0	0.157895	0	0.0691866
Cytochrome c oxidase subunit 6B1 OS=Mus musculus OX=10090 GN=Cox6b1 PE=1 SV=2	3	3	4	2	2	4	0.421648	0.176471	0.166667	0.235294	0.105263	0.105263	0.2	0.21639
Bifunctional coenzyme A synthase OS=Mus musculus OX=10090 GN=Coasy PE=1 SV=2	1	1		2	3	3	0.0304663	0.0588235	0.0555556	0	0.105263	0.157895	0.15	0.0166921
Phosphatidate cytidylyltransferase 1 OS=Mus musculus OX=10090 GN=Cds1 PE=1 SV=2	3	3	2		3	3	0.495025	0.176471	0.166667	0.117647	0	0.157895	0.15	0.402625
Ras-related protein Rab-22A OS=Mus musculus OX=10090 GN=Rab22a PE=1 SV=2	1	2	1	2	2		0.219102	0.0588235	0.111111	0.0588235	0.105263	0.105263	0	0.88424
RIIa domain-containing protein 1 OS=Mus musculus OX=10090 GN=Riiad1 PE=2 SV=2	1	3	2	3	3	1	0.724659	0.0588235	0.166667	0.117647	0.157895	0.157895	0.05	0.881637
60S ribosomal protein L13a OS=Mus musculus OX=10090 GN=Rpl13a PE=1 SV=4	3	2	1			4	#DIV/0!	0.176471	0.111111	0.0588235	0	0	0.2	0.549975
Ubiquitin-conjugating enzyme E2 R1 OS=Mus musculus OX=10090 GN=Cdc34 PE=1 SV=1	3	4	5	4	5	4	0.64333	0.176471	0.222222	0.294118	0.210526	0.263158	0.2	0.879363
DnaJ homolog subfamily A member 2 OS=Mus musculus OX=10090 GN=Dnaja2 PE=1 SV=1	3	8	3	2	2	10	1	0.176471	0.444444	0.176471	0.105263	0.105263	0.5	0.864393
Tubulin beta-5 chain OS=Mus musculus OX=10090 GN=Tubb5 PE=1 SV=1	23	23	24	21	23	22	0.116117	1.35294	1.27778	1.41176	1.10526	1.21053	1.1	0.0168415
Cation channel sperm-associated protein subunit beta OS=Mus musculus OX=10090 GN=Catsperb PE=1 SV=1	3	6	3	9	7	2	0.435331	0.176471	0.333333	0.176471	0.473684	0.368421	0.1	0.526025
Putative IQ motif and ankyrin repeat domain-containing protein LOC642574 homolog OS=Mus musculus OX=10090 PE=5 SV=2	2	3		3	2	1	0.590801	0.117647	0.166667	0	0.157895	0.105263	0.05	0.877311
NADH dehydrogenase [ubiquinone] 1 alpha subcomplex subunit 11 OS=Mus musculus OX=10090 GN=Ndufa11 PE=1 SV=2	1	2	3	3	3	1	0.724659	0.0588235	0.111111	0.176471	0.157895	0.157895	0.05	0.902473
Testis-expressed protein 43 OS=Mus musculus OX=10090 GN=Tex43 PE=1 SV=2	3	3	5	3	3		0.495025	0.176471	0.166667	0.294118	0.157895	0.157895	0	0.183352
40S ribosomal protein S12 OS=Mus musculus OX=10090 GN=Rps12 PE=1 SV=2	3	2	3	3	3	5	0.250815	0.176471	0.111111	0.176471	0.157895	0.157895	0.25	0.41862
Dynein regulatory complex subunit 5 OS=Mus musculus OX=10090 GN=Tcte1 PE=1 SV=1	3	4	4	4	6		0.219102	0.176471	0.222222	0.235294	0.210526	0.315789	0	0.723488
NIF3-like protein 1 OS=Mus musculus OX=10090 GN=Nif3l1 PE=1 SV=4	4	4		3	3	1	0.14822	0.235294	0.222222	0	0.157895	0.157895	0.05	0.735458
Uncharacterized protein C1orf189 homolog OS=Mus musculus OX=10090 PE=4 SV=2	2	2	3	1	4		0.898168	0.117647	0.111111	0.176471	0.0526316	0.210526	0	0.516203
Calmodulin-2 OS=Mus musculus OX=10090 GN=Calm2 PE=1 SV=1	9	9	9	8	9	9	0.373901	0.529412	0.5	0.529412	0.421053	0.473684	0.45	0.0169318
Protein FAM49B OS=Mus musculus OX=10090 GN=Fam49b PE=1 SV=1	2	2	1	2	2	10	0.326819	0.117647	0.111111	0.0588235	0.105263	0.105263	0.5	0.348546
Probable inactive peptidyl-prolyl cis-trans isomerase-like 6 OS=Mus musculus OX=10090 GN=Ppil6 PE=1 SV=1	2	1	1	2	1		0.78878	0.117647	0.0555556	0.0588235	0.105263	0.0526316	0	0.535265
Dynein heavy chain 2, axonemal OS=Mus musculus OX=10090 GN=Dnah2 PE=1 SV=1	12	11	10	4	8	8	0.0406421	0.705882	0.611111	0.588235	0.210526	0.421053	0.4	0.018602
Histone H2B subacrosomal variant OS=Mus musculus OX=10090 GN=Subh2bv PE=1 SV=3	2	3	3	3	4	2	0.64333	0.117647	0.166667	0.176471	0.157895	0.210526	0.1	0.948087
Estradiol 17-beta-dehydrogenase 11 OS=Mus musculus OX=10090 GN=Hsd17b11 PE=1 SV=1	3	4	3		3		#DIV/0!	0.176471	0.222222	0.176471	0	0.157895	0	0.0640972
Importin subunit beta-1 OS=Mus musculus OX=10090 GN=Kpnb1 PE=1 SV=2	2	2	2		1	24	0.307992	0.117647	0.111111	0.117647	0	0.0526316	1.2	0.483443
Serine beta-lactamase-like protein LACTB, mitochondrial OS=Mus musculus OX=10090 GN=Lactb PE=1 SV=1	2	3	3	2	3	1	0.373901	0.117647	0.166667	0.176471	0.105263	0.157895	0.05	0.244251
OCIA domain-containing protein 1 OS=Mus musculus OX=10090 GN=Ociad1 PE=1 SV=1	3	6	4	5	5	2	0.814902	0.176471	0.333333	0.235294	0.263158	0.263158	0.1	0.607154
60S ribosomal protein L10-like OS=Mus musculus OX=10090 GN=Rpl10l PE=2 SV=1	3	2	3			6	#DIV/0!	0.176471	0.111111	0.176471	0	0	0.3	0.621444
Signal peptidase complex subunit 2 OS=Mus musculus OX=10090 GN=Spcs2 PE=1 SV=1	4	6	3	1	2	4	0.184074	0.235294	0.333333	0.176471	0.0526316	0.105263	0.2	0.109313
[Pyruvate dehydrogenase [acetyl-transferring]]-phosphatase 1, mitochondrial OS=Mus musculus OX=10090 GN=Pdp1 PE=1 SV=1	3	3	2	2	3	1	0.373901	0.176471	0.166667	0.117647	0.105263	0.157895	0.05	0.244251
Ubiquinone biosynthesis protein COQ9, mitochondrial OS=Mus musculus OX=10090 GN=Coq9 PE=1 SV=1	3		2		1	2	0.292893	0.176471	0	0.117647	0	0.0526316	0.1	0.471479
Cation channel sperm-associated protein 2 OS=Mus musculus OX=10090 GN=Catsper2 PE=1 SV=2	3	4	2	4	4		0.272228	0.176471	0.222222	0.117647	0.210526	0.210526	0	0.699026
Eukaryotic translation initiation factor 6 OS=Mus musculus OX=10090 GN=Eif6 PE=1 SV=2	1	2	1	2	1	3	0.373901	0.0588235	0.111111	0.0588235	0.105263	0.0526316	0.15	0.470101
Apoptosis facilitator Bcl-2-like protein 14 OS=Mus musculus OX=10090 GN=Bcl2l14 PE=1 SV=1	3	6	9	2	5	3	0.241982	0.176471	0.333333	0.529412	0.105263	0.263158	0.15	0.197319
DnaJ homolog subfamily B member 4 OS=Mus musculus OX=10090 GN=Dnajb4 PE=1 SV=1	3	3	4	2	1		0.0485669	0.176471	0.166667	0.235294	0.105263	0.0526316	0	0.0196052
Monocarboxylate transporter 2 OS=Mus musculus OX=10090 GN=Slc16a7 PE=1 SV=1	3	5	5	7	6	1	0.873976	0.176471	0.277778	0.294118	0.368421	0.315789	0.05	0.966372
Transmembrane protein 205 OS=Mus musculus OX=10090 GN=Tmem205 PE=1 SV=1	2	2	1		1	1	0.219102	0.117647	0.111111	0.0588235	0	0.0526316	0.05	0.0713949
Haloacid dehalogenase-like hydrolase domain-containing protein 3 OS=Mus musculus OX=10090 GN=Hdhd3 PE=1 SV=1	3	1	3	1	2	1	0.250815	0.176471	0.0555556	0.176471	0.0526316	0.105263	0.05	0.204382
60S ribosomal protein L27a OS=Mus musculus OX=10090 GN=Rpl27a PE=1 SV=5	3	3	2	1	2	4	0.741521	0.176471	0.166667	0.117647	0.0526316	0.105263	0.2	0.504279
Catechol O-methyltransferase OS=Mus musculus OX=10090 GN=Comt PE=1 SV=2	3	2	2		2		#DIV/0!	0.176471	0.111111	0.117647	0	0.105263	0	0.0703053
NAD-dependent protein deacetylase sirtuin-2 OS=Mus musculus OX=10090 GN=Sirt2 PE=1 SV=2	3	2	1		4	9	0.110733	0.176471	0.111111	0.0588235	0	0.210526	0.45	0.479377
Atlastin-3 OS=Mus musculus OX=10090 GN=Atl3 PE=1 SV=1	3	4	3	1	1	4	0.274577	0.176471	0.222222	0.176471	0.0526316	0.0526316	0.2	0.155177
Translocon-associated protein subunit delta OS=Mus musculus OX=10090 GN=Ssr4 PE=1 SV=1	2	2	2	1	2	2	0.373901	0.117647	0.111111	0.117647	0.0526316	0.105263	0.1	0.155352
Ubiquilin-1 OS=Mus musculus OX=10090 GN=Ubqln1 PE=1 SV=1	2	1	1	2	2	3	0.101192	0.117647	0.0555556	0.0588235	0.105263	0.105263	0.15	0.162946
Hydroxysteroid dehydrogenase-like protein 2 OS=Mus musculus OX=10090 GN=Hsdl2 PE=1 SV=1	3	3			3	3	#DIV/0!	0.176471	0.166667	0	0	0.157895	0.15	0.886015
Serine hydrolase-like protein OS=Mus musculus OX=10090 GN=Serhl PE=1 SV=1	3		2		2		#DIV/0!	0.176471	0	0.117647	0	0.105263	0	0.371698
Protein FAM183B OS=Mus musculus OX=10090 GN=Fam183b PE=1 SV=2	3	5	6	5	6		0.536717	0.176471	0.277778	0.352941	0.263158	0.315789	0	0.528106
Keratin, type II cytoskeletal 2 epidermal OS=Mus musculus OX=10090 GN=Krt2 PE=1 SV=1	3	2	2	1	1		0.0533627	0.176471	0.111111	0.117647	0.0526316	0.0526316	0	0.0212721
Prostaglandin E synthase OS=Mus musculus OX=10090 GN=Ptges PE=1 SV=1	3	2	2	2	4		0.495025	0.176471	0.111111	0.117647	0.105263	0.210526	0	0.666664
BRI3-binding protein OS=Mus musculus OX=10090 GN=Bri3bp PE=1 SV=1	3	2	1	1	1		0.272228	0.176471	0.111111	0.0588235	0.0526316	0.0526316	0	0.103724
Cofilin-1 OS=Mus musculus OX=10090 GN=Cfl1 PE=1 SV=3	2	3	4	3	3	13	0.380246	0.117647	0.166667	0.235294	0.157895	0.157895	0.65	0.424866
NFU1 iron-sulfur cluster scaffold homolog, mitochondrial OS=Mus musculus OX=10090 GN=Nfu1 PE=1 SV=2	2	1	1	1	1	1	0.373901	0.117647	0.0555556	0.0588235	0.0526316	0.0526316	0.05	0.273865
Pyruvate dehydrogenase phosphatase regulatory subunit, mitochondrial OS=Mus musculus OX=10090 GN=Pdpr PE=1 SV=1	3			2	2	2	#DIV/0!	0.176471	0	0	0.105263	0.105263	0.1	0.489953
Phosphatidate cytidylyltransferase, mitochondrial OS=Mus musculus OX=10090 GN=Tamm41 PE=1 SV=2	2	2	1	4	3	2	0.116117	0.117647	0.111111	0.0588235	0.210526	0.157895	0.1	0.17814
Eukaryotic translation initiation factor 3 subunit G OS=Mus musculus OX=10090 GN=Eif3g PE=1 SV=2	2	2	1	2	2	4	0.250815	0.117647	0.111111	0.0588235	0.105263	0.105263	0.2	0.326186
Heterochromatin protein 1-binding protein 3 OS=Mus musculus OX=10090 GN=Hp1bp3 PE=1 SV=1	2	3	4		2	2	0.272228	0.117647	0.166667	0.235294	0	0.105263	0.1	0.0960681
Leucine-rich repeat-containing protein 71 OS=Mus musculus OX=10090 GN=Lrrc71 PE=2 SV=1	3	4	2	2	4	2	0.724659	0.176471	0.222222	0.117647	0.105263	0.210526	0.1	0.515422
Insulin-like peptide INSL6 OS=Mus musculus OX=10090 GN=Insl6 PE=2 SV=1	3	4	3	3	3	4	1	0.176471	0.222222	0.176471	0.157895	0.157895	0.2	0.393699
Cation channel sperm-associated protein subunit gamma 2 OS=Mus musculus OX=10090 GN=Catsperg2 PE=1 SV=1	4	3		5	3		0.698489	0.235294	0.166667	0	0.263158	0.157895	0	0.953956
Deoxyribonuclease-1-like 2 OS=Mus musculus OX=10090 GN=Dnase1l2 PE=2 SV=1	1	3	2				#DIV/0!	0.0588235	0.166667	0.117647	0	0	0	0.02141
Succinate dehydrogenase cytochrome b560 subunit, mitochondrial OS=Mus musculus OX=10090 GN=Sdhc PE=1 SV=1	2	1	1	2	1	1	1	0.117647	0.0555556	0.0588235	0.105263	0.0526316	0.05	0.780882
Neutral cholesterol ester hydrolase 1 OS=Mus musculus OX=10090 GN=Nceh1 PE=1 SV=1	4	3	1		3		#DIV/0!	0.235294	0.166667	0.0588235	0	0.157895	0	0.241714
EF-hand calcium-binding domain-containing protein 9 OS=Mus musculus OX=10090 GN=Efcab9 PE=1 SV=2	1	1	2	2	2		0.219102	0.0588235	0.0555556	0.117647	0.105263	0.105263	0	0.868061
Spermatogenesis-associated protein 33 OS=Mus musculus OX=10090 GN=Spata33 PE=1 SV=1	4	1	2	4	4	6	0.102424	0.235294	0.0555556	0.117647	0.210526	0.210526	0.3	0.160477
60S ribosomal protein L14 OS=Mus musculus OX=10090 GN=Rpl14 PE=1 SV=3	2	2	1	2	1	5	0.467605	0.117647	0.111111	0.0588235	0.105263	0.0526316	0.25	0.552206
Coatomer subunit alpha OS=Mus musculus OX=10090 GN=Copa PE=1 SV=2	1	5	1	1	3	21	0.408068	0.0588235	0.277778	0.0588235	0.0526316	0.157895	1.05	0.424643
Valacyclovir hydrolase OS=Mus musculus OX=10090 GN=Bphl PE=1 SV=1	3	5	7	5	7		0.590801	0.176471	0.277778	0.411765	0.263158	0.368421	0	0.577423
Tissue alpha-L-fucosidase OS=Mus musculus OX=10090 GN=Fuca1 PE=1 SV=1	2	2	2	3	2	2	0.373901	0.117647	0.111111	0.117647	0.157895	0.105263	0.1	0.779093
Serine protease HTRA1 OS=Mus musculus OX=10090 GN=Htra1 PE=1 SV=2	4	5	5	3	2		0.0318742	0.235294	0.277778	0.294118	0.157895	0.105263	0	0.021678
Nuclear protein localization protein 4 homolog OS=Mus musculus OX=10090 GN=Nploc4 PE=1 SV=3	2	2	1	2	2	15	0.343393	0.117647	0.111111	0.0588235	0.105263	0.105263	0.75	0.357128
Thioredoxin OS=Mus musculus OX=10090 GN=Txn PE=1 SV=3	2	1		2	2	3	0.239443	0.117647	0.0555556	0	0.105263	0.105263	0.15	0.16772
40S ribosomal protein S9 OS=Mus musculus OX=10090 GN=Rps9 PE=1 SV=3	3	4	3	2	3	7	0.691761	0.176471	0.222222	0.176471	0.105263	0.157895	0.35	0.875611
Isoform 2 of Phospholipid phosphatase 1 OS=Mus musculus OX=10090 GN=Plpp1	3	3	2	4	3		0.239443	0.176471	0.166667	0.117647	0.210526	0.157895	0	0.664307
40S ribosomal protein S7 OS=Mus musculus OX=10090 GN=Rps7 PE=2 SV=1	3	3	2	2	2	5	0.767644	0.176471	0.166667	0.117647	0.105263	0.105263	0.25	0.998749
Nuclear transition protein 2 OS=Mus musculus OX=10090 GN=Tnp2 PE=2 SV=3	1	1	1			2	#DIV/0!	0.0588235	0.0555556	0.0588235	0	0	0.1	0.504947
PC4 and SFRS1-interacting protein OS=Mus musculus OX=10090 GN=Psip1 PE=1 SV=1	3	1	2	1		14	0.343553	0.176471	0.0555556	0.117647	0.0526316	0	0.7	0.587075
Mitochondrial peptide methionine sulfoxide reductase OS=Mus musculus OX=10090 GN=Msra PE=1 SV=1	2	1	1	1	2	1	1	0.117647	0.0555556	0.0588235	0.0526316	0.105263	0.05	0.780882
NADH dehydrogenase [ubiquinone] 1 beta subcomplex subunit 7 OS=Mus musculus OX=10090 GN=Ndufb7 PE=1 SV=3	3	5	3	3	2	1	0.131778	0.176471	0.277778	0.176471	0.157895	0.105263	0.05	0.0825675
Lysophosphatidylserine lipase ABHD12 OS=Mus musculus OX=10090 GN=Abhd12 PE=1 SV=2	2	9	6	3	7	3	0.611935	0.117647	0.5	0.352941	0.157895	0.368421	0.15	0.499741
Adipocyte plasma membrane-associated protein OS=Mus musculus OX=10090 GN=Apmap PE=1 SV=1	5	6	5	1	4	3	0.0474207	0.294118	0.333333	0.294118	0.0526316	0.210526	0.15	0.0239187
60S ribosomal protein L9 OS=Mus musculus OX=10090 GN=Rpl9 PE=2 SV=2	2	2	2	1	1	4	1	0.117647	0.111111	0.117647	0.0526316	0.0526316	0.2	0.794144
Myosin light polypeptide 6 OS=Mus musculus OX=10090 GN=Myl6 PE=1 SV=3	4	5	4		2	3	0.0485669	0.235294	0.277778	0.235294	0	0.105263	0.15	0.0243939
Guanine nucleotide-binding protein G(I)/G(S)/G(T) subunit beta-2 OS=Mus musculus OX=10090 GN=Gnb2 PE=1 SV=3	3	4			3	4	1	0.176471	0.222222	0	0	0.157895	0.2	0.888533
Dolichyl-diphosphooligosaccharide--protein glycosyltransferase subunit STT3A OS=Mus musculus OX=10090 GN=Stt3a PE=1 SV=1	2	5	1	1	1	7	0.89331	0.117647	0.277778	0.0588235	0.0526316	0.0526316	0.35	0.997864
Vesicle-fusing ATPase OS=Mus musculus OX=10090 GN=Nsf PE=1 SV=2	3	7	3	2	4	11	0.683295	0.176471	0.388889	0.176471	0.105263	0.210526	0.55	0.798843
Transmembrane protein 222 OS=Mus musculus OX=10090 GN=Tmem222 PE=1 SV=1	1				1	1	#DIV/0!	0.0588235	0	0	0	0.0526316	0.05	0.604758
Protein FAM3D OS=Mus musculus OX=10090 GN=Fam3d PE=2 SV=2	2	2		2	2		#DIV/0!	0.117647	0.111111	0	0.105263	0.105263	0	0.912342
Seminal vesicle secretory protein 5 OS=Mus musculus OX=10090 GN=Svs5 PE=2 SV=1	1		1				#DIV/0!	0.0588235	0	0.0588235	0	0	0	0.116117
Sigma non-opioid intracellular receptor 1 OS=Mus musculus OX=10090 GN=Sigmar1 PE=1 SV=1	2	2	2	2	2	1	0.373901	0.117647	0.111111	0.117647	0.105263	0.105263	0.05	0.197644
Uncharacterized protein C17orf98 homolog OS=Mus musculus OX=10090 PE=2 SV=1	3	2	3	2	3		0.78878	0.176471	0.111111	0.176471	0.105263	0.157895	0	0.261598
Ubiquitin-conjugating enzyme E2 variant 2 OS=Mus musculus OX=10090 GN=Ube2v2 PE=1 SV=4	2	2	2	1	2	5	0.608653	0.117647	0.111111	0.117647	0.0526316	0.105263	0.25	0.745995
Carboxypeptidase M OS=Mus musculus OX=10090 GN=Cpm PE=1 SV=2	3	5	4	2	2		0.0748399	0.176471	0.277778	0.235294	0.105263	0.105263	0	0.0251351
Prominin-2 OS=Mus musculus OX=10090 GN=Prom2 PE=1 SV=1	3	2					#DIV/0!	0.176471	0.111111	0	0	0	0	0.136242
Keratin, type II cytoskeletal 1 OS=Mus musculus OX=10090 GN=Krt1 PE=1 SV=4	2	2	2		2		#DIV/0!	0.117647	0.111111	0.117647	0	0.105263	0	0.0841861
NPC intracellular cholesterol transporter 2 OS=Mus musculus OX=10090 GN=Npc2 PE=1 SV=1	3	2	4	1	1		0.0748399	0.176471	0.111111	0.235294	0.0526316	0.0526316	0	0.0252017
Zinc transporter 1 OS=Mus musculus OX=10090 GN=Slc30a1 PE=1 SV=1	1	3	3	4	1		0.913434	0.0588235	0.166667	0.176471	0.210526	0.0526316	0	0.563859
Beta-defensin 18 OS=Mus musculus OX=10090 GN=Defb18 PE=3 SV=1	2	1	2	1	1		0.219102	0.117647	0.0555556	0.117647	0.0526316	0.0526316	0	0.0847845
Protamine-2 OS=Mus musculus OX=10090 GN=Prm2 PE=1 SV=1	3	3	3	2	2	3	0.116117	0.176471	0.166667	0.176471	0.105263	0.105263	0.15	0.025502
Profilin-2 OS=Mus musculus OX=10090 GN=Pfn2 PE=1 SV=3	1	2	1			4	#DIV/0!	0.0588235	0.111111	0.0588235	0	0	0.2	0.896082
Signal peptidase complex subunit 3 OS=Mus musculus OX=10090 GN=Spcs3 PE=1 SV=1	2	4	2	3	3	3	0.64333	0.117647	0.222222	0.117647	0.157895	0.157895	0.15	0.940911
Ciliary-associated calcium-binding coiled-coil protein 1 OS=Mus musculus OX=10090 GN=Cabcoco1 PE=1 SV=2	2	3	3	2	3		0.78878	0.117647	0.166667	0.176471	0.105263	0.157895	0	0.256904
DnaJ homolog subfamily B member 8 OS=Mus musculus OX=10090 GN=Dnajb8 PE=2 SV=1	1	2	3	1	1	1	0.158302	0.0588235	0.111111	0.176471	0.0526316	0.0526316	0.05	0.134585
2'-deoxynucleoside 5'-phosphate N-hydrolase 1 OS=Mus musculus OX=10090 GN=Dnph1 PE=1 SV=2	2	1	1	1	2	4	0.348641	0.117647	0.0555556	0.0588235	0.0526316	0.105263	0.2	0.427891
Rab GDP dissociation inhibitor beta OS=Mus musculus OX=10090 GN=Gdi2 PE=1 SV=1	2	2	1	1	2	13	0.395792	0.117647	0.111111	0.0588235	0.0526316	0.105263	0.65	0.417129
Persulfide dioxygenase ETHE1, mitochondrial OS=Mus musculus OX=10090 GN=Ethe1 PE=1 SV=2	2						#DIV/0!	0.117647	0	0	0	0	0	0.373901
Inorganic pyrophosphatase OS=Mus musculus OX=10090 GN=Ppa1 PE=1 SV=1	2	1	2	2	2	10	0.326819	0.117647	0.0555556	0.117647	0.105263	0.105263	0.5	0.352859
Coiled-coil domain-containing protein 114 OS=Mus musculus OX=10090 GN=Ccdc114 PE=2 SV=1	3	3	2	4	4	1	0.767644	0.176471	0.166667	0.117647	0.210526	0.210526	0.05	0.954614
Testis anion transporter 1 OS=Mus musculus OX=10090 GN=Slc26a8 PE=2 SV=2	2	3	3	4	4		0.0533627	0.117647	0.166667	0.176471	0.210526	0.210526	0	0.863931
Nucleolin OS=Mus musculus OX=10090 GN=Ncl PE=1 SV=2	2	6	4		6	22	0.20222	0.117647	0.333333	0.235294	0	0.315789	1.1	0.505576
Nuclear migration protein nudC OS=Mus musculus OX=10090 GN=Nudc PE=1 SV=1	3	1	1			14	#DIV/0!	0.176471	0.0555556	0.0588235	0	0	0.7	0.595355
Lymphocyte antigen 6F OS=Mus musculus OX=10090 GN=Ly6f PE=3 SV=1	1	1	1	1			#DIV/0!	0.0588235	0.0555556	0.0588235	0.0526316	0	0	0.0841861
Syntaxin-binding protein 2 OS=Mus musculus OX=10090 GN=Stxbp2 PE=1 SV=1	2	3	1	2	4	4	0.205106	0.117647	0.166667	0.0588235	0.105263	0.210526	0.2	0.276755
Nuclear receptor corepressor 2 OS=Mus musculus OX=10090 GN=Ncor2 PE=1 SV=3	1		1	1	1		#DIV/0!	0.0588235	0	0.0588235	0.0526316	0.0526316	0	0.88293
Thioredoxin-related transmembrane protein 4 OS=Mus musculus OX=10090 GN=Tmx4 PE=1 SV=2	1	3	3		1	5	0.724377	0.0588235	0.166667	0.176471	0	0.0526316	0.25	0.716472
Coatomer subunit beta' OS=Mus musculus OX=10090 GN=Copb2 PE=1 SV=2	2	4			2		#DIV/0!	0.117647	0.222222	0	0	0.105263	0	0.345272
Geranylgeranyl transferase type-2 subunit alpha OS=Mus musculus OX=10090 GN=Rabggta PE=1 SV=1	2	3		3	3	5	0.301864	0.117647	0.166667	0	0.157895	0.157895	0.25	0.182281
Ubiquitin-like protein 4A OS=Mus musculus OX=10090 GN=Ubl4a PE=1 SV=1	2	3	3	4	3	4	0.101192	0.117647	0.166667	0.176471	0.210526	0.157895	0.2	0.21358
NADH dehydrogenase [ubiquinone] 1 beta subcomplex subunit 5, mitochondrial OS=Mus musculus OX=10090 GN=Ndufb5 PE=1 SV=1	2	3	2	2	2	1	0.2302	0.117647	0.166667	0.117647	0.105263	0.105263	0.05	0.128064
Putative malate dehydrogenase 1B OS=Mus musculus OX=10090 GN=Mdh1b PE=2 SV=1	2	2	2	4	4		#DIV/0!	0.117647	0.111111	0.117647	0.210526	0.210526	0	0.74093
Nuclear pore complex protein Nup54 OS=Mus musculus OX=10090 GN=Nup54 PE=1 SV=1	2	5	1	4	5	4	0.252401	0.117647	0.277778	0.0588235	0.210526	0.263158	0.2	0.344373
Glutathione S-transferase kappa 1 OS=Mus musculus OX=10090 GN=Gstk1 PE=1 SV=3	2		1			3	#DIV/0!	0.117647	0	0.0588235	0	0	0.15	0.890998
Multidrug resistance-associated protein 9 OS=Mus musculus OX=10090 GN=Abcc12 PE=2 SV=1	1	1		1	1		#DIV/0!	0.0588235	0.0555556	0	0.0526316	0.0526316	0	0.912342
GMP synthase [glutamine-hydrolyzing] OS=Mus musculus OX=10090 GN=Gmps PE=1 SV=2	2	3		1		25	0.474178	0.117647	0.166667	0	0.0526316	0	1.25	0.455445
Histone H1.2 OS=Mus musculus OX=10090 GN=Hist1h1c PE=1 SV=2	2	3	2			5	#DIV/0!	0.117647	0.166667	0.117647	0	0	0.25	0.582969
Cell cycle control protein 50A OS=Mus musculus OX=10090 GN=Tmem30a PE=1 SV=1	2	5	3	3	4		0.898168	0.117647	0.277778	0.176471	0.157895	0.210526	0	0.437202
Glycogen synthase kinase-3 alpha OS=Mus musculus OX=10090 GN=Gsk3a PE=1 SV=2	3	2	1	3	2	4	0.287864	0.176471	0.111111	0.0588235	0.157895	0.105263	0.2	0.423429
Lamin-B1 OS=Mus musculus OX=10090 GN=Lmnb1 PE=1 SV=3	3				2	14	#DIV/0!	0.176471	0	0	0	0.105263	0.7	0.405668
Thioredoxin reductase 1, cytoplasmic OS=Mus musculus OX=10090 GN=Txnrd1 PE=1 SV=3	3	2	1	3	1	4	0.561438	0.176471	0.111111	0.0588235	0.157895	0.0526316	0.2	0.719692
Leucine--tRNA ligase, cytoplasmic OS=Mus musculus OX=10090 GN=Lars PE=1 SV=2	1	4	1			15	#DIV/0!	0.0588235	0.222222	0.0588235	0	0	0.75	0.621444
Integrin beta-1 OS=Mus musculus OX=10090 GN=Itgb1 PE=1 SV=1	2	4	1	2	2	1	0.518519	0.117647	0.222222	0.0588235	0.105263	0.105263	0.05	0.41931
[truncated: 1,289 more rows]
